# Supplementary material for: The Reduced Effectiveness of Protected Areas under Climate Change Threatens Atlantic Forest Tiger Moths
Source: PLoS One. 2014 Sep 17;9(9):e107792. doi: 10.1371/journal.pone.0107792 (PMC4168255; doi:10.1371/journal.pone.0107792)
Supplement: Table S1 — Tiger moth tribes, species, True Skill Statistics (TSS) for each ecological niche modeling method and the ensembles among distance methods (Euclidian and Gower distance and ENFA) and machine-learning methods (MaxEnt, GARP, and Artificial Neural Networks). (XLS) [file pone.0107792.s001.xls]

## Sheet: Table S3
Table S1. Tiger moth tribe, species, and True Skill Statistics (TSS) for each ecological niche modeling method, and the ensembles among distance methods (Euclidian and Gower distance and ENFA) and machine-learning methods (MaxEnt, GARP, and Artificial Neural Networks).
Tribe	Species	Distance methods				Machine learning methods
		Euclidian distance	Gower distance	ENFA	Ensemble	MaxEnt	GARP	Artificial Neural Networks	Ensemble
Arctiini	Aclytia flavigutta	0.3391	0.3517	0.2472	0.5986	0.3044	0.3011	0.2497	0.5229
Arctiini	Aclytia heber	0.312	0.2991	0.1817	0.5728	0.3029	0.2855	0.25	0.6854
Arctiini	Aclytia punctata	0.2814	0.3957	0.0538	0.5659	0.25	0.4195	0.25	0
Arctiini	Aclytia terra	0.3227	0.3172	0.1868	0.5791	0.2946	0.2846	0.2583	0.641
Arctiini	Aemilia pagana	0.3785	0.3941	0.104	0.4998	0.4312	0.4407	0.25	0.5264
Arctiini	Aethria analis	0.3369	0.4037	0.0864	0.5852	0.3236	0.25	0.25	0.945
Arctiini	Aethria haemorrhoidalis	0.2752	0.3438	0.209	0.5264	0.2714	0.3249	0.2701	0.5302
Arctiini	Aethria melanobasis	0.3649	0.3557	0.0741	0.6392	0.3486	0.3871	0.25	0.9149
Arctiini	Aethria paula	0.2931	0.338	0.1634	0.5554	0.3368	0.3551	0.2649	0.6745
Arctiini	Agaraea minuta	0.3306	0.3544	0.0748	0.4793	0.4011	0.3631	0.3491	0.5407
Arctiini	Agaraea semivitrea	0.3128	0.3231	0.2289	0.5636	0.3174	0.254	0.2515	0.5625
Arctiini	Agaraea sp.	0.3507	0.3914	0.0808	0.552	0.3833	0.2625	0.25	0.5636
Arctiini	Agaraea uniformis	0.2914	0.3144	0.1872	0.5395	0.3361	0.28	0.2731	0.5171
Arctiini	Agerocha eone	0.4613	0.4561	0.0742	0.5354	0.3816	0.4102	0.25	0.8144
Arctiini	Agylla argentea	0.31	0.2908	0.2549	0.5433	0.3295	0.3156	0.2491	0.5499
Arctiini	Agylla argentifera	0.4022	0.4241	0.0927	0.5308	0.363	0.3782	0.25	0.5746
Arctiini	Agylla marcata	0.3674	0.4732	0.0112	0.5982	0.4769	0.4619	0.25	0.6862
Arctiini	Agylla nivea	0.3446	0.3778	0.075	0.5662	0.3981	0.4235	0.25	0.7804
Arctiini	Agylla polysemata	0.4168	0.4135	0.1972	0.5108	0.361	0.4288	0.25	0.774
Arctiini	Agylla separata	0.3053	0.3162	0.2261	0.5829	0.3813	0.286	0.25	0.5518
Arctiini	Agylla sp.9	0.3559	0.3596	0.0674	0.5582	0.3428	0.2488	0.25	0.9458
Arctiini	Agyrta albisparsa	0.3282	0.3928	0.2048	0.5154	0.3698	0.3138	0.2555	0.6945
Arctiini	Agyrta dux	0.4331	0.4874	0.019	0.5078	0.3968	0.4132	0.25	0.6862
Arctiini	Agyrta micilia	0.3491	0.386	0.1389	0.542	0.3599	0.3386	0.25	0.713
Arctiini	Amaxia chaon	0.3003	0.3617	0.1955	0.4957	0.315	0.3473	0.2999	0.578
Arctiini	Amaxia collaris	0.2873	0.2987	0.1626	0.5929	0.2893	0.2632	0.25	0.8236
Arctiini	Amaxia corata	0.3792	0.4441	0.0907	0.5057	0.3953	0.3456	0.25	0.6546
Arctiini	Amaxia dyuna	0.3447	0.39	0.1819	0.5585	0.3812	0.3026	0.25	0.5345
Arctiini	Amaxia hebe	0.2885	0.3144	0.2173	0.5801	0.3225	0.282	0.2774	0.564
Arctiini	Amaxia kennedyi	0.4224	0.4357	0.0751	0.5204	0.3542	0.4386	0.3419	0.6289
Arctiini	Amaxia pardalis	0.3493	0.4132	0.0235	0.5392	0.41	0.25	0.25	0.5136
Arctiini	Amaxia pyga	0.3714	0.4758	0.0215	0.5791	0.4131	0.4688	0.3996	0.5003
Arctiini	Ammalo helops	0.2874	0.2732	0.1788	0.5886	0.3534	0.2503	0.25	0.6808
Arctiini	Ammalo travassosi	0.3621	0.4278	0.0947	0.5195	0.4011	0.3814	0.25	0.6118
Arctiini	Antichloris eriphia	0.3178	0.3323	0.1695	0.5237	0.3189	0.3148	0.2554	0.6187
Arctiini	Apiconoma opposita	0.4015	0.4815	0.0338	0.5832	0.3596	0.4262	0.3993	0.6945
Arctiini	Apistosia judas	0.3727	0.3796	0.1207	0.5687	0.3345	0.25	0.25	0.5598
Arctiini	Areva subfulgens	0.3349	0.3499	0.2012	0.555	0.34	0.2873	0.3092	0.6065
Arctiini	Areva trigemmis	0.3592	0.3946	0.1703	0.5514	0.3104	0.3948	0.25	0.9117
Arctiini	Argyroeides braco	0.2856	0.2931	0.2099	0.6281	0.3339	0.2724	0.2562	0.794
Arctiini	Argyroeides ophion	0.3786	0.3757	0.0841	0.6619	0.3795	0.3667	0.25	0.8404
Arctiini	Argyroeides sanguinea	0.2921	0.3132	0.1821	0.6266	0.287	0.2795	0.2634	0.6024
Arctiini	Argyroeides variegata	0.4136	0.4346	0.0483	0.5224	0.4167	0.25	0.25	0.5062
Arctiini	Aristodaema hanga	0.2988	0.3332	0.1692	0.604	0.332	0.2913	0.3027	0.548
Arctiini	Atyphopsis roseiceps	0.2854	0.3577	0.2098	0.5722	0.2947	0.3192	0.25	0.6071
Arctiini	Baritius acuminata	0.2685	0.2826	0.237	0.6435	0.3045	0.268	0.2499	0.5989
Arctiini	Belemnia eryx	0.3645	0.433	0.114	0.5605	0.4214	0.3643	0.25	0.6078
Arctiini	Bernathonomus piperita	0.3478	0.3377	0.2039	0.5687	0.3685	0.3031	0.2606	0.5104
Arctiini	Bertholdia albipuncta	0.2987	0.3518	0.197	0.5124	0.3211	0.3336	0.25	0.5842
Arctiini	Bertholdia almeidai	0.3405	0.3337	0.1735	0.5417	0.36	0.3256	0.2642	0.5045
Arctiini	Bertholdia myosticta	0.3194	0.4478	0.0613	0.4257	0.3844	0.3005	0.3628	0.4898
Arctiini	Bertholdia pseudofumida	0.2809	0.3499	0.1686	0.5425	0.3289	0.2799	0.2538	0.6189
Arctiini	Bertholdia soror	0.3595	0.3702	0.067	0.6805	0.3763	0.2476	0.25	0.7642
Arctiini	Bertholdia specularis	0.2958	0.2858	0.1547	0.6671	0.3321	0.3005	0.2478	0.535
Arctiini	Biturix rectilinea	0.3256	0.3631	0.1992	0.6065	0.3602	0.2772	0.2596	0.5337
Arctiini	Callopepla emarginata	0.4308	0.4448	0.0834	0.5068	0.3368	0.2582	0.4052	0.8305
Arctiini	Callopepla flammula	0.421	0.4281	0.0402	0.573	0.3767	0.2845	0.25	0.9816
Arctiini	Callopepla inachia	0.343	0.2942	0.1905	0.5989	0.3254	0.3089	0.2626	0.5076
Arctiini	Callopepla similis	0.3198	0.3554	0.1542	0.6023	0.3401	0.3557	0.2813	0.7522
Arctiini	Calodesma amica	0.3546	0.3817	0.115	0.5123	0.336	0.2497	0.402	0.561
Arctiini	Calodesma collaris	0.281	0.2805	0.237	0.548	0.277	0.2467	0.2463	0.7444
Arctiini	Calodesma contracta	0.2962	0.376	0.016	0.4863	0.315	0.3544	0.25	0.694
Arctiini	Calodesma quadrimaculata	0.3815	0.4279	0.0972	0.4877	0.3596	0.4016	0.25	0.8067
Arctiini	Calonotos fenestratus	0.4026	0.4273	0.1442	0.5324	0.3635	0.3946	0.25	0.7716
Arctiini	Carales astur	0.2898	0.3107	0.1774	0.5834	0.3335	0.2594	0.2603	0.6954
Arctiini	Carales maculicollis	0.3165	0.2456	0.2032	0.5263	0.3134	0.2834	0.25	0.7578
Arctiini	Carathis australis	0.3785	0.4138	0.082	0.5491	0.3892	0.25	0.404	0.576
Arctiini	Carathis byblis	0.3109	0.3555	0.2007	0.5253	0.3115	0.3133	0.2479	0.6891
Arctiini	Castrica phalaenoides	0.3441	0.349	0.238	0.4924	0.323	0.3533	0.2616	0.4923
Arctiini	Cercopimorpha dolens	0.3514	0.381	0.1887	0.5353	0.3192	0.3967	0.25	0.7718
Arctiini	Cercopimorpha postflavia	0.3014	0.3188	0.1105	0.534	0.3469	0.2819	0.426	0.5327
Arctiini	Chetone isse	0.4623	0.451	0.043	0.4696	0.3959	0.391	0.25	0.6193
Arctiini	Chionosia apicalis	0.295	0.317	0.0924	0.4968	0.25	0.25	0.3	0.9918
Arctiini	Chrysostola dycladioides	0.2993	0.2995	0.2638	0.5816	0.2214	0.2854	0.249	0.6322
Arctiini	Cissura decora	0.3494	0.3384	0.1916	0.5226	0.3799	0.3331	0.261	0.5872
Arctiini	Cisthene rosacea	0.2912	0.2747	0.2219	0.4969	0.2943	0.2529	0.2559	0.76
Arctiini	Cisthene ruficollis	0.3287	0.4012	0.0173	0.6026	0.338	0.2907	0.25	0.9565
Arctiini	Cisthene triplaga	0.3898	0.4198	0.0222	0.5196	0.3547	0.45	0.25	0.8199
Arctiini	Clemensia inleis	0.343	0.302	0.2829	0.6337	0.25	0.25	0.2812	0.9654
Arctiini	Clemensia marmorata	0.3403	0.3553	0.0196	0.5627	0.3572	0.2267	0.3101	0.5
Arctiini	Clemensia panthera	0.3718	0.4342	0.0449	0.5188	0.3625	0.25	0.25	0.5449
Arctiini	Cloesia digna	0.3972	0.4459	0.1902	0.4909	0.25	0.3432	0.2908	0.4629
Arctiini	Coreura fida	0.3854	0.3881	0.1404	0.5495	0.3468	0.25	0.25	0.9363
Arctiini	Correbidia euryptera	0.2796	0.3312	0.0461	0.4845	0.3789	0.3818	0.3118	0.6035
Arctiini	Correbidia joinvillea	0.3223	0.3564	0.1743	0.5508	0.3574	0.3441	0.2437	0.5458
Arctiini	Correbidia sp.1	0.47	0.464	0.0489	0.5187	0.3608	0.3869	0.25	0.6212
Arctiini	Correbidia sp.3	0.3492	0.446	0.0575	0.5796	0.3893	0.3281	0.3748	0.5565
Arctiini	Cosmosoma achemon	0.2842	0.3731	0.1273	0.6165	0.3584	0.4231	0.2913	0.8854
Arctiini	Cosmosoma auge	0.2976	0.2899	0.1988	0.591	0.3064	0.2687	0.2577	0.5699
Arctiini	Cosmosoma centralis	0.3289	0.3335	0.1566	0.5949	0.3344	0.2804	0.2768	0.5396
Arctiini	Cosmosoma chrysis	0.2745	0.2574	0.2128	0.5342	0.2676	0.2414	0.2642	0.773
Arctiini	Cosmosoma cingla	0.2432	0.327	0.1255	0.6531	0.2694	0.2655	0.2495	0.5
Arctiini	Cosmosoma durca	0.3145	0.3178	0.1933	0.6042	0.2809	0.2336	0.251	0.4639
Arctiini	Cosmosoma elegans	0.3081	0.3434	0.2587	0.5475	0.3445	0.2795	0.2564	0.5221
Arctiini	Cosmosoma leuconotum	0.2991	0.2595	0.1653	0.6138	0.3156	0.2651	0.25	0.5002
Arctiini	Cosmosoma pheres	0.3445	0.3733	0.0731	0.5669	0.3676	0.3377	0.3007	0.6098
Arctiini	Cosmosoma plutonium	0.3231	0.35	0.1481	0.621	0.3705	0.2924	0.2655	0.5762
Arctiini	Cosmosoma rasera	0.3896	0.4193	0.1007	0.5347	0.4121	0.2903	0.3329	0.5377
Arctiini	Cosmosoma remotum	0.2943	0.3416	0.2308	0.5068	0.3079	0.2693	0.2856	0.5637
Arctiini	Cosmosoma restrictum	0.3097	0.3354	0.2181	0.566	0.3311	0.3059	0.25	0.5614
Arctiini	Cosmosoma subflamma	0.319	0.3534	0.1971	0.4944	0.3328	0.2659	0.2567	0.6545
Arctiini	Cosmosoma telephus	0.314	0.3484	0.196	0.5265	0.3644	0.2735	0.2761	0.6011
Arctiini	Cosmosoma teuthras	0.3006	0.3217	0.23	0.5353	0.3227	0.2897	0.2747	0.5358
Arctiini	Cratoplastis catherinae	0.3031	0.3538	0.1745	0.5296	0.3621	0.3422	0.2702	0.5754
Arctiini	Cresera annulata	0.339	0.3697	0.1677	0.5124	0.3369	0.3098	0.2575	0.6145
Arctiini	Cresera ilus	0.2912	0.3176	0.2366	0.551	0.2663	0.2808	0.245	0.5
Arctiini	Ctenucha divisa	0.3368	0.3269	0.1865	0.6745	0.3703	0.3089	0.244	0.4397
Arctiini	Ctenucha jonesi	0.3089	0.2968	0.2112	0.5671	0.3088	0.2769	0.25	0.6439
Arctiini	Ctenucha mortia	0.2955	0.3012	0.2343	0.4871	0.2464	0.2999	0.2493	0.5127
Arctiini	Ctenucha vittigera	0.4139	0.4217	0.0659	0.5705	0.4424	0.4283	0.384	0.5147
Arctiini	Cyanopepla fastuosa	0.3267	0.36	0.1897	0.5296	0.3192	0.3139	0.25	0.6871
Arctiini	Cyanopepla jucunda	0.327	0.3099	0.1843	0.585	0.3758	0.3275	0.2847	0.5109
Arctiini	Cyanopepla oruba	0.3904	0.4538	0.0933	0.5396	0.3278	0.4254	0.25	0.7103
Arctiini	Dasysphinx torquata	0.3944	0.4426	0.0936	0.5186	0.389	0.3045	0.4188	0.6298
Arctiini	Delphyre arpi	0.3306	0.3014	0.1966	0.4859	0.2838	0.2656	0.2881	0.6637
Arctiini	Delphyre brunnea	0.3367	0.3585	0.1938	0.5271	0.3053	0.2959	0.2494	0.5349
Arctiini	Delphyre dizona	0.297	0.2664	0.1949	0.4963	0.2806	0.2814	0.25	0.7151
Arctiini	Delphyre hebes	0.3658	0.4154	0.0615	0.5521	0.4078	0.25	0.3213	0.4997
Arctiini	Delphyre pusilla	0.3559	0.32	0.1863	0.5716	0.387	0.307	0.273	0.5372
Arctiini	Delphyre pyroperas	0.3422	0.3389	0.1492	0.5698	0.3306	0.2882	0.2745	0.5308
Arctiini	Demolis albicostata	0.3894	0.4017	0.0539	0.5608	0.3663	0.2501	0.25	0.8136
Arctiini	Demolis albitegula	0.3401	0.3344	0.2182	0.5257	0.2847	0.2739	0.2654	0.5204
Arctiini	Desmidocnemis hypochryseis	0.3888	0.4061	0.1241	0.5513	0.3575	0.25	0.25	0.6075
Arctiini	Diarhabdosia mandana	0.3465	0.3226	0.227	0.5138	0.3277	0.2552	0.2513	0.8473
Arctiini	Dinia eagrus	0.2963	0.318	0.2122	0.5452	0.3396	0.2695	0.2855	0.629
Arctiini	Diptilon halterata	0.4443	0.4678	0.0592	0.5239	0.3229	0.3669	0.25	0.7165
Arctiini	Diptilon telamonophorum	0.3836	0.3864	0.0666	0.6445	0.3765	0.3532	0.25	0.8123
Arctiini	Dycladia correbioides	0.3964	0.389	0.0752	0.605	0.3802	0.2752	0.3941	0.7349
Arctiini	Dycladia lucetius	0.3144	0.3166	0.1952	0.5479	0.3453	0.2851	0.2673	0.7188
Arctiini	Dycladia melaena	0.3262	0.3856	0.1469	0.5712	0.3637	0.3283	0.25	0.6988
Arctiini	Dysschema amphissa	0.2998	0.3273	0.1824	0.5963	0.3511	0.28	0.2746	0.6604
Arctiini	Dysschema boisduvalii	0.2858	0.3231	0.1774	0.5215	0.3493	0.2802	0.2555	0.5744
Arctiini	Dysschema fantasma	0.3189	0.3203	0.1992	0.5873	0.2974	0.2844	0.2551	0.5045
Arctiini	Dysschema hilarina	0.3623	0.3582	0.1351	0.6203	0.3701	0.3148	0.3	0.509
Arctiini	Dysschema hypoxantha	0.2762	0.2912	0.2374	0.5521	0.2494	0.2523	0.2522	0.4991
Arctiini	Dysschema lucifer	0.3277	0.3712	0.2086	0.5153	0.4032	0.3289	0.25	0.7308
Arctiini	Dysschema luctuosa	0.3136	0.3324	0.1801	0.5328	0.3318	0.3115	0.25	0.5462
Arctiini	Dysschema marginata	0.3103	0.3529	0.1971	0.5471	0.3722	0.2653	0.2586	0.5383
Arctiini	Dysschema neda	0.3084	0.3117	0.2053	0.6341	0.3567	0.2683	0.2552	0.4984
Arctiini	Dysschema picta	0.3122	0.3127	0.1843	0.6052	0.3402	0.2887	0.2553	0.5623
Arctiini	Dysschema sacrifica	0.2993	0.2927	0.192	0.5968	0.2995	0.2739	0.2633	0.5816
Arctiini	Dysschema sp.6	0.4531	0.4813	0.017	0.4988	0.4632	0.2493	0.25	0.5074
Arctiini	Dysschema subapicalis	0.3519	0.3578	0.2388	0.5114	0.378	0.2704	0.2689	0.5761
Arctiini	Dysschema trapeziata	0.3207	0.2878	0.1336	0.5457	0.3942	0.259	0.25	0.5054
Arctiini	Dysschema tricolor	0.373	0.4309	0.0847	0.5277	0.3271	0.25	0.35	0.5
Arctiini	Echeta divisa	0.3815	0.3793	0.138	0.5146	0.3796	0.25	0.3866	0.5945
Arctiini	Echeta juno	0.365	0.3205	0.1616	0.5297	0.3047	0.3262	0.3011	0.505
Arctiini	Echeta minerva	0.3291	0.3581	0.1669	0.5757	0.3898	0.3757	0.249	0.529
Arctiini	Elysius cingulata	0.3331	0.3597	0.2012	0.5638	0.3566	0.3044	0.2742	0.5864
Arctiini	Elysius conjunctus	0.2987	0.3149	0.1932	0.5432	0.3434	0.2748	0.2903	0.6432
Arctiini	Elysius conspersus	0.3793	0.3489	0.1872	0.5178	0.3477	0.3333	0.2623	0.6947
Arctiini	Elysius meridionalis	0.3791	0.4042	0.1653	0.5221	0.4035	0.3294	0.2991	0.7886
Arctiini	Elysius ordinaria	0.2946	0.3691	0.1961	0.6176	0.3661	0.3126	0.2498	0.5168
Arctiini	Elysius pyrosticta	0.2743	0.2837	0.1691	0.5968	0.3249	0.301	0.2834	0.6692
Arctiini	Emurena fernandezi	0.3389	0.3607	0.0212	0.6058	0.3589	0.4251	0.3523	0.9491
Arctiini	Emurena luridoides	0.4138	0.4393	0.0368	0.5584	0.4085	0.4056	0.25	0.6899
Arctiini	Epeiromulona hamata	0.4138	0.4393	0.0368	0.5584	0.4085	0.25	0.25	0.8162
Arctiini	Ephestris melaxantha	0.4238	0.4798	0.0245	0.5346	0.401	0.4675	0.3446	0.6133
Arctiini	Epidesma crameri	0.396	0.4408	0.0222	0.5739	0.4157	0.2477	0.3769	0.8256
Arctiini	Epidesma ursula	0.3317	0.3382	0.1398	0.519	0.3311	0.25	0.3001	0.9485
Arctiini	Episcea extravagans	0.3376	0.339	0.1846	0.5176	0.3985	0.305	0.25	0.5168
Arctiini	Episcepsis endodasia	0.3163	0.3326	0.1695	0.5712	0.342	0.3011	0.2681	0.576
Arctiini	Episcepsis lenaeus	0.3853	0.4274	0.07	0.4562	0.3649	0.4218	0.2758	0.849
Arctiini	Episcepsis thetis	0.3238	0.3599	0.0268	0.5227	0.3535	0.2868	0.3333	0.4974
Arctiini	Ernassa sanguinolenta	0.4354	0.4805	0.0269	0.4933	0.4569	0.4484	0.3867	0.5909
Arctiini	Euagra azurea	0.3295	0.3447	0.2145	0.4972	0.3093	0.309	0.25	0.6556
Arctiini	Eucereon apicalis	0.366	0.3441	0.1784	0.5642	0.3418	0.2757	0.25	0.5889
Arctiini	Eucereon chalcodon	0.3311	0.3225	0.1724	0.5444	0.3803	0.2813	0.2807	0.5466
Arctiini	Eucereon confinis	0.2964	0.322	0.197	0.5416	0.2852	0.2761	0.25	0.6327
Arctiini	Eucereon discolor	0.3996	0.4167	0.1206	0.5477	0.3659	0.25	0.25	0.561
Arctiini	Eucereon dorsipuncta	0.4594	0.4381	0.1064	0.5185	0.3808	0.25	0.25	0.5863
Arctiini	Eucereon ladas	0.298	0.2858	0.1505	0.6626	0.318	0.2642	0.3251	0.5738
Arctiini	Eucereon latifascia	0.2557	0.2534	0.2498	0.549	0.2276	0.2505	0.25	0.5
Arctiini	Eucereon leucophaeum	0.2903	0.2998	0.1853	0.5944	0.3518	0.2973	0.2561	0.5798
Arctiini	Eucereon maja	0.3351	0.3283	0.0046	0.4889	0.3878	0.2632	0.3963	0.8267
Arctiini	Eucereon marcatum	0.2729	0.3066	0.1814	0.5619	0.25	0.25	0.2857	0.9856
Arctiini	Eucereon nubilosa	0.3634	0.3763	0.1562	0.5631	0.3932	0.25	0.25	0.5339
Arctiini	Eucereon obscurum	0.3602	0.3591	0.0762	0.5252	0.3811	0.3152	0.3371	0.9085
Arctiini	Eucereon pallescens	0.3488	0.3829	0.0641	0.5289	0.3163	0.25	0.2924	0.9393
Arctiini	Eucereon pilatii	0.3723	0.4466	0.1645	0.5388	0.337	0.3197	0.25	0.8582
Arctiini	Eucereon plumbicollum	0.3288	0.3164	0.2359	0.5598	0.3381	0.3315	0.25	0.8788
Arctiini	Eucereon pometinum	0.268	0.3758	0.0846	0.5384	0.25	0.2653	0.25	0
Arctiini	Eucereon pseudarchias	0.2541	0.2944	0.2675	0.5032	0.2717	0.2879	0.25	0.7104
Arctiini	Eucereon punctatum	0.3229	0.3591	0.1876	0.5177	0.3382	0.3198	0.2693	0.6281
Arctiini	Eucereon quadricolor	0.2751	0.3319	0.2069	0.5631	0.3514	0.3142	0.2539	0.5935
Arctiini	Eucereon rosa	0.2988	0.305	0.1713	0.5784	0.3255	0.2966	0.2653	0.5
Arctiini	Eucereon scyton	0.3254	0.3769	0.0688	0.531	0.3378	0.4368	0.25	0.7771
Arctiini	Eucereon setosum	0.3006	0.3055	0.2221	0.5365	0.3158	0.2755	0.2466	0.6356
Arctiini	Eucereon striatum	0.3637	0.3908	0.0689	0.601	0.3609	0.3982	0.25	0.6205
Arctiini	Eucereon sylvius	0.2761	0.3262	0.0787	0.5962	0.3416	0.2313	0.2696	0.9087
Arctiini	Eucereon tarona	0.3243	0.3271	0.2022	0.5017	0.3162	0.2897	0.2538	0.6714
Arctiini	Eucereon velutinum	0.2816	0.3186	0.2322	0.5521	0.2435	0.2823	0.2482	0.5002
Arctiini	Eucereon vestalis	0.4176	0.4581	0.0476	0.5542	0.4495	0.4311	0.25	0.5053
Arctiini	Eucereon xanthura	0.2951	0.3007	0.216	0.6184	0.2597	0.2783	0.2498	0.5004
Arctiini	Euceriodes pallada	0.4435	0.4123	0.0413	0.5713	0.4293	0.4154	0.25	0.7057
Arctiini	Euceriodes wernickei	0.3106	0.3551	0.2423	0.5027	0.2979	0.2846	0.2448	0.5352
Arctiini	Euchaetes rizoma	0.3189	0.3385	0.2146	0.5861	0.3829	0.3143	0.2503	0.5121
Arctiini	Euchlaenidia transcisa	0.3098	0.3343	0.1437	0.5758	0.3412	0.2802	0.2748	0.6465
Arctiini	Euclera diversipennis	0.3069	0.3009	0.1686	0.4967	0.3608	0.3051	0.2495	0.6489
Arctiini	Euclera rubricincta	0.3011	0.3402	0.2335	0.4869	0.25	0.25	0.3	0.9813
Arctiini	Eudesmia ruficollis	0.312	0.3297	0.1194	0.5096	0.4092	0.3211	0.2729	0.5103
Arctiini	Eupseudosoma aberrans	0.3186	0.3467	0.1346	0.5526	0.3442	0.2734	0.2739	0.6416
Arctiini	Eupseudosoma grandis	0.4205	0.4401	0.108	0.5078	0.3289	0.3592	0.25	0.9021
Arctiini	Eupseudosoma involuta	0.3344	0.2834	0.2366	0.5034	0.2836	0.2536	0.2644	0.5201
Arctiini	Eurota herrichi	0.413	0.4196	0.0475	0.6609	0.4132	0.2724	0.4244	0.6566
Arctiini	Eurota histrio	0.421	0.4519	0.021	0.5444	0.3979	0.4223	0.25	0.5337
Arctiini	Eurota picta	0.3855	0.3773	0.1428	0.5383	0.4251	0.2688	0.25	0.5059
Arctiini	Eurota schausi	0.395	0.4116	0.0579	0.5315	0.4264	0.369	0.25	0.6598
Arctiini	Eurota stictibasis	0.3958	0.4312	0.0615	0.5108	0.4422	0.2722	0.3553	0.5
Arctiini	Euryptidia univitta	0.4029	0.4042	0.1114	0.5137	0.3772	0.25	0.25	0.5332
Arctiini	Euthyone purpurea	0.3928	0.4023	0.0144	0.5089	0.47	0.4226	0.2917	0.5008
Arctiini	Euthyone simplex	0.3026	0.3101	0.2473	0.5652	0.25	0.25	0.2857	0.9795
Arctiini	Evius hippia	0.3597	0.4636	0.121	0.4966	0.4603	0.4249	0.25	0.7391
Arctiini	Galethalea pica	0.3359	0.3129	0.1793	0.5652	0.336	0.3144	0.2637	0.5449
Arctiini	Glaucostola guttipalpis	0.2189	0.4751	0.0718	0.6834	0.3879	0.4369	0.25	0.7378
Arctiini	Gorgonidia garleppi	0.369	0.4811	0.0973	0.5409	0.4801	0.3311	0.3544	0.7005
Arctiini	Graphea marmorea	0.3305	0.36	0.0923	0.6722	0.3992	0.3811	0.25	0.8389
Arctiini	Graphea paramarmorea	0.2455	0.3086	0.1327	0.6618	0.4043	0.2597	0.25	0.6782
Arctiini	Gymnelia laennus	0.32	0.3377	0.1718	0.5742	0.2865	0.3605	0.2618	0.603
Arctiini	Gymnelia xanthogastra	0.3197	0.3084	0.1519	0.5253	0.3052	0.3085	0.25	0.5522
Arctiini	Haemaphlebiella strigata	0.2939	0.3369	0.1761	0.5479	0.2964	0.3439	0.2631	0.726
Arctiini	Halysidota cyclozonata	0.3542	0.4217	0.1099	0.5977	0.3835	0.25	0.25	0.5963
Arctiini	Halysidota interstriata	0.3532	0.3204	0.127	0.5951	0.3314	0.3106	0.2609	0.5809
Arctiini	Halysidota pearsoni	0.2978	0.2832	0.1751	0.5763	0.2644	0.2875	0.2491	0.5
Arctiini	Halysidota schausi	0.2912	0.3589	0.0471	0.6421	0.3512	0.3681	0.2813	0.7037
Arctiini	Halysidota striata	0.4478	0.4515	0.0157	0.5	0.4611	0.4381	0.4429	0.5291
Arctiini	Halysidota tessellaris	0.4704	0.4847	0.0582	0.5006	0.3847	0.4135	0.25	0.7098
Arctiini	Halysidota underwoodi	0.3413	0.3787	0.1212	0.5345	0.348	0.25	0.25	0.9572
Arctiini	Heliactinidia nigrilinea	0.3976	0.4022	0.1519	0.5023	0.3699	0.3246	0.25	0.9057
Arctiini	Heliura hecale	0.2972	0.3437	0.1827	0.5277	0.3183	0.351	0.2649	0.6682
Arctiini	Heliura subplena	0.3626	0.353	0.2098	0.5119	0.2781	0.3123	0.257	0.7583
Arctiini	Heliura suffusa	0.3793	0.3909	0.118	0.5043	0.3915	0.25	0.294	0.7762
Arctiini	Hemihyalea diminuta	0.432	0.441	0.0133	0.5292	0.4676	0.4181	0.25	0.5208
Arctiini	Hemihyalea extincta	0.4295	0.4371	0.1286	0.5136	0.4317	0.471	0.25	0.5106
Arctiini	Homoeocera acuminata	0.3437	0.3477	0.0901	0.6259	0.3474	0.2452	0.25	0.9462
Arctiini	Hyalarctia sericea	0.2528	0.2455	0.25	0.6416	0.2996	0.2436	0.2431	0.5244
Arctiini	Hyalurga fenestrata	0.3853	0.4438	0.0406	0.5504	0.4031	0.4004	0.4363	0.8666
Arctiini	Hyalurga peritta	0.3169	0.3123	0.2466	0.5613	0.3643	0.3076	0.3073	0.6684
Arctiini	Hyalurga syma	0.3103	0.3572	0.1798	0.5174	0.2894	0.2955	0.2626	0.646
Arctiini	Hyda basilutea	0.4271	0.4836	0.0175	0.5164	0.4493	0.4808	0.3327	0.864
Arctiini	Hyperandra appendiculata	0.2692	0.3212	0.2174	0.5087	0.3188	0.2885	0.2848	0.585
Arctiini	Hypercompe brasiliensis	0.3551	0.3863	0.0603	0.617	0.3609	0.3625	0.25	0.6024
Arctiini	Hypercompe cunigunda	0.2774	0.3274	0.1797	0.52	0.3314	0.2475	0.2738	0.6116
Arctiini	Hypercompe detecta	0.3187	0.3108	0.2157	0.5151	0.3348	0.2778	0.2753	0.6021
Arctiini	Hypercompe kinkelini	0.2985	0.3264	0.1812	0.6623	0.3567	0.2768	0.2591	0.5195
Arctiini	Hypercompe magdalenae	0.4436	0.463	0.0957	0.529	0.3568	0.3121	0.25	0.8326
Arctiini	Hypercompe mus	0.4342	0.4819	0.1204	0.5379	0.4077	0.4662	0.25	0.7147
Arctiini	Hypercompe sp.2	0.4304	0.4251	0.0964	0.5349	0.3924	0.25	0.25	0.5147
Arctiini	Hyperthaema caroei	0.316	0.3782	0.043	0.5361	0.3241	0.3302	0.25	0.8715
Arctiini	Hyperthaema signatus	0.4327	0.4354	0.0695	0.5974	0.4121	0.3647	0.3649	0.6199
Arctiini	Hypidalia enervis	0.3279	0.3348	0.1425	0.6061	0.3743	0.2971	0.2657	0.5077
Arctiini	Hypocrisias jonesi	0.467	0.4668	0.0313	0.5205	0.3258	0.4867	0.25	0.6366
Arctiini	Hypocrita bicolora	0.2773	0.2968	0.2073	0.6066	0.2986	0.2656	0.25	0.7086
Arctiini	Hyponerita pinon	0.3549	0.4029	0.1725	0.5209	0.3405	0.3467	0.25	0.4967
Arctiini	Ichoria chalcomedusa	0.2743	0.3037	0.2046	0.5585	0.2594	0.283	0.2526	0.5641
Arctiini	Ichoria tricincta	0.3498	0.3553	0.156	0.6113	0.3137	0.3176	0.2698	0.5173
Arctiini	Idalus admirabilis	0.3775	0.4221	0.1446	0.5082	0.4001	0.4064	0.3429	0.881
Arctiini	Idalus agastus	0.3133	0.3169	0.1651	0.647	0.3078	0.2766	0.25	0.737
Arctiini	Idalus carinosa	0.3205	0.302	0.1857	0.5656	0.3759	0.3197	0.2979	0.601
Arctiini	Idalus critheis	0.2894	0.3936	0.0007	0.5911	0.25	0.3651	0.3426	0.7081
Arctiini	Idalus dares	0.3148	0.3887	0.007	0.4269	0.3949	0.3042	0.424	0.7979
Arctiini	Idalus felderi	0.3343	0.4262	0.0608	0.5225	0.4368	0.23	0.4596	0.9109
Arctiini	Idalus flavicostalis	0.29	0.3416	0.1687	0.5392	0.2999	0.3297	0.25	0.7541
Arctiini	Idalus herois	0.2872	0.3842	0.2411	0.5335	0.3268	0.3586	0.2688	0.7554
Arctiini	Idalus idalia	0.3956	0.448	0.0449	0.5662	0.4068	0.3148	0.4271	0.7752
Arctiini	Idalus lineosus	0.2931	0.3618	0.2132	0.5419	0.3039	0.3074	0.2769	0.5408
Arctiini	Idalus metacrinis	0.3745	0.4558	0.1024	0.5519	0.3748	0.4685	0.3051	0.6454
Arctiini	Idalus sp.1	0.3079	0.3168	0.1855	0.6115	0.3332	0.25	0.25	0.5319
Arctiini	Idalus vitrea	0.3188	0.2901	0.2194	0.4872	0.3141	0.288	0.2499	0.6835
Arctiini	Ilipa tengyra	0.3211	0.3154	0.2384	0.5525	0.3497	0.2854	0.2561	0.5661
Arctiini	Illice blanda	0.3735	0.393	0.1508	0.5189	0.3525	0.291	0.3477	0.511
Arctiini	Illice cryptopyra	0.3569	0.3822	0.0377	0.5744	0.3593	0.3163	0.25	0.5467
Arctiini	Isanthrene incendiaria	0.3993	0.4185	0.1122	0.4979	0.3562	0.25	0.3896	0.7556
Arctiini	Isanthrene pertexta	0.4329	0.4137	0.0139	0.5564	0.3669	0.3752	0.25	0.7619
Arctiini	Isanthrene ustrina	0.3932	0.4875	0.0282	0.5535	0.4544	0.2611	0.25	0.8301
Arctiini	Ischnocampa lithosioides	0.2433	0.3128	0.1873	0.5222	0.25	0.25	0.2849	0.6154
Arctiini	Ischnocampa lugubris	0.3497	0.3026	0.2471	0.53	0.3296	0.3056	0.2493	0.5439
Arctiini	Ischnocampa styx	0.3686	0.4007	0.1682	0.5211	0.3676	0.35	0.2503	0.5146
Arctiini	Ischnognatha semiopalina	0.409	0.4496	0.1447	0.5014	0.3744	0.4079	0.25	0.697
Arctiini	Isia alcumena	0.378	0.4488	0.1259	0.5259	0.4012	0.3112	0.25	0.5272
Arctiini	Isia intricata	0.2907	0.288	0.1974	0.6107	0.2987	0.2628	0.2516	0.5141
Arctiini	Ixylasia semivitreata	0.3293	0.4056	0.0573	0.647	0.3638	0.3656	0.25	0.7853
Arctiini	Ixylasia trogonoides	0.398	0.402	0.0878	0.5166	0.366	0.25	0.25	0.9487
Arctiini	Lamprostola pascuala	0.3545	0.3658	0.1412	0.5436	0.3148	0.3337	0.25	0.6903
Arctiini	Lepidokirbyia vittipes	0.2694	0.3094	0.2122	0.5311	0.2274	0.3073	0.2497	0.5605
Arctiini	Lepidoneiva erubescens	0.3563	0.3631	0.2343	0.5198	0.3887	0.2911	0.2831	0.6705
Arctiini	Lepidozikania cinerascens	0.3107	0.3077	0.1829	0.5273	0.3667	0.2748	0.2502	0.6289
Arctiini	Lepidozikania similis	0.3605	0.4743	0.0082	0.6664	0.4303	0.2277	0.25	0.7454
Arctiini	Leucanopsis acuta	0.3177	0.3189	0.1614	0.6102	0.3281	0.3065	0.326	0.7799
Arctiini	Leucanopsis athor	0.3458	0.3944	0.2026	0.5371	0.2727	0.3129	0.239	0.5282
Arctiini	Leucanopsis bactris	0.341	0.356	0.0769	0.5545	0.329	0.2498	0.3115	0.5
Arctiini	Leucanopsis biedala	0.3508	0.3756	0.1292	0.5349	0.25	0.25	0.302	0.9645
Arctiini	Leucanopsis dallipa	0.418	0.4144	0.0789	0.5164	0.4355	0.3417	0.3796	0.5366
Arctiini	Leucanopsis fuscosa	0.3312	0.3438	0.2064	0.5843	0.3847	0.3191	0.2481	0.5135
Arctiini	Leucanopsis huaco	0.3318	0.3542	0.0068	0.5377	0.4662	0.2433	0.2917	0.5
Arctiini	Leucanopsis jonesi	0.3973	0.4073	0.0297	0.53	0.4637	0.3658	0.25	0.5711
Arctiini	Leucanopsis leucanina	0.3165	0.3532	0.1513	0.6513	0.3701	0.3261	0.25	0.5378
Arctiini	Leucanopsis lineata	0.4266	0.4352	0.1818	0.5333	0.437	0.4407	0.25	0.5004
Arctiini	Leucanopsis mandus	0.2648	0.2944	0.2261	0.5971	0.3094	0.2575	0.2476	0.519
Arctiini	Leucanopsis oruba	0.2739	0.2944	0.2292	0.5965	0.2929	0.2522	0.2688	0.6534
Arctiini	Leucanopsis perirrorata	0.3497	0.3269	0.033	0.5825	0.3269	0.2755	0.3608	0.5
Arctiini	Leucanopsis pseudomanda	0.3861	0.3629	0.0664	0.5697	0.427	0.271	0.25	0.5138
Arctiini	Leucanopsis pulverea	0.343	0.2693	0.2391	0.5475	0.3176	0.2814	0.2421	0.5139
Arctiini	Leucanopsis rhomboidea	0.326	0.4233	0.1938	0.4945	0.3366	0.2298	0.25	0.7042
Arctiini	Leucanopsis sablona	0.3704	0.3635	0.1931	0.5562	0.3918	0.3532	0.25	0.6621
Arctiini	Leucanopsis sp.18	0.4236	0.4457	0.0394	0.5546	0.3347	0.4165	0.3999	0.7067
Arctiini	Leucanopsis squalida	0.2546	0.276	0.2805	0.5665	0.1843	0.2436	0.2512	0.8718
Arctiini	Leucanopsis strigulosa	0.3906	0.3999	0.0352	0.5289	0.3421	0.3529	0.25	0.5601
Arctiini	Leucanopsis terola	0.3216	0.291	0.1985	0.5851	0.3489	0.2583	0.25	0.5448
Arctiini	Leucanopsis umbrosa	0.3946	0.4436	0.0735	0.5243	0.3803	0.4036	0.25	0.741
Arctiini	Leucotmemis felderi	0.3981	0.4351	0.0836	0.5498	0.3404	0.4351	0.25	0.7912
Arctiini	Leucotmemis nexa	0.2932	0.282	0.1813	0.5243	0.321	0.2676	0.2561	0.5664
Arctiini	Lomuna nigripuncta	0.3602	0.3847	0.0812	0.5381	0.4146	0.4358	0.4118	0.6941
Arctiini	Lophocampa arpi	0.3826	0.3874	0.0613	0.6006	0.3689	0.372	0.25	0.6936
Arctiini	Lophocampa atrimaculata	0.3069	0.3359	0.2242	0.5064	0.3107	0.2927	0.25	0.8106
Arctiini	Lophocampa citrina	0.3025	0.3092	0.2573	0.5285	0.2596	0.3068	0.2431	0.6034
Arctiini	Lophocampa modesta	0.3632	0.3601	0.1514	0.5401	0.3293	0.25	0.3249	0.7948
Arctiini	Lophocampa romoloa	0.3365	0.3201	0.177	0.5493	0.3879	0.3387	0.25	0.5672
Arctiini	Lophocampa ronda	0.3362	0.369	0.0985	0.5534	0.398	0.3711	0.25	0.5629
Arctiini	Lophocampa texta	0.3144	0.3644	0.0476	0.6246	0.3603	0.3711	0.25	0.5805
Arctiini	Loxophlebia brasiliensis	0.2823	0.3052	0.2234	0.517	0.3257	0.2595	0.2499	0.5973
Arctiini	Lycomorphodes epatra	0.3689	0.4027	0.069	0.4737	0.3646	0.25	0.4371	0.9239
Arctiini	Lycomorphodes strigosa	0.3538	0.3794	0.1611	0.527	0.353	0.25	0.3563	0.9347
Arctiini	Lycomorphodes suspecta	0.402	0.4331	0.0541	0.6364	0.427	0.4694	0.25	0.8519
Arctiini	Machadoia xanthosticta	0.3076	0.2985	0.1685	0.6948	0.3402	0.268	0.3318	0.5343
Arctiini	Macrocneme indistincta	0.2918	0.339	0.1887	0.5968	0.3478	0.31	0.2575	0.6847
Arctiini	Macrocneme lades	0.2944	0.3192	0.2217	0.5687	0.2631	0.2924	0.25	0.5002
Arctiini	Macrocneme pelotas	0.3083	0.426	0.0031	0.5043	0.3728	0.4388	0.25	0.8113
Arctiini	Mallodeta clavata	0.2982	0.3076	0.2151	0.5426	0.3426	0.3011	0.2585	0.6255
Arctiini	Mallodeta consors	0.2719	0.3353	0.2071	0.5728	0.2897	0.3085	0.2601	0.6638
Arctiini	Mallodeta sanguipuncta	0.3956	0.4512	0.0483	0.6699	0.4319	0.3	0.25	0.6938
Arctiini	Mallodeta sortita	0.3122	0.3309	0.2108	0.5037	0.3464	0.3279	0.2499	0.6175
Arctiini	Mazaeras conferta	0.2753	0.2521	0.1701	0.5529	0.3235	0.2591	0.25	0.5654
Arctiini	Mazaeras francki	0.3275	0.3125	0.1722	0.5596	0.3208	0.2743	0.25	0.7625
Arctiini	Mazaeras janeira	0.3057	0.3296	0.2005	0.5587	0.2828	0.3018	0.2566	0.5521
Arctiini	Melese amastris	0.3399	0.335	0.1969	0.5472	0.3125	0.3124	0.25	0.798
Arctiini	Melese asana	0.3169	0.3549	0.103	0.4927	0.3133	0.25	0.25	0.9355
Arctiini	Melese babosa	0.3079	0.3036	0.2491	0.5432	0.3063	0.301	0.2653	0.4803
Arctiini	Melese castrena	0.2812	0.2627	0.1614	0.6138	0.3289	0.2466	0.272	0.6545
Arctiini	Melese chozeba	0.3642	0.3516	0.0388	0.6397	0.3898	0.25	0.25	0.5918
Arctiini	Melese dorothea	0.4136	0.4468	0.086	0.5548	0.3859	0.3791	0.25	0.6706
Arctiini	Melese drucei	0.2607	0.2816	0.2542	0.5614	0.264	0.2692	0.269	0.7223
Arctiini	Melese hebetis	0.2729	0.3319	0.2392	0.531	0.2738	0.2652	0.2496	0.5
Arctiini	Melese incertus	0.279	0.3784	0.1113	0.507	0.3492	0.2007	0.2466	0.8641
Arctiini	Melese ocellata	0.2955	0.3741	0.0823	0.4783	0.3471	0.3486	0.3013	0.5239
Arctiini	Melese peruviana	0.3043	0.3296	0.1742	0.5566	0.2353	0.2617	0.2615	0.4928
Arctiini	Mesothen desperata	0.2812	0.2802	0.1763	0.575	0.2575	0.2619	0.2499	0.5
Arctiini	Mesothen inconspicuata	0.372	0.3896	0.0477	0.5787	0.3422	0.3504	0.25	0.9538
Arctiini	Metallosia chrysotis	0.3872	0.3941	0.0356	0.5372	0.3702	0.3969	0.3329	0.4376
Arctiini	Metalobosia cuprea	0.2831	0.2924	0.2068	0.5399	0.2573	0.291	0.2632	0.5056
Arctiini	Metalobosia varda	0.2721	0.3188	0.2056	0.6044	0.2458	0.25	0.2498	0.5
Arctiini	Metamya aenetus	0.3159	0.3046	0.2157	0.5826	0.2544	0.2685	0.2671	0.867
Arctiini	Metamya flavia	0.3318	0.3744	0.164	0.5258	0.4089	0.3418	0.333	0.6476
Arctiini	Mirandisca harpalyce	0.306	0.336	0.1664	0.5936	0.3278	0.291	0.2952	0.644
Arctiini	Munona iridescens	0.3692	0.3773	0.1216	0.6843	0.3768	0.25	0.25	0.8497
Arctiini	Napata atricincta	0.2724	0.418	0.0224	0.4772	0.4331	0.3586	0.4594	0.8173
Arctiini	Napata banghaasi	0.3598	0.369	0.0787	0.6645	0.3611	0.3986	0.412	0.7501
Arctiini	Napata castra	0.336	0.3721	0.1367	0.5826	0.3982	0.2942	0.2859	0.5215
Arctiini	Napata jynx	0.4262	0.4159	0.1428	0.5264	0.3566	0.4325	0.3813	0.8944
Arctiini	Napata splendida	0.4047	0.4167	0.1144	0.5388	0.3903	0.3205	0.25	0.64
Arctiini	Napata terminalis	0.4488	0.4727	0.1099	0.4818	0.3786	0.2416	0.293	0.8887
Arctiini	Neidalia orientalis	0.3396	0.3629	0.1891	0.528	0.3212	0.2985	0.25	0.5736
Arctiini	Neonerita dorsipuncta	0.2635	0.2699	0.227	0.5467	0.3431	0.2446	0.2508	0.4284
Arctiini	Neotrichura nigripes	0.3128	0.3069	0.2012	0.5765	0.3344	0.2932	0.252	0.5679
Arctiini	Neritos leucoplaga	0.3132	0.4686	0.0481	0.5546	0.4394	0.411	0.25	0.6625
Arctiini	Neritos repanda	0.2894	0.3142	0.1898	0.6151	0.354	0.2833	0.2427	0.6119
Arctiini	Arctiini NI125	0.3432	0.3497	0.1228	0.5496	0.3645	0.2472	0.25	0.5123
Arctiini	Arctiini NI23	0.4604	0.4332	0.0924	0.5524	0.4068	0.25	0.4176	0.6655
Arctiini	Arctiini NI33	0.36	0.3751	0.1549	0.5496	0.34	0.25	0.4001	0.7775
Arctiini	Arctiini NI35	0.4682	0.4675	0.0516	0.5099	0.4689	0.241	0.25	0.5239
Lithosiini	Lithosiini NI42	0.3408	0.3956	0.074	0.5159	0.3761	0.3832	0.3059	0.6984
Lithosiini	Lithosiini NI52	0.4199	0.4258	0.1399	0.5207	0.3587	0.4073	0.2461	0.6732
Lithosiini	Lithosiini NI54	0.3476	0.4218	0.0223	0.6404	0.4267	0.2491	0.4233	0.7187
Arctiini	Arctiini NI92	0.25	0.4964	0.0139	0.5	0.472	0.3721	0.25	0.5
Lithosiini	Nodozana endoxantha	0.4033	0.4538	0.0213	0.5615	0.4655	0.3867	0.25	0.6078
Lithosiini	Nodozana jucunda	0.233	0.27	0.2443	0.5015	0.2532	0.2456	0.2483	0.5252
Lithosiini	Nodozana rhodosticta	0.3863	0.3767	0.0636	0.5349	0.3419	0.3855	0.4131	0.9365
Arctiini	Notophyson tiresias	0.3577	0.4161	0.071	0.517	0.3804	0.2737	0.25	0.5836
Arctiini	Nyridela acroxantha	0.3334	0.3694	0.1974	0.5357	0.3609	0.2947	0.2849	0.6029
Arctiini	Ochrodota brunnescens	0.2552	0.3627	0.0441	0.5675	0.3458	0.25	0.3331	0.5
Lithosiini	Odozana obscura	0.3002	0.3438	0.2582	0.4918	0.3053	0.2988	0.2453	0.5187
Arctiini	Opharus basalis	0.2963	0.3291	0.1668	0.5991	0.338	0.3011	0.25	0.7284
Arctiini	Opharus bimaculata	0.2292	0.251	0.2528	0.5749	0.2752	0.2665	0.249	0.4941
Arctiini	Opharus flavimaculata	0.3194	0.361	0.2001	0.5483	0.3149	0.3581	0.2626	0.5833
Arctiini	Opharus notata	0.3809	0.4167	0.1665	0.5268	0.4004	0.4123	0.3825	0.54
Arctiini	Opharus procroides	0.2835	0.2926	0.2034	0.5642	0.3096	0.2694	0.2685	0.5557
Arctiini	Opharus rema	0.3214	0.3177	0.1992	0.5671	0.3371	0.2719	0.2829	0.6026
Arctiini	Ordishia rutilus	0.3785	0.4262	0.106	0.5848	0.3523	0.3129	0.25	0.9515
Arctiini	Ormetica chrysomelas	0.3037	0.3245	0.1827	0.6832	0.3579	0.2694	0.2554	0.6003
Arctiini	Ormetica fulgurata	0.3497	0.3642	0.1813	0.5209	0.3405	0.3693	0.25	0.7517
Arctiini	Ormetica neira	0.4175	0.4445	0.0679	0.539	0.3711	0.3168	0.25	0.7897
Arctiini	Ormetica rothschildi	0.2792	0.3695	0.2185	0.5836	0.25	0.25	0.25	0
Arctiini	Pachydota albiceps	0.3597	0.408	0.1344	0.542	0.3619	0.3654	0.25	0.6744
Arctiini	Pachydota ducasa	0.3597	0.408	0.1344	0.542	0.3619	0.3137	0.25	0.8977
Arctiini	Paracles affinis	0.4429	0.4597	0.06	0.5166	0.4112	0.3588	0.25	0.5181
Arctiini	Paracles bilinea	0.2745	0.3389	0.1701	0.6215	0.3267	0.3081	0.25	0.5727
Arctiini	Paracles brunnea	0.3029	0.304	0.1997	0.5698	0.4141	0.2557	0.2473	0.5084
Arctiini	Paracles costata	0.3144	0.29	0.1652	0.5564	0.3905	0.3285	0.25	0.5183
Arctiini	Paracles fervida	0.3794	0.386	0.1259	0.5415	0.3661	0.3938	0.25	0.5624
Arctiini	Paracles fusca	0.3076	0.2845	0.1744	0.6111	0.3288	0.2815	0.2588	0.514
Arctiini	Paracles paula	0.3927	0.4027	0.0285	0.5341	0.4502	0.25	0.25	0.5109
Arctiini	Paracles sp.4	0.3614	0.3769	0.1007	0.5576	0.3919	0.2818	0.25	0.5434
Arctiini	Paracles sp.5	0.3779	0.3699	0.1306	0.5211	0.4157	0.2483	0.25	0.5193
Arctiini	Paracles sp.6	0.3309	0.3627	0.0914	0.5907	0.3981	0.2849	0.3456	0.5219
Arctiini	Paracles variegata	0.3661	0.3663	0.1807	0.6315	0.3907	0.2949	0.2941	0.5555
Arctiini	Paracles vulpina	0.4367	0.4738	0.0544	0.5432	0.4575	0.4069	0.25	0.5059
Arctiini	Paraethria triseriata	0.338	0.3393	0.1829	0.5737	0.3106	0.267	0.2501	0.5285
Arctiini	Parathyris cedonulli	0.3804	0.4325	0.0719	0.5752	0.4049	0.3939	0.3497	0.6257
Arctiini	Pareuchaetes aurata	0.2872	0.3094	0.176	0.5675	0.2959	0.2788	0.2722	0.5768
Arctiini	Pareuchaetes insulata	0.3451	0.3652	0.069	0.5977	0.3557	0.25	0.3983	0.9556
Arctiini	Parevia vulmaria	0.2862	0.3775	0.2052	0.5354	0.3122	0.319	0.25	0.6405
Arctiini	Pelochyta arontes	0.3172	0.3576	0.154	0.4958	0.3134	0.2854	0.3214	0.5
Arctiini	Pelochyta cinerea	0.3033	0.3237	0.1968	0.6612	0.3529	0.317	0.25	0.6332
Arctiini	Pelochyta pallida	0.364	0.3646	0.203	0.566	0.348	0.2987	0.2628	0.5405
Arctiini	Phaegoptera albimacula	0.3295	0.3411	0.1847	0.5747	0.3734	0.2974	0.248	0.5932
Arctiini	Phaegoptera chorima	0.3604	0.3892	0.1361	0.5747	0.3852	0.3314	0.3252	0.5285
Arctiini	Phaegoptera depicta	0.2998	0.3427	0.233	0.5392	0.3168	0.2737	0.2722	0.5675
Arctiini	Phaegoptera flavopunctata	0.3569	0.3856	0.1739	0.5749	0.3987	0.3297	0.2607	0.5366
Arctiini	Phaegoptera granifera	0.2794	0.3407	0.1533	0.5287	0.3537	0.2925	0.25	0.5322
Arctiini	Phaegoptera histrionica	0.3172	0.3386	0.1931	0.5697	0.3344	0.3253	0.2577	0.5419
Arctiini	Phaegoptera nexa	0.4405	0.448	0.0345	0.5176	0.4256	0.2501	0.4395	0.5207
Arctiini	Phaegoptera pseudocatenata	0.3747	0.4291	0.1522	0.5333	0.4414	0.3821	0.3921	0.5445
Arctiini	Phaegoptera punctularis	0.3005	0.3574	0.1479	0.5426	0.3971	0.2843	0.2834	0.4971
Arctiini	Phaegoptera schaefferi	0.3307	0.3427	0.1495	0.5642	0.3513	0.3231	0.25	0.5543
Arctiini	Phaegoptera superba	0.3157	0.3095	0.2084	0.5198	0.3497	0.3055	0.2606	0.5291
Arctiini	Phaloe cruenta	0.2827	0.2964	0.2115	0.6002	0.3031	0.2638	0.2447	0.6117
Arctiini	Pheia albisigna	0.3521	0.3618	0.1568	0.5911	0.3495	0.2493	0.3416	0.8156
Arctiini	Pheia catherina	0.2908	0.3045	0.1799	0.5577	0.3336	0.2785	0.2391	0.5358
Arctiini	Pheia elegans	0.4348	0.4444	0.0303	0.6044	0.3901	0.4744	0.25	0.6849
Arctiini	Pheia picta	0.2988	0.286	0.2022	0.5644	0.282	0.2533	0.2585	0.7465
Arctiini	Philoros rubriceps	0.3355	0.3592	0.1771	0.5904	0.3638	0.3045	0.2998	0.5288
Arctiini	Phoenicoprocta analis	0.3546	0.3206	0.1612	0.6344	0.3591	0.3171	0.25	0.9695
Arctiini	Phoenicoprocta haemorrhoidalis	0.2791	0.3028	0.22	0.598	0.2772	0.2713	0.2477	0.5031
Arctiini	Phoenicoprocta steinbachi	0.3872	0.4479	0.0222	0.602	0.3672	0.4245	0.3294	0.6756
Arctiini	Phoenicoprocta teda	0.2669	0.2777	0.2101	0.5654	0.2293	0.2509	0.2492	0.5
Arctiini	Phoenicoprocta vacillans	0.375	0.3874	0.1547	0.5791	0.3133	0.3386	0.25	0.6638
Arctiini	Pionia elongata	0.3512	0.4046	0.1934	0.5159	0.3061	0.3458	0.25	0.5499
Arctiini	Pionia lycoides	0.3301	0.3497	0.2075	0.5211	0.3703	0.2975	0.3128	0.6474
Arctiini	Poliopastea plumbea	0.3159	0.4136	0.1664	0.6256	0.3639	0.408	0.25	0.8651
Lithosiini	Pronola magniplaga	0.3305	0.3491	0.2068	0.5026	0.2605	0.2929	0.2499	0.5
Arctiini	Prosopidia oviplaga	0.2718	0.3582	0.1363	0.5994	0.2059	0.2705	0.2496	0.5
Arctiini	Pseudohyaleucerea vulnerata	0.3189	0.3489	0.1793	0.6024	0.3555	0.2588	0.2525	0.5426
Arctiini	Pseudomya tipulina	0.2948	0.3276	0.1937	0.5233	0.3332	0.2744	0.2463	0.5246
Arctiini	Pseudosphex ichneumonea	0.3922	0.4013	0.147	0.5706	0.3466	0.25	0.25	0.9393
Arctiini	Pseudosphex noverca	0.4142	0.4134	0.0849	0.66	0.3819	0.2622	0.3773	0.7036
Arctiini	Pseudosphex rubripalpus	0.3216	0.3176	0.1946	0.5604	0.3558	0.3141	0.2602	0.6487
Arctiini	Pseudotessellarctia brunneitincta	0.4411	0.4382	0.0988	0.5345	0.3833	0.3794	0.3946	0.688
Arctiini	Psilopleura sanguipuncta	0.2681	0.3704	0.1717	0.5368	0.3305	0.3591	0.2991	0.6463
Arctiini	Psychophasma erosa	0.3236	0.3912	0.2025	0.5141	0.3144	0.3257	0.25	0.6072
Arctiini	Ptychotrichos elongatus	0.32	0.3454	0.2327	0.5266	0.2717	0.3279	0.2537	0.8637
Arctiini	Rezia cardinale	0.3068	0.3431	0.2011	0.5584	0.3543	0.3409	0.2569	0.645
Arctiini	Rezia erythrarchos	0.438	0.4707	0.0577	0.5438	0.3787	0.4373	0.3287	0.6359
Arctiini	Rezia sanguipuncta	0.3392	0.3143	0.205	0.5911	0.3699	0.2762	0.25	0.5071
Arctiini	Rhipha flavoplagiata	0.3327	0.3448	0.1369	0.5643	0.3481	0.25	0.25	0.8115
Arctiini	Rhipha subflammans	0.3155	0.3053	0.2194	0.5668	0.3391	0.2829	0.2497	0.5209
Lithosiini	Rhodographa phaeoplaga	0.2921	0.2236	0.248	0.4964	0.2418	0.2407	0.2644	0.5265
Arctiini	Rhynchopyga meisteri	0.3213	0.366	0.1593	0.6449	0.3338	0.311	0.267	0.5822
Arctiini	Robinsonia dewitzi	0.3099	0.318	0.1617	0.5274	0.2917	0.3038	0.25	0.5634
Arctiini	Robinsonia spitzi	0.3516	0.3698	0.1885	0.5454	0.3051	0.25	0.3854	0.5283
Arctiini	Romualdia opharina	0.2854	0.4025	0.1619	0.5324	0.3075	0.3635	0.25	0.6198
Arctiini	Sarosa pompilina	0.3362	0.3944	0.1401	0.558	0.25	0.3963	0.25	0
Arctiini	Saurita attenuata	0.3843	0.4005	0.1691	0.4973	0.3687	0.25	0.2855	0.9993
Arctiini	Saurita cassandra	0.3354	0.3482	0.1689	0.5235	0.3643	0.3067	0.2403	0.5279
Arctiini	Saurita intricata	0.4117	0.4511	0.0954	0.4902	0.3937	0.438	0.25	0.6031
Arctiini	Saurita sericea	0.2871	0.2909	0.2104	0.5735	0.3358	0.2836	0.25	0.6064
Arctiini	Saurita triangulifera	0.3543	0.3601	0.1341	0.533	0.3164	0.2497	0.2964	0.9752
Arctiini	Scaptius pseudoprumala	0.4826	0.4956	0.0343	0.5205	0.4528	0.3965	0.3293	0.688
Arctiini	Sciopsyche tropica	0.2877	0.3182	0.2277	0.4876	0.2729	0.2614	0.2889	0.7066
Arctiini	Selenarctia flavidorsata	0.348	0.3084	0.1597	0.5372	0.3074	0.3184	0.2843	0.6962
Arctiini	Sermyla transversa	0.3328	0.3891	0.1652	0.5229	0.3368	0.3907	0.25	0.7293
Arctiini	Sphecosoma melissa	0.2996	0.2828	0.2131	0.5556	0.3362	0.2814	0.25	0.5152
Arctiini	Suchesia erubescens	0.393	0.4252	0.0706	0.5408	0.4238	0.4112	0.3876	0.7264
Arctiini	Sutonocrea lobifer	0.3246	0.3763	0.2257	0.5075	0.3105	0.2885	0.2554	0.5318
Arctiini	Sutonocrea reducta	0.2697	0.2999	0.1961	0.6706	0.3241	0.237	0.2508	0.6018
Arctiini	Sychesia coccina	0.3926	0.4123	0.082	0.5522	0.3824	0.349	0.25	0.6451
Arctiini	Sychesia dryas	0.3303	0.3381	0.1962	0.5053	0.3423	0.301	0.25	0.7025
Arctiini	Symphlebia abdominalis	0.3164	0.3358	0.2541	0.5136	0.2537	0.3031	0.2492	0.6213
Arctiini	Symphlebia catenata	0.3397	0.3113	0.1723	0.6584	0.3353	0.2765	0.28	0.5074
Arctiini	Symphlebia indistincta	0.3346	0.4086	0.0351	0.7049	0.4127	0.2911	0.25	0.9438
Arctiini	Symphlebia lophocampoides	0.2826	0.3326	0.203	0.6198	0.3493	0.2872	0.25	0.6054
Arctiini	Symphlebia neja	0.2581	0.2898	0.2474	0.5816	0.2338	0.2705	0.2614	0.5525
Arctiini	Symphlebia perflua	0.3216	0.3466	0.2312	0.5622	0.4076	0.3359	0.2537	0.56
Arctiini	Symphlebia suanus	0.2647	0.3022	0.0611	0.6094	0.3818	0.3093	0.3333	0.5592
Lithosiini	Talara barema	0.3014	0.2443	0.2637	0.5343	0.2308	0.2778	0.2478	0.6705
Lithosiini	Talara ditis	0.3691	0.4073	0.196	0.4879	0.349	0.2628	0.25	0.8244
Lithosiini	Talara niveata	0.3482	0.4068	0.1702	0.5667	0.3359	0.3384	0.25	0.6375
Arctiini	Tessella sertata	0.2786	0.3004	0.1925	0.5713	0.3044	0.2868	0.2491	0.5173
Arctiini	Thysanoprymna pyrrhopyga	0.3025	0.3406	0.1563	0.5903	0.3354	0.2821	0.2449	0.564
Arctiini	Timalus clavipennis	0.4277	0.4593	0.0641	0.529	0.385	0.3705	0.413	0.8062
Arctiini	Tipulodes ima	0.3079	0.3167	0.1934	0.5949	0.3293	0.2991	0.25	0.5359
Lithosiini	Trichomelia celenna	0.2924	0.3096	0.2918	0.5246	0.2263	0.2379	0.2309	0.5
Arctiini	Trichura cerberus	0.2606	0.3107	0.233	0.5044	0.2362	0.3089	0.25	0.5249
Arctiini	Trichura dixanthia	0.3787	0.42	0.0652	0.4983	0.3464	0.3809	0.25	0.8223
Arctiini	Tricypha nigrescens	0.3145	0.3422	0.16	0.5381	0.305	0.2467	0.35	0.928
Arctiini	Utetheisa pulchella	0.2935	0.3075	0.2265	0.5304	0.3126	0.2669	0.2727	0.5715
Arctiini	Virbia divisa	0.3079	0.3191	0.195	0.6257	0.3403	0.2834	0.2529	0.528
Arctiini	Viviennea ardesiaca	0.3532	0.3747	0.0461	0.6464	0.4006	0.2681	0.3928	0.789
Arctiini	Viviennea dolens	0.2539	0.2767	0.1632	0.6619	0.3172	0.2522	0.2494	0.6947
Arctiini	Viviennea flavicincta	0.3029	0.3284	0.1701	0.5667	0.2776	0.2797	0.2524	0.5679
Arctiini	Viviennea moma	0.295	0.3741	0.2107	0.5203	0.3172	0.2969	0.25	0.6411
Arctiini	Viviennea salma	0.3012	0.3078	0.281	0.548	0.2389	0.2608	0.25	0.5
Arctiini	Viviennea zonana	0.3554	0.4065	0.0429	0.5418	0.3758	0.243	0.2998	0.5
Arctiini	Xanthophaenia levis	0.3571	0.3725	0.1904	0.5288	0.3917	0.2497	0.2964	0.5075
Lithosiini	Xantholopha purpurascens	0.3056	0.3212	0.1916	0.5457	0.3831	0.2979	0.298	0.592
Lithosiini	Zonoda dives	0.3022	0.2694	0.2246	0.5364	0.3203	0.2724	0.2515	0.6126
Lithosiini	Zonoda endoxantha	0.3799	0.415	0.0574	0.5587	0.3625	0.3663	0.25	0.5784
Lithosiini	Zonoda fasciata	0.3247	0.336	0.203	0.5519	0.3744	0.2922	0.258	0.5156
	Mean	0.338238	0.363065	0.145638	0.555393	0.347058	0.311036	0.276822	0.638304
	Standard deviation	0.0496888	0.0560417	0.0695033	0.0458284	0.052273	0.05854	0.0470076	0.145678
