# Supplementary material for: The Reduced Effectiveness of Protected Areas under Climate Change Threatens Atlantic Forest Tiger Moths
Source: PLoS One. 2014 Sep 17;9(9):e107792. doi: 10.1371/journal.pone.0107792 (PMC4168255; doi:10.1371/journal.pone.0107792)
Supplement: Table S2 — Tiger moth tribes, species, and number of grid cells predicted to be occupied during baseline climate (1950–2000) and future climate (2051–2080) under different climate models and ecological niche modeling methods. (XLS) [file pone.0107792.s002.xls]

## Sheet: Table S1
Table S2. Tiger moth tribe, species, and number of grid cells predicted to be occupied during baseline climate (1950-2000) and future climate (2051-2080) under different climate models and ecological niche modeling methods.
Tribe	Species	Climate model, CCCMA-CGCM2																		Climate model, CSIRO-MK2																		Climate model, HCCPR-HadCM3
		Distance methods									Machine learning methods									Distance methods									Machine learning methods									Distance methods									Machine learning methods
		Baseline climate				Future climate (2051-2080)					Baseline climate				Future climate (2051-2080)					Baseline climate				Future climate (2051-2080)					Baseline climate				Future climate (2051-2080)					Baseline climate				Future climate (2051-2080)					Baseline climate
		Euclidian distance	Gower distance	ENFA	Ensemble	Euclidian distance	Gower Distance	ENFA	Ensemble		MaxEnt	GARP	Artificla Neural Networks	Ensemble	MaxEnt	GARP	Artificla Neural Networks	Ensemble		Euclidian distance	Gower distance	ENFA	Ensemble	Euclidian distance	Gower Distance	ENFA	Ensemble		MaxEnt	GARP	Artificla Neural Networks	Ensemble	MaxEnt	GARP	Artificla Neural Networks	Ensemble		Euclidian distance	Gower distance	ENFA	Ensemble	Euclidian distance	Gower Distance	ENFA	Ensemble		MaxEnt	GARP	Artificla Neural Networks
Arctiini	Aclytia flavigutta	4522	3377	6503	3732	2236	1277	8276	1479		1875	2585	38	1410	2892	309	0	193		4522	3377	6503	3732	2081	739	9040	1124		1875	2585	38	1410	2650	213	0	129		4522	3377	6503	3732	1661	1291	8578	1271		1875	2585	38
Arctiini	Aclytia heber	3398	3572	5962	3506	1915	1880	7186	1765		2895	0	2817	241	4943	1964	11461	5699		3398	3572	5962	3506	2065	1880	7725	1818		2895	0	2817	241	4605	1791	11461	5220		3398	3572	5962	3506	1395	1494	6535	1291		2895	0	2817
Arctiini	Aclytia punctata	3144	2490	8992	2490	1360	1612	8972	1612		11461	3692	11461	11461	11461	2148	11461	11461		3144	2490	8992	2490	1234	975	8333	975		11461	3692	11461	11461	11461	2284	11461	11461		3144	2490	8992	2490	669	1084	8362	1084		11461	3692	11461
Arctiini	Aclytia terra	3974	3328	7210	3475	1256	2387	6738	1340		3069	0	7185	2018	1730	907	11369	1295		3974	3328	7210	3475	1295	2151	6612	1297		3069	0	7185	2018	897	879	10955	858		3974	3328	7210	3475	672	2007	7184	945		3069	0	7185
Arctiini	Aemilia pagana	1274	562	6687	528	64	42	9153	34		1726	2725	11461	2881	35	237	11461	237		1274	562	6687	528	67	47	9747	45		1726	2725	11461	2881	19	205	11461	206		1274	562	6687	528	0	4	10683	4		1726	2725	11461
Arctiini	Aethria analis	6206	3149	7495	5774	3461	2365	7133	3300		4269	0	11461	4269	4163	0	11461	4163		6206	3149	7495	5774	3335	2565	6784	2954		4269	0	11461	4269	2888	0	11461	2888		6206	3149	7495	5774	2617	2344	7955	2525		4269	0	11461
Arctiini	Aethria haemorrhoidalis	333	3114	8205	2203	961	1369	8678	1252		2867	2494	3463	2792	9570	791	14	451		333	3114	8205	2203	703	1045	8903	966		2867	2494	3463	2792	7929	497	6	321		333	3114	8205	2203	1970	1160	8335	1153		2867	2494	3463
Arctiini	Aethria melanobasis	6194	4709	8061	5791	3091	2544	9081	2915		5031	3269	11461	5907	5168	2149	11461	5447		6194	4709	8061	5791	3013	2313	9574	2678		5031	3269	11461	5907	4627	1842	11461	4943		6194	4709	8061	5791	2288	2162	9132	2265		5031	3269	11461
Arctiini	Aethria paula	3833	3481	8396	4121	1380	1504	7724	1263		1138	2062	3424	1287	4192	1618	0	649		3833	3481	8396	4121	1171	1181	8498	1162		1138	2062	3424	1287	4079	1130	0	572		3833	3481	8396	4121	1047	1008	7050	785		1138	2062	3424
Arctiini	Agaraea minuta	892	4387	8027	2409	500	1723	9581	1142		2248	1698	44	499	2403	825	139	243		892	4387	8027	2409	465	1551	9729	1171		2248	1698	44	499	2307	591	160	342		892	4387	8027	2409	1021	1492	9964	1383		2248	1698	44
Arctiini	Agaraea semivitrea	4148	3429	7486	3832	2770	2355	8058	2307		2980	3084	3076	2421	5447	998	10	595		4148	3429	7486	3832	2821	2249	8751	2505		2980	3084	3076	2421	5025	598	18	379		4148	3429	7486	3832	2007	1723	8227	1770		2980	3084	3076
Arctiini	Agaraea sp.	4299	2435	7750	3646	1289	665	8509	853		2806	1975	11461	4286	311	1092	11461	1364		4299	2435	7750	3646	1152	373	9125	538		2806	1975	11461	4286	193	846	11461	1014		4299	2435	7750	3646	933	1026	8798	1017		2806	1975	11461
Arctiini	Agaraea uniformis	2488	3032	8196	3081	343	755	9081	603		2913	0	4822	2335	340	271	0	140		2488	3032	8196	3081	273	526	9629	438		2913	0	4822	2335	220	99	0	81		2488	3032	8196	3081	85	751	8871	598		2913	0	4822
Arctiini	Agerocha eone	1782	2020	8056	1873	498	565	7795	515		3794	4119	11461	6294	4414	3006	11461	5942		1782	2020	8056	1873	436	443	8769	464		3794	4119	11461	6294	3852	2184	11461	5180		1782	2020	8056	1873	172	205	7042	184		3794	4119	11461
Arctiini	Agylla argentea	1524	4355	7452	3320	284	1768	10367	1212		2819	2971	478	2034	817	933	0	247		1524	4355	7452	3320	223	1262	10665	827		2819	2971	478	2034	549	677	0	211		1524	4355	7452	3320	149	1683	9006	1187		2819	2971	478
Arctiini	Agylla argentifera	3217	2213	7205	2755	1127	631	8391	771		5009	495	11461	5135	990	163	11461	1066		3217	2213	7205	2755	1149	556	8793	712		5009	495	11461	5135	721	83	11461	763		3217	2213	7205	2755	630	299	9141	387		5009	495	11461
Arctiini	Agylla marcata	1496	1235	10942	1235	408	647	11239	647		1062	1749	11461	2531	733	968	11461	1626		1496	1235	10942	1235	369	457	11317	457		1062	1749	11461	2531	967	828	11461	1606		1496	1235	10942	1235	1255	190	11301	190		1062	1749	11461
Arctiini	Agylla nivea	1398	3693	8017	2757	270	1763	8153	1316		2767	3509	11461	5010	1344	2807	11461	3735		1398	3693	8017	2757	226	1172	7994	842		2767	3509	11461	5010	1840	2516	11461	3941		1398	3693	8017	2757	80	1333	7260	1243		2767	3509	11461
Arctiini	Agylla polysemata	1529	2828	8149	2729	530	843	9582	856		5229	2123	11461	6126	3821	1320	11461	4542		1529	2828	8149	2729	402	512	10080	541		5229	2123	11461	6126	3250	732	11461	3736		1529	2828	8149	2729	571	803	9190	783		5229	2123	11461
Arctiini	Agylla separata	3889	3018	7391	3401	662	882	9821	1014		3446	0	237	175	342	26	0	112		3889	3018	7391	3401	609	587	10346	698		3446	0	237	175	266	32	0	77		3889	3018	7391	3401	165	872	10760	884		3446	0	237
Arctiini	Agylla sp.9	2310	3577	8366	3245	928	1738	9165	1439		5776	54	11461	5780	5280	21	11461	5281		2310	3577	8366	3245	883	1398	9359	1233		5776	54	11461	5780	4199	5	11461	4199		2310	3577	8366	3245	601	1318	9466	1038		5776	54	11461
Arctiini	Agyrta albisparsa	3339	1006	7491	1836	2322	864	5572	511		1742	764	943	899	4218	1562	0	1054		3339	1006	7491	1836	1821	618	6802	246		1742	764	943	899	2835	2002	0	1269		3339	1006	7491	1836	2626	1498	5656	1092		1742	764	943
Arctiini	Agyrta dux	3071	582	10584	582	2221	121	10644	121		2444	1689	11461	3397	8220	1533	11461	8468		3071	582	10584	582	1840	71	10382	71		2444	1689	11461	3397	8288	1748	11461	8508		3071	582	10584	582	1265	270	10592	270		2444	1689	11461
Arctiini	Agyrta micilia	4055	2364	7956	3416	1578	700	10390	1450		2127	4539	11461	6287	2200	2929	11461	4821		4055	2364	7956	3416	1613	592	10721	1422		2127	4539	11461	6287	1566	2890	11461	4170		4055	2364	7956	3416	1225	722	8945	946		2127	4539	11461
Arctiini	Amaxia chaon	2920	1845	7050	2385	354	1071	6488	792		2007	6604	927	1753	3821	1146	51	551		2920	1845	7050	2385	256	730	6634	572		2007	6604	927	1753	3723	742	38	387		2920	1845	7050	2385	406	1077	5130	724		2007	6604	927
Arctiini	Amaxia collaris	5489	3672	9452	5237	3804	1300	9941	1811		3371	5152	2775	2987	5592	0	11461	5782		5489	3672	9452	5237	4084	1049	10286	1678		3371	5152	2775	2987	5596	0	11461	5778		5489	3672	9452	5237	2642	770	10663	1118		3371	5152	2775
Arctiini	Amaxia corata	1246	1137	7297	1548	1547	401	2437	849		1940	7083	11461	7917	4871	5520	11461	8041		1246	1137	7297	1548	1285	210	2901	558		1940	7083	11461	7917	4105	4717	11461	7167		1246	1137	7297	1548	2590	646	2047	971		1940	7083	11461
Arctiini	Amaxia dyuna	3303	3134	6942	3645	644	1339	9443	1426		3540	3322	11461	5517	297	1098	11461	1232		3303	3134	6942	3645	577	880	9240	956		3540	3322	11461	5517	319	841	11461	1007		3303	3134	6942	3645	248	728	9171	777		3540	3322	11461
Arctiini	Amaxia hebe	3486	3591	8388	3804	737	2320	9475	1753		3517	3840	6080	3712	1366	194	0	565		3486	3591	8388	3804	722	2131	10037	1523		3517	3840	6080	3712	957	149	0	392		3486	3591	8388	3804	780	2188	8995	1596		3517	3840	6080
Arctiini	Amaxia kennedyi	3562	661	8016	2211	1099	172	8925	576		4394	2820	371	1013	3811	1308	64	397		3562	661	8016	2211	959	112	8751	432		4394	2820	371	1013	2966	894	58	325		3562	661	8016	2211	924	142	8376	561		4394	2820	371
Arctiini	Amaxia pardalis	2325	1692	10380	1692	403	324	11344	324		1838	0	11461	1838	50	0	11461	50		2325	1692	10380	1692	277	156	11224	156		1838	0	11461	1838	47	0	11461	47		2325	1692	10380	1692	51	73	11363	73		1838	0	11461
Arctiini	Amaxia pyga	5896	1112	10470	1112	4374	513	10818	513		1695	1435	23	325	4956	401	18	137		5896	1112	10470	1112	3473	366	10888	366		1695	1435	23	325	4993	329	20	127		5896	1112	10470	1112	3313	560	10971	560		1695	1435	23
Arctiini	Ammalo helops	5971	4357	7613	5039	2232	1828	8909	1960		3068	1	11461	3068	990	1488	11461	1427		5971	4357	7613	5039	1959	1638	9504	1807		3068	1	11461	3068	654	1362	11461	998		5971	4357	7613	5039	1840	1754	8629	1690		3068	1	11461
Arctiini	Ammalo travassosi	597	1881	7116	1148	119	433	9454	324		3105	2574	11461	4729	440	1481	11461	1785		597	1881	7116	1148	90	334	9530	121		3105	2574	11461	4729	411	1083	11461	1347		597	1881	7116	1148	4	431	7297	286		3105	2574	11461
Arctiini	Antichloris eriphia	2408	3057	7196	3083	760	833	8762	764		2115	4413	11461	4640	3436	1184	11461	2960		2408	3057	7196	3083	527	493	9171	493		2115	4413	11461	4640	2937	937	11461	2390		2408	3057	7196	3083	653	873	7078	671		2115	4413	11461
Arctiini	Apiconoma opposita	4517	853	9907	853	1580	415	9935	415		4147	3385	33	1782	4525	3066	30	1479		4517	853	9907	853	1425	291	10132	291		4147	3385	33	1782	4798	2649	90	1348		4517	853	9907	853	1078	293	10383	293		4147	3385	33
Arctiini	Apistosia judas	3547	3231	5922	3154	1380	1214	7229	1148		4153	0	11461	4153	652	0	11461	652		3547	3231	5922	3154	1473	966	7500	938		4153	0	11461	4153	458	0	11461	458		3547	3231	5922	3154	760	739	7599	625		4153	0	11461
Arctiini	Areva subfulgens	3648	3470	7699	3652	1095	1566	10107	1386		2771	6567	1618	3059	1857	1023	343	923		3648	3470	7699	3652	995	1204	10509	1244		2771	6567	1618	3059	1587	839	124	732		3648	3470	7699	3652	807	1261	8912	1063		2771	6567	1618
Arctiini	Areva trigemmis	3594	3406	7947	3557	1348	1561	6828	1784		5829	4828	11461	7410	6056	3461	11461	7305		3594	3406	7947	3557	1169	1062	7188	1305		5829	4828	11461	7410	6253	3089	11461	7679		3594	3406	7947	3557	937	1168	5593	1229		5829	4828	11461
Arctiini	Argyroeides braco	4418	4594	5833	4391	2255	2898	5869	2208		4210	6621	11461	7141	4581	60	11461	4557		4418	4594	5833	4391	2140	2546	6203	1957		4210	6621	11461	7141	4098	81	11461	4088		4418	4594	5833	4391	1617	2318	6421	1655		4210	6621	11461
Arctiini	Argyroeides ophion	4297	4430	7600	4382	2138	2759	7948	2333		2984	2297	11461	4566	2798	1876	11461	3840		4297	4430	7600	4382	1850	2436	8554	1989		2984	2297	11461	4566	1869	1507	11461	2690		4297	4430	7600	4382	1757	2451	8463	1884		2984	2297	11461
Arctiini	Argyroeides sanguinea	3927	4656	7187	4332	1350	2203	7429	1628		2440	2543	11461	3368	649	719	11461	1143		3927	4656	7187	4332	1080	1924	7859	1401		2440	2543	11461	3368	389	668	11461	856		3927	4656	7187	4332	791	1895	7767	1078		2440	2543	11461
Arctiini	Argyroeides variegata	1674	1860	9240	1954	229	361	9977	352		1531	0	11461	1531	19	0	11461	19		1674	1860	9240	1954	259	384	10428	374		1531	0	11461	1531	25	0	11461	25		1674	1860	9240	1954	0	158	9970	127		1531	0	11461
Arctiini	Aristodaema hanga	4084	3960	7870	4159	1114	2036	7439	1505		3231	6415	4321	4224	672	458	2788	481		4084	3960	7870	4159	970	1807	7912	1295		3231	6415	4321	4224	508	248	2044	353		4084	3960	7870	4159	591	1798	7817	1047		3231	6415	4321
Arctiini	Atyphopsis roseiceps	2024	2544	7373	2542	732	2026	8224	1660		2660	0	3054	805	8632	1342	11461	8649		2024	2544	7373	2542	500	1851	8848	1451		2660	0	3054	805	7645	1607	11461	7811		2024	2544	7373	2542	1394	2227	8016	1956		2660	0	3054
Arctiini	Baritius acuminata	5014	5934	6139	5708	2123	3235	7493	2867		3573	1650	14	1116	1496	2325	0	924		5014	5934	6139	5708	1916	2915	7972	2553		3573	1650	14	1116	830	2063	0	494		5014	5934	6139	5708	1469	2768	7653	2102		3573	1650	14
Arctiini	Belemnia eryx	3668	1803	8777	3434	2692	805	7849	2383		2334	6227	11461	7365	2316	2791	11461	4779		3668	1803	8777	3434	2318	419	8163	1705		2334	6227	11461	7365	2100	2493	11461	4002		3668	1803	8777	3434	2900	1113	4486	1483		2334	6227	11461
Arctiini	Bernathonomus piperita	2980	3814	8081	3829	1201	1123	7574	917		2693	2649	1806	2346	248	557	0	138		2980	3814	8081	3829	1043	786	8172	689		2693	2649	1806	2346	209	403	0	74		2980	3814	8081	3829	814	1265	7814	886		2693	2649	1806
Arctiini	Bertholdia albipuncta	1467	2743	6713	2188	312	999	5358	521		3079	10724	11461	11130	3591	1377	11461	4041		1467	2743	6713	2188	229	598	6821	343		3079	10724	11461	11130	2971	891	11461	2952		1467	2743	6713	2188	127	1106	5446	260		3079	10724	11461
Arctiini	Bertholdia almeidai	3943	2313	7443	3081	674	587	9168	477		2034	3899	6231	3653	192	2024	0	136		3943	2313	7443	3081	606	380	9979	381		2034	3899	6231	3653	72	1859	0	64		3943	2313	7443	3081	192	604	10304	418		2034	3899	6231
Arctiini	Bertholdia myosticta	4461	2400	8644	2400	3257	1109	9177	1109		3391	3418	564	1903	9019	3179	1335	3239		4461	2400	8644	2400	2827	1140	9126	1140		3391	3418	564	1903	9065	3330	1712	3495		4461	2400	8644	2400	1721	1002	9597	1002		3391	3418	564
Arctiini	Bertholdia pseudofumida	2614	3676	7333	3119	991	2260	6399	1536		3098	1250	205	1260	6466	783	0	1039		2614	3676	7333	3119	953	2308	6645	1645		3098	1250	205	1260	5593	555	0	1014		2614	3676	7333	3119	948	1769	6955	1293		3098	1250	205
Arctiini	Bertholdia soror	4535	4041	8387	4405	2014	1791	9330	1928		3766	109	11461	3766	2462	0	11461	2462		4535	4041	8387	4405	1756	1330	9939	1637		3766	109	11461	3766	1805	0	11461	1805		4535	4041	8387	4405	1493	1128	10592	1462		3766	109	11461
Arctiini	Bertholdia specularis	3479	4852	8036	4588	1417	2405	9993	2015		3095	3111	1065	2199	2441	247	0	193		3479	4852	8036	4588	1112	1974	10510	1743		3095	3111	1065	2199	1738	180	0	117		3479	4852	8036	4588	950	2367	9677	1804		3095	3111	1065
Arctiini	Biturix rectilinea	2470	1960	7455	1957	609	1161	8413	971		1653	0	74	74	39	429	0	16		2470	1960	7455	1957	527	1025	8863	783		1653	0	74	74	11	331	0	7		2470	1960	7455	1957	204	696	9240	468		1653	0	74
Arctiini	Callopepla emarginata	3176	2534	7631	2981	1294	782	9895	1243		4208	11087	4351	5272	3974	10914	1754	3984		3176	2534	7631	2981	1323	517	10397	967		4208	11087	4351	5272	2979	11019	1164	3056		3176	2534	7631	2981	1079	819	9134	945		4208	11087	4351
Arctiini	Callopepla flammula	3625	1665	9614	3506	1217	683	10257	1180		4019	57	11461	4019	3970	9	11461	3970		3625	1665	9614	3506	1077	614	10411	1082		4019	57	11461	4019	4170	2	11461	4170		3625	1665	9614	3506	443	52	10511	439		4019	57	11461
Arctiini	Callopepla inachia	3704	4861	7359	4428	1211	2067	8223	1230		1808	2724	3584	2310	48	1047	0	51		3704	4861	7359	4428	999	1745	8779	1004		1808	2724	3584	2310	36	871	0	33		3704	4861	7359	4428	672	1911	8309	829		1808	2724	3584
Arctiini	Callopepla similis	2532	3769	7255	3017	1191	2019	7491	1656		4468	5185	1	2724	4677	3357	0	2222		2532	3769	7255	3017	1267	1887	7919	1548		4468	5185	1	2724	4166	2895	0	2271		2532	3769	7255	3017	656	1599	8160	1159		4468	5185	1
Arctiini	Calodesma amica	2849	1605	6186	2360	661	293	10864	625		3698	16	2587	861	267	0	2337	96		2849	1605	6186	2360	545	165	10770	444		3698	16	2587	861	207	2	2394	68		2849	1605	6186	2360	301	183	10668	351		3698	16	2587
Arctiini	Calodesma collaris	4704	4450	6673	4566	1964	2402	5792	1846		4395	9214	180	3621	5830	5210	1173	5115		4704	4450	6673	4566	1776	2133	6438	1797		4395	9214	180	3621	4541	4417	1287	3734		4704	4450	6673	4566	1535	2176	5351	1538		4395	9214	180
Arctiini	Calodesma contracta	4761	1105	10721	1105	3041	423	9887	423		3900	4387	11461	7654	3814	2221	11461	5400		4761	1105	10721	1105	2939	275	10506	275		3900	4387	11461	7654	2635	2108	11461	4359		4761	1105	10721	1105	2277	595	10954	595		3900	4387	11461
Arctiini	Calodesma quadrimaculata	850	1015	7001	1036	562	502	6068	514		4146	2220	11461	5136	4040	842	11461	4307		850	1015	7001	1036	300	335	7155	292		4146	2220	11461	5136	2786	790	11461	3218		850	1015	7001	1036	949	960	6111	879		4146	2220	11461
Arctiini	Calonotos fenestratus	1607	1905	7714	1759	442	457	9245	471		3394	1971	11461	4615	3465	1053	11461	4138		1607	1905	7714	1759	343	379	9694	373		3394	1971	11461	4615	3073	1158	11461	3658		1607	1905	7714	1759	318	452	8557	418		3394	1971	11461
Arctiini	Carales astur	3018	3894	6586	3512	1034	2226	8100	1515		2091	443	2893	1354	575	20	11461	663		3018	3894	6586	3512	989	1982	8863	1464		2091	443	2893	1354	372	10	11461	456		3018	3894	6586	3512	786	1788	7605	1209		2091	443	2893
Arctiini	Carales maculicollis	1853	3578	7362	2908	254	284	10271	285		4503	0	11461	4503	2302	386	11461	2563		1853	3578	7362	2908	178	215	10672	229		4503	0	11461	4503	1743	191	11461	2058		1853	3578	7362	2908	125	286	10169	255		4503	0	11461
Arctiini	Carathis australis	3029	1409	7694	1986	1033	313	8389	350		3810	0	4407	3296	589	0	1867	564		3029	1409	7694	1986	943	327	8925	380		3810	0	4407	3296	424	0	1246	365		3029	1409	7694	1986	403	139	9200	178		3810	0	4407
Arctiini	Carathis byblis	496	2370	7558	1917	292	1490	1768	894		2454	7235	1126	2403	10452	4881	0	4464		496	2370	7558	1917	139	987	2320	576		2454	7235	1126	2403	9809	3968	0	2880		496	2370	7558	1917	1040	1593	1243	966		2454	7235	1126
Arctiini	Castrica phalaenoides	1199	2314	7428	2203	2701	900	2562	1174		2965	1607	3926	2149	9202	2375	0	2142		1199	2314	7428	2203	2628	578	2872	872		2965	1607	3926	2149	8913	2828	0	2343		1199	2314	7428	2203	3277	1100	2361	1221		2965	1607	3926
Arctiini	Cercopimorpha dolens	2998	2911	7901	3225	835	794	10373	989		4473	3468	11461	7080	3444	2198	11461	5197		2998	2911	7901	3225	630	505	10446	666		4473	3468	11461	7080	3029	1905	11461	4620		2998	2911	7901	3225	490	587	8968	646		4473	3468	11461
Arctiini	Cercopimorpha postflavia	4194	3396	6393	4056	1721	1970	8547	2176		3747	3449	121	924	4341	1890	67	153		4194	3396	6393	4056	1549	1606	8547	1705		3747	3449	121	924	4178	2046	112	189		4194	3396	6393	4056	1203	1398	5977	1400		3747	3449	121
Arctiini	Chetone isse	1733	2251	9484	2105	1428	1623	10162	1672		4774	4998	11461	6275	9747	3315	11461	10163		1733	2251	9484	2105	1038	1454	10123	1393		4774	4998	11461	6275	9994	3357	11461	10434		1733	2251	9484	2105	732	703	10603	794		4774	4998	11461
Arctiini	Chionosia apicalis	2524	3808	7221	3274	984	1753	4891	1435		11461	0	1	1	11461	0	201	201		2524	3808	7221	3274	760	1738	6954	1582		11461	0	1	1	11461	0	272	272		2524	3808	7221	3274	649	1006	6021	725		11461	0	1
Arctiini	Chrysostola dycladioides	3741	3881	7365	3899	951	1495	8926	1335		3887	3893	3058	2247	5588	415	11461	2530		3741	3881	7365	3899	804	1043	9401	1038		3887	3893	3058	2247	4171	378	11461	2441		3741	3881	7365	3899	516	1201	7461	790		3887	3893	3058
Arctiini	Cissura decora	1512	3033	7845	2822	1209	1563	7797	1265		1457	3351	1764	1302	488	863	0	350		1512	3033	7845	2822	1161	1435	8593	1164		1457	3351	1764	1302	392	699	0	200		1512	3033	7845	2822	1252	1765	7848	1494		1457	3351	1764
Arctiini	Cisthene rosacea	4293	3175	8473	4056	1860	641	8064	992		3955	0	551	408	5036	0	736	491		4293	3175	8473	4056	1790	405	8451	859		3955	0	551	408	4966	0	1023	789		4293	3175	8473	4056	855	290	8436	447		3955	0	551
Arctiini	Cisthene ruficollis	3271	4531	10662	4531	1472	2597	11093	2597		5136	428	11461	5369	5337	272	11461	5383		3271	4531	10662	4531	1181	2224	11104	2224		5136	428	11461	5369	5666	204	11461	5666		3271	4531	10662	4531	590	1254	11155	1254		5136	428	11461
Arctiini	Cisthene triplaga	472	1387	10439	1387	197	329	10726	329		2081	2297	11461	3804	2184	1241	11461	3127		472	1387	10439	1387	119	185	10739	185		2081	2297	11461	3804	1376	783	11461	2017		472	1387	10439	1387	160	427	11008	427		2081	2297	11461
Arctiini	Clemensia inleis	7202	4780	2789	5555	3483	2800	7329	3413		11461	2	2868	2870	11461	3	3352	3355		7202	4780	2789	5555	3715	2665	7428	3461		11461	2	2868	2870	11461	1	3298	3299		7202	4780	2789	5555	1905	1315	7431	1714		11461	2	2868
Arctiini	Clemensia marmorata	2410	1724	10557	2502	722	443	10961	757		3277	1068	522	163	941	264	1246	1		2410	1724	10557	2502	701	453	11270	725		3277	1068	522	163	548	142	1523	0		2410	1724	10557	2502	233	342	11057	382		3277	1068	522
Arctiini	Clemensia panthera	2062	3021	9398	3021	505	747	9930	747		4395	0	11461	4395	546	0	11461	546		2062	3021	9398	3021	344	631	10023	631		4395	0	11461	4395	395	0	11461	395		2062	3021	9398	3021	171	329	10135	329		4395	0	11461
Arctiini	Cloesia digna	898	2483	6561	1775	478	1094	4421	754		11461	1459	39	1498	11461	1000	18	1016		898	2483	6561	1775	306	775	4706	570		11461	1459	39	1498	11461	708	9	716		898	2483	6561	1775	519	913	3721	620		11461	1459	39
Arctiini	Coreura fida	2711	3862	7567	3454	1597	2345	9096	2133		4478	0	11461	4478	4294	0	11461	4294		2711	3862	7567	3454	1553	1897	9696	1844		4478	0	11461	4478	3010	0	11461	3010		2711	3862	7567	3454	1375	2010	8300	1832		4478	0	11461
Arctiini	Correbidia euryptera	4375	3445	9343	3445	2192	1604	10416	1604		5556	1127	32	1139	5683	465	63	520		4375	3445	9343	3445	1842	1366	10611	1366		5556	1127	32	1139	5739	367	66	423		4375	3445	9343	3445	1552	1033	10715	1033		5556	1127	32
Arctiini	Correbidia joinvillea	3664	2345	7127	3096	972	689	8565	715		4535	7044	2786	3749	1712	836	0	443		3664	2345	7127	3096	923	466	9253	534		4535	7044	2786	3749	1443	865	0	419		3664	2345	7127	3096	688	953	7931	789		4535	7044	2786
Arctiini	Correbidia sp.1	1379	1654	9213	1724	417	313	10115	389		4090	603	11461	4316	1425	161	11461	1504		1379	1654	9213	1724	334	231	10398	297		4090	603	11461	4316	894	173	11461	977		1379	1654	9213	1724	271	412	9849	377		4090	603	11461
Arctiini	Correbidia sp.3	1183	571	8820	571	144	127	9457	127		3169	7883	13	2747	568	3530	0	383		1183	571	8820	571	107	131	9653	131		3169	7883	13	2747	629	3304	0	374		1183	571	8820	571	9	115	9639	115		3169	7883	13
Arctiini	Cosmosoma achemon	3343	4183	8898	3724	975	2413	9112	1602		4858	1894	3018	2870	5057	1351	3580	3392		3343	4183	8898	3724	801	1651	9462	1330		4858	1894	3018	2870	5351	667	3500	2978		3343	4183	8898	3724	364	1445	9933	1006		4858	1894	3018
Arctiini	Cosmosoma auge	3077	3809	8549	3726	1380	1789	9318	1687		4560	0	5855	3208	773	1710	10	575		3077	3809	8549	3726	1489	1656	9846	1559		4560	0	5855	3208	619	1867	7	425		3077	3809	8549	3726	824	1414	9089	1246		4560	0	5855
Arctiini	Cosmosoma centralis	4293	4378	6931	4399	1820	1937	8382	1847		3258	1328	358	813	715	244	11461	757		4293	4378	6931	4399	1754	1619	9103	1634		3258	1328	358	813	529	173	11461	600		4293	4378	6931	4399	1248	1677	8209	1467		3258	1328	358
Arctiini	Cosmosoma chrysis	5649	3864	7221	5273	879	2117	5494	1607		2836	0	3076	877	5148	367	3138	1572		5649	3864	7221	5273	580	1956	5700	1273		2836	0	3076	877	3706	182	3060	1281		5649	3864	7221	5273	989	1820	6312	1512		2836	0	3076
Arctiini	Cosmosoma cingla	4459	3448	9254	4655	4119	3281	9078	3943		1885	17	83	27	5682	0	0	0		4459	3448	9254	4655	3790	3519	8720	3819		1885	17	83	27	4989	0	0	2		4459	3448	9254	4655	2908	3069	9254	3281		1885	17	83
Arctiini	Cosmosoma durca	3875	3971	7550	4102	823	3592	9624	1547		3496	0	3057	577	566	13	11461	726		3875	3971	7550	4102	719	3358	10209	1348		3496	0	3057	577	491	1	11461	743		3875	3971	7550	4102	575	3094	9193	1128		3496	0	3057
Arctiini	Cosmosoma elegans	2807	3189	6729	3133	608	1352	9785	1109		2953	327	2628	1602	912	9	0	188		2807	3189	6729	3133	476	906	9974	689		2953	327	2628	1602	506	1	0	102		2807	3189	6729	3133	284	855	9065	727		2953	327	2628
Arctiini	Cosmosoma leuconotum	5112	4791	6390	4850	1800	1942	7148	1812		3195	0	2872	2391	1335	106	0	103		5112	4791	6390	4850	1529	1640	7689	1572		3195	0	2872	2391	884	36	0	55		5112	4791	6390	4850	1311	1585	7430	1408		3195	0	2872
Arctiini	Cosmosoma pheres	2549	2375	8104	2688	1023	1061	9016	1125		2634	4005	1116	1457	563	2023	1057	400		2549	2375	8104	2688	993	1111	9502	1113		2634	4005	1116	1457	561	2359	814	344		2549	2375	8104	2688	682	967	9112	827		2634	4005	1116
Arctiini	Cosmosoma plutonium	2123	3143	8758	2976	0	1270	9621	980		2917	319	11461	3177	668	121	11461	695		2123	3143	8758	2976	16	1194	10375	894		2917	319	11461	3177	491	100	11461	494		2123	3143	8758	2976	0	965	10541	547		2917	319	11461
Arctiini	Cosmosoma rasera	1245	1793	6842	1621	253	346	8509	334		4033	65	24	87	1455	3	14	16		1245	1793	6842	1621	165	282	9105	187		4033	65	24	87	1334	1	19	18		1245	1793	6842	1621	71	349	7997	300		4033	65	24
Arctiini	Cosmosoma remotum	2757	3492	5840	2943	901	1893	1914	1116		2598	0	2271	949	729	0	2377	209		2757	3492	5840	2943	644	1468	1785	818		2598	0	2271	949	462	0	2350	225		2757	3492	5840	2943	623	1281	3578	705		2598	0	2271
Arctiini	Cosmosoma restrictum	5162	3487	4915	4099	2102	1588	7481	1581		2470	5513	11461	5616	607	420	11461	832		5162	3487	4915	4099	2246	1023	7711	1101		2470	5513	11461	5616	403	300	11461	576		5162	3487	4915	4099	1265	958	6897	924		2470	5513	11461
Arctiini	Cosmosoma subflamma	343	1593	8066	1317	141	1177	9310	597		3082	3561	3816	3095	4409	6	841	1303		343	1593	8066	1317	102	860	9586	417		3082	3561	3816	3095	3516	11	712	1256		343	1593	8066	1317	240	1160	7166	709		3082	3561	3816
Arctiini	Cosmosoma telephus	3483	2249	5811	2692	1557	674	8310	886		2104	5233	3442	2240	788	1739	88	569		3483	2249	5811	2692	1551	469	8821	690		2104	5233	3442	2240	594	1860	84	351		3483	2249	5811	2692	1227	747	6496	732		2104	5233	3442
Arctiini	Cosmosoma teuthras	4273	3308	4995	3751	631	942	8010	758		3448	11412	2362	4047	2877	2526	0	286		4273	3308	4995	3751	486	671	8467	588		3448	11412	2362	4047	2607	2296	2	334		4273	3308	4995	3751	497	985	6815	590		3448	11412	2362
Arctiini	Cratoplastis catherinae	3242	2912	8052	3321	1451	2020	6404	1690		1657	604	1564	659	619	1103	33	371		3242	2912	8052	3321	1373	2004	7148	1636		1657	604	1564	659	608	1146	19	265		3242	2912	8052	3321	1157	1693	6061	1390		1657	604	1564
Arctiini	Cresera annulata	2374	2374	7509	2539	345	753	8383	546		2547	0	1027	536	5070	840	0	325		2374	2374	7509	2539	264	521	8848	451		2547	0	1027	536	4858	464	0	326		2374	2374	7509	2539	420	563	8568	417		2547	0	1027
Arctiini	Cresera ilus	4724	4170	7549	4606	2542	1797	8777	2235		1837	0	1150	1091	3485	207	0	3		4724	4170	7549	4606	2235	1415	9399	2110		1837	0	1150	1091	3654	166	0	3		4724	4170	7549	4606	1831	1312	7194	1556		1837	0	1150
Arctiini	Ctenucha divisa	3025	4294	6917	3917	876	2336	10334	2061		2602	5264	555	1027	4398	1382	11461	4350		3025	4294	6917	3917	762	2206	10701	1796		2602	5264	555	1027	4600	1262	11461	4578		3025	4294	6917	3917	336	1773	10720	1439		2602	5264	555
Arctiini	Ctenucha jonesi	4548	3372	6491	3491	1132	1276	7538	1067		2733	3187	11461	3951	991	820	11461	1390		4548	3372	6491	3491	1024	1006	8344	898		2733	3187	11461	3951	566	569	11461	849		4548	3372	6491	3491	755	1311	7769	988		2733	3187	11461
Arctiini	Ctenucha mortia	2853	2411	5917	2618	907	1163	7882	899		3704	3717	2142	2073	4202	1464	0	98		2853	2411	5917	2618	663	1059	8552	668		3704	3717	2142	2073	2972	1335	0	94		2853	2411	5917	2618	839	1155	7442	735		3704	3717	2142
Arctiini	Ctenucha vittigera	2679	2323	8433	2440	453	484	9383	475		2646	2022	230	2037	155	97	15	100		2679	2323	8433	2440	358	374	9824	363		2646	2022	230	2037	95	61	9	61		2679	2323	8433	2440	221	406	11310	403		2646	2022	230
Arctiini	Cyanopepla fastuosa	3072	2557	7971	3074	417	606	9677	541		3227	4789	11461	6288	1034	944	11461	1696		3072	2557	7971	3074	298	525	9952	434		3227	4789	11461	6288	1077	828	11461	1725		3072	2557	7971	3074	198	548	7731	392		3227	4789	11461
Arctiini	Cyanopepla jucunda	3721	3565	7497	3843	863	1084	8812	1047		2540	3211	4163	3314	243	848	0	180		3721	3565	7497	3843	783	769	9488	749		2540	3211	4163	3314	179	692	0	126		3721	3565	7497	3843	399	1091	9258	946		2540	3211	4163
Arctiini	Cyanopepla oruba	3118	2123	7181	2692	854	541	9776	820		4076	1513	11461	5183	2480	681	11461	3059		3118	2123	7181	2692	722	329	10293	619		4076	1513	11461	5183	1778	571	11461	2225		3118	2123	7181	2692	525	580	8895	639		4076	1513	11461
Arctiini	Dasysphinx torquata	1023	724	7166	722	314	146	8992	191		3180	3235	3726	2789	624	2141	1307	710		1023	724	7166	722	203	87	9531	151		3180	3235	3726	2789	349	1827	1094	374		1023	724	7166	722	225	160	9361	196		3180	3235	3726
Arctiini	Delphyre arpi	1195	3027	9498	2546	776	1280	6579	934		1730	5286	504	747	1560	41	4275	1463		1195	3027	9498	2546	709	1108	7491	925		1730	5286	504	747	1544	52	4852	1449		1195	3027	9498	2546	848	1067	6332	829		1730	5286	504
Arctiini	Delphyre brunnea	3696	2719	6907	3238	1592	617	9079	798		1801	4880	3167	2460	3632	463	0	272		3696	2719	6907	3238	1728	448	9329	539		1801	4880	3167	2460	2937	297	0	249		3696	2719	6907	3238	955	491	7588	475		1801	4880	3167
Arctiini	Delphyre dizona	3679	3450	6523	3364	1710	1781	8099	1750		3537	3507	3092	3309	7280	645	11461	7274		3679	3450	6523	3364	1497	1506	8131	1584		3537	3507	3092	3309	7654	382	11461	7342		3679	3450	6523	3364	868	1017	8776	997		3537	3507	3092
Arctiini	Delphyre hebes	1243	610	8636	883	333	314	9850	304		4233	0	6	6	4713	0	2	2		1243	610	8636	883	290	288	9951	303		4233	0	6	6	4373	0	4	4		1243	610	8636	883	65	86	10202	70		4233	0	6
Arctiini	Delphyre pusilla	2519	3502	8081	3229	935	1501	9127	1228		1258	2622	11461	3322	272	1265	11461	359		2519	3502	8081	3229	927	1158	9682	1015		1258	2622	11461	3322	259	1193	11461	336		2519	3502	8081	3229	553	1195	9512	896		1258	2622	11461
Arctiini	Delphyre pyroperas	2519	3502	8081	3229	1270	1460	9011	1372		1258	2744	11461	3355	225	2566	6192	941		2519	3502	8081	3229	1276	1036	9494	1078		1258	2744	11461	3355	195	2598	5716	815		2519	3502	8081	3229	865	1259	8779	1131		1258	2744	11461
Arctiini	Demolis albicostata	3436	2872	8984	3272	1740	1423	8949	1509		4494	11457	11461	11460	4693	7906	11461	8230		3436	2872	8984	3272	1496	1248	9358	1381		4494	11457	11461	11460	4153	7842	11461	8109		3436	2872	8984	3272	1064	870	9437	993		4494	11457	11461
Arctiini	Demolis albitegula	3277	3055	7696	3238	633	2017	7372	961		2421	1814	2941	1457	3136	154	49	107		3277	3055	7696	3238	489	1734	8140	820		2421	1814	2941	1457	2275	103	53	98		3277	3055	7696	3238	383	1323	6779	529		2421	1814	2941
Arctiini	Desmidocnemis hypochryseis	2555	3037	5769	2679	1032	958	8294	922		3989	0	11461	3989	888	0	11461	888		2555	3037	5769	2679	941	776	8869	754		3989	0	11461	3989	577	0	11461	577		2555	3037	5769	2679	675	1049	8216	805		3989	0	11461
Arctiini	Diarhabdosia mandana	1509	3805	7361	2977	818	2288	5797	1286		2076	0	11461	2076	2110	0	11461	2060		1509	3805	7361	2977	511	1811	6382	1020		2076	0	11461	2076	1285	0	11461	1259		1509	3805	7361	2977	831	1886	4927	1001		2076	0	11461
Arctiini	Dinia eagrus	3591	3478	5855	3587	1851	1741	7602	1821		2549	9828	1198	3270	3086	4540	1488	2065		3591	3478	5855	3587	1930	1429	8239	1644		2549	9828	1198	3270	1443	4186	870	960		3591	3478	5855	3587	1482	1431	6040	1335		2549	9828	1198
Arctiini	Diptilon halterata	2556	1482	8745	2293	915	525	10168	881		3535	6105	11461	8587	3206	2296	11461	5061		2556	1482	8745	2293	711	382	10427	692		3535	6105	11461	8587	2310	2042	11461	3950		2556	1482	8745	2293	720	398	9401	571		3535	6105	11461
Arctiini	Diptilon telamonophorum	4194	4067	8401	4230	1935	1997	8435	1986		4519	2149	11461	4931	3437	987	11461	3536		4194	4067	8401	4230	1817	1926	8925	1917		4519	2149	11461	4931	3346	814	11461	3358		4194	4067	8401	4230	1183	1419	9040	1267		4519	2149	11461
Arctiini	Dycladia correbioides	2845	3184	8009	2966	1570	1763	8154	1552		3586	755	2948	2674	2761	689	1491	1439		2845	3184	8009	2966	1164	1246	8240	1119		3586	755	2948	2674	2384	567	796	919		2845	3184	8009	2966	1107	1251	9009	1019		3586	755	2948
Arctiini	Dycladia lucetius	2311	3683	8064	3315	833	1732	8537	1291		3900	3887	1274	2990	3346	1619	8315	3197		2311	3683	8064	3315	610	1331	8945	852		3900	3887	1274	2990	1942	1332	8751	1780		2311	3683	8064	3315	453	1273	8438	813		3900	3887	1274
Arctiini	Dycladia melaena	1602	2702	7271	1813	370	1206	7936	384		2431	4052	11461	5758	866	2366	11461	3133		1602	2702	7271	1813	275	815	8561	399		2431	4052	11461	5758	1084	2488	11461	3395		1602	2702	7271	1813	119	818	7486	135		2431	4052	11461
Arctiini	Dysschema amphissa	3766	5088	6661	4647	2011	2914	7417	2524		3091	35	11461	3092	1305	802	3538	1396		3766	5088	6661	4647	1709	2527	8040	2191		3091	35	11461	3092	1040	494	3135	1038		3766	5088	6661	4647	1702	2555	7716	2136		3091	35	11461
Arctiini	Dysschema boisduvalii	4822	1903	7215	4151	748	737	8627	783		1963	5670	1897	2165	1256	878	83	492		4822	1903	7215	4151	625	536	8655	539		1963	5670	1897	2165	1366	521	56	432		4822	1903	7215	4151	672	552	6567	556		1963	5670	1897
Arctiini	Dysschema fantasma	3917	3241	7315	3563	1405	1513	7191	1302		3396	6386	613	3344	506	534	0	168		3917	3241	7315	3563	1279	1277	7663	1118		3396	6386	613	3344	402	358	0	73		3917	3241	7315	3563	872	1345	7703	980		3396	6386	613
Arctiini	Dysschema hilarina	3480	2771	7812	2878	854	1081	9065	998		1976	4282	3903	3277	88	902	44	109		3480	2771	7812	2878	729	943	9665	845		1976	4282	3903	3277	67	787	12	72		3480	2771	7812	2878	343	735	10139	632		1976	4282	3903
Arctiini	Dysschema hypoxantha	3834	5269	8652	4874	903	3440	6646	1743		1163	1122	2786	395	31	9	11461	34		3834	5269	8652	4874	708	3213	7629	1792		1163	1122	2786	395	18	0	11461	21		3834	5269	8652	4874	724	2459	6657	1294		1163	1122	2786
Arctiini	Dysschema lucifer	2974	2857	5955	3035	931	1014	8219	962		1622	624	11461	2042	627	3106	11461	1837		2974	2857	5955	3035	801	697	8585	641		1622	624	11461	2042	446	2191	11461	1329		2974	2857	5955	3035	951	1165	6586	927		1622	624	11461
Arctiini	Dysschema luctuosa	2576	2629	6679	2576	311	743	8092	390		2778	2845	4134	2914	509	1427	0	256		2576	2629	6679	2576	273	533	8746	296		2778	2845	4134	2914	380	1159	0	203		2576	2629	6679	2576	82	999	8292	506		2778	2845	4134
Arctiini	Dysschema marginata	2114	2573	8327	2634	373	339	10843	374		2405	9591	11461	9785	253	1128	11461	756		2114	2573	8327	2634	315	239	10948	278		2405	9591	11461	9785	297	908	11461	812		2114	2573	8327	2634	232	258	9971	297		2405	9591	11461
Arctiini	Dysschema neda	3210	4754	7516	4379	1070	2159	9018	2020		3003	0	169	65	262	0	0	105		3210	4754	7516	4379	938	1779	9630	1634		3003	0	169	65	231	0	0	53		3210	4754	7516	4379	510	1646	9559	1422		3003	0	169
Arctiini	Dysschema picta	3537	4289	7721	4195	1534	2575	8314	2197		2931	5820	5356	3779	960	2720	23	555		3537	4289	7721	4195	1481	2285	9113	2004		2931	5820	5356	3779	602	2366	24	385		3537	4289	7721	4195	1118	2185	7535	1690		2931	5820	5356
Arctiini	Dysschema sacrifica	4428	4174	7268	4349	1647	2487	8639	1977		2203	8342	2840	3162	575	422	11461	599		4428	4174	7268	4349	1667	2035	9280	1855		2203	8342	2840	3162	415	228	11461	454		4428	4174	7268	4349	1127	1738	7933	1391		2203	8342	2840
Arctiini	Dysschema sp.6	2152	861	10676	861	202	26	11376	26		1691	31	11461	1691	35	0	11461	35		2152	861	10676	861	231	38	11410	38		1691	31	11461	1691	23	0	11461	23		2152	861	10676	861	16	2	11378	2		1691	31	11461
Arctiini	Dysschema subapicalis	3501	2424	8104	3111	1759	1030	3692	984		2643	5000	4253	3038	1750	67	0	664		3501	2424	8104	3111	1481	668	4429	738		2643	5000	4253	3038	1108	45	0	554		3501	2424	8104	3111	1416	846	4388	704		2643	5000	4253
Arctiini	Dysschema trapeziata	3078	4709	7077	4172	402	1633	7720	479		1197	3452	11461	3682	15	178	11461	46		3078	4709	7077	4172	338	1436	8408	408		1197	3452	11461	3682	8	115	11461	54		3078	4709	7077	4172	151	1593	8419	349		1197	3452	11461
Arctiini	Dysschema tricolor	5823	3172	7575	5113	3252	1652	8295	2765		3342	0	2	2	2145	0	0	0		5823	3172	7575	5113	3102	1655	7774	2779		3342	0	2	2	3305	0	0	0		5823	3172	7575	5113	1527	844	9835	1391		3342	0	2
Arctiini	Echeta divisa	4004	1240	9429	3182	1288	249	11187	1232		4091	0	906	899	846	0	48	48		4004	1240	9429	3182	1127	153	11257	1042		4091	0	906	899	555	0	85	84		4004	1240	9429	3182	1044	208	10557	834		4091	0	906
Arctiini	Echeta juno	2015	1690	8292	1958	374	330	8491	348		2456	8116	11461	8418	127	500	2071	115		2015	1690	8292	1958	347	219	9169	238		2456	8116	11461	8418	90	281	1463	92		2015	1690	8292	1958	51	447	9320	358		2456	8116	11461
Arctiini	Echeta minerva	3450	2745	6948	2864	328	715	10985	621		2592	3987	480	1828	159	325	0	129		3450	2745	6948	2864	269	524	11159	489		2592	3987	480	1828	123	262	0	106		3450	2745	6948	2864	81	1113	11123	886		2592	3987	480
Arctiini	Elysius cingulata	3398	3709	7265	3747	869	2077	9046	1505		3240	4152	11461	5345	1302	1196	6018	1084		3398	3709	7265	3747	777	1450	9388	980		3240	4152	11461	5345	725	956	4852	743		3398	3709	7265	3747	326	1373	8735	861		3240	4152	11461
Arctiini	Elysius conjunctus	2573	4052	7901	3812	997	1493	9597	1213		2131	1951	2914	1051	2993	2322	1408	1842		2573	4052	7901	3812	898	1262	10081	1028		2131	1951	2914	1051	1953	2922	1201	1416		2573	4052	7901	3812	893	1602	8463	1120		2131	1951	2914
Arctiini	Elysius conspersus	3373	1322	6093	2389	1365	403	5536	745		2478	1931	11461	3807	3166	715	11461	3182		3373	1322	6093	2389	1172	261	7071	592		2478	1931	11461	3807	2494	532	11461	2549		3373	1322	6093	2389	1191	484	6882	610		2478	1931	11461
Arctiini	Elysius meridionalis	453	3126	8973	2507	175	1145	9825	979		3158	7826	299	2872	1981	6333	68	1975		453	3126	8973	2507	63	913	10393	672		3158	7826	299	2872	1236	5645	42	1199		453	3126	8973	2507	277	1748	9825	1394		3158	7826	299
Arctiini	Elysius ordinaria	3919	3760	6720	3782	383	1387	8751	1101		2209	2693	1	1243	120	473	0	68		3919	3760	6720	3782	366	1017	9388	813		2209	2693	1	1243	85	308	0	49		3919	3760	6720	3782	31	1460	10083	1137		2209	2693	1
Arctiini	Elysius pyrosticta	4446	5033	7361	4994	1519	2357	8045	1980		3618	0	11461	3618	831	1784	2489	1104		4446	5033	7361	4994	1392	2187	8734	1877		3618	0	11461	3618	592	1701	1728	817		4446	5033	7361	4994	1062	2055	8204	1590		3618	0	11461
Arctiini	Emurena fernandezi	5478	4477	10485	4477	2784	3616	10494	3616		2650	1529	2951	2686	3391	875	3479	3370		5478	4477	10485	4477	2489	2813	10303	2813		2650	1529	2951	2686	3457	584	3435	3369		5478	4477	10485	4477	1194	1714	10708	1714		2650	1529	2951
Arctiini	Emurena luridoides	1092	1354	9767	1421	224	557	9900	496		2765	4334	11461	5125	1259	2013	11461	2859		1092	1354	9767	1421	198	419	9952	341		2765	4334	11461	5125	1713	1725	11461	2763		1092	1354	9767	1421	1	61	10483	62		2765	4334	11461
Arctiini	Epeiromulona hamata	1092	1354	9767	1421	224	557	9900	496		2765	0	11461	2765	1259	0	11461	1259		1092	1354	9767	1421	198	419	9952	341		2765	0	11461	2765	1713	0	11461	1713		1092	1354	9767	1421	1	61	10483	62		2765	0	11461
Arctiini	Ephestris melaxantha	222	933	10333	933	138	532	10658	532		2904	1495	579	1006	2563	664	41	280		222	933	10333	933	156	436	10988	436		2904	1495	579	1006	2504	655	63	381		222	933	10333	933	189	199	10973	199		2904	1495	579
Arctiini	Epidesma crameri	188	425	10437	425	106	154	10753	154		1577	104	1060	782	1754	4	526	393		188	425	10437	425	86	126	10779	126		1577	104	1060	782	1329	1	479	378		188	425	10437	425	35	215	10860	215		1577	104	1060
Arctiini	Epidesma ursula	3896	3602	10140	4043	2710	2499	7714	2718		2653	0	1526	1262	8390	0	2265	2217		3896	3602	10140	4043	2369	2344	7532	2397		2653	0	1526	1262	8497	0	2280	2156		3896	3602	10140	4043	1663	1579	9552	1640		2653	0	1526
Arctiini	Episcea extravagans	561	435	9160	475	54	74	11436	94		1871	902	382	507	67	6	0	37		561	435	9160	475	28	16	11439	33		1871	902	382	507	67	3	0	30		561	435	9160	475	0	0	11460	0		1871	902	382
Arctiini	Episcepsis endodasia	4073	3599	7557	4013	1384	1600	8743	1261		3494	5775	547	2932	667	1063	11461	1050		4073	3599	7557	4013	1281	1422	9129	1192		3494	5775	547	2932	459	907	11461	921		4073	3599	7557	4013	930	1405	8790	1089		3494	5775	547
Arctiini	Episcepsis lenaeus	963	3333	8246	2013	642	1807	9737	1405		3333	3590	3116	3260	8935	1359	3693	4238		963	3333	8246	2013	456	1776	9900	1518		3333	3590	3116	3260	9096	1089	3571	3964		963	3333	8246	2013	813	1326	10137	1279		3333	3590	3116
Arctiini	Episcepsis thetis	4257	2606	10229	2606	1521	820	10735	820		4807	225	4	193	5127	226	1	68		4257	2606	10229	2606	1271	852	10794	852		4807	225	4	193	5438	172	20	178		4257	2606	10229	2606	990	541	10989	541		4807	225	4
Arctiini	Ernassa sanguinolenta	672	898	10225	898	395	257	10685	257		1982	2369	612	1010	8091	1836	358	1417		672	898	10225	898	374	177	10760	177		1982	2369	612	1010	7545	1474	241	997		672	898	10225	898	1687	375	10870	375		1982	2369	612
Arctiini	Euagra azurea	1691	3091	5698	2805	1890	2084	5911	1771		1764	3181	527	1417	4885	753	11461	5123		1691	3091	5698	2805	1658	1869	7083	1559		1764	3181	527	1417	3703	824	11461	3952		1691	3091	5698	2805	2006	2400	4618	1700		1764	3181	527
Arctiini	Eucereon apicalis	3460	3336	7801	3665	1233	1361	7363	1030		2329	846	11461	2502	419	8	11461	498		3460	3336	7801	3665	1179	890	7873	828		2329	846	11461	2502	323	1	11461	402		3460	3336	7801	3665	597	1296	7854	701		2329	846	11461
Arctiini	Eucereon chalcodon	2973	2631	7859	2788	1134	1041	8211	1064		2123	3765	11461	4087	1458	205	586	648		2973	2631	7859	2788	1158	822	8968	869		2123	3765	11461	4087	1230	119	332	527		2973	2631	7859	2788	785	920	8054	778		2123	3765	11461
Arctiini	Eucereon confinis	2963	3187	7997	3344	404	744	8043	534		3789	2960	11461	5219	870	565	11461	1464		2963	3187	7997	3344	282	468	8713	354		3789	2960	11461	5219	582	477	11461	1052		2963	3187	7997	3344	162	721	8983	517		3789	2960	11461
Arctiini	Eucereon discolor	2316	2679	8219	2604	784	838	9247	913		2713	0	11461	2713	309	0	11461	309		2316	2679	8219	2604	749	660	9864	706		2713	0	11461	2713	218	0	11461	218		2316	2679	8219	2604	503	851	9219	810		2713	0	11461
Arctiini	Eucereon dorsipuncta	1866	1410	6577	1449	448	239	9432	294		4034	0	11461	4034	692	0	11461	692		1866	1410	6577	1449	351	176	9922	217		4034	0	11461	4034	467	0	11461	467		1866	1410	6577	1449	203	194	8830	184		4034	0	11461
Arctiini	Eucereon ladas	4291	4179	6651	4060	1656	2145	8497	1970		2644	4744	2201	2610	578	660	853	458		4291	4179	6651	4060	1319	1639	9191	1554		2644	4744	2201	2610	482	447	427	300		4291	4179	6651	4060	1268	2189	8981	1722		2644	4744	2201
Arctiini	Eucereon latifascia	3730	4522	5137	4250	2172	2242	7194	1742		3406	0	4	4	655	0	108	0		3730	4522	5137	4250	2227	2305	7483	1739		3406	0	4	4	645	0	102	0		3730	4522	5137	4250	1365	1328	7087	930		3406	0	4
Arctiini	Eucereon leucophaeum	4742	4477	6358	4408	812	2140	7872	1503		3133	9442	11461	9458	1185	1259	11461	1471		4742	4477	6358	4408	733	1794	8733	1232		3133	9442	11461	9458	764	1038	11461	1063		4742	4477	6358	4408	557	2031	8157	1317		3133	9442	11461
Arctiini	Eucereon maja	2975	5581	11244	2975	937	3200	11305	937		564	3980	171	174	821	2702	896	464		2975	5581	11244	2975	618	2714	11370	618		564	3980	171	174	861	2644	1052	607		2975	5581	11244	2975	551	1579	11380	551		564	3980	171
Arctiini	Eucereon marcatum	5498	2317	9693	5058	2699	819	9869	2207		11461	0	1	1	11461	0	255	255		5498	2317	9693	5058	2920	705	9850	2385		11461	0	1	1	11461	0	435	435		5498	2317	9693	5058	1441	427	10906	1346		11461	0	1
Arctiini	Eucereon nubilosa	1969	4243	7162	3360	392	1761	8266	1224		3467	0	11461	3467	322	0	11461	322		1969	4243	7162	3360	343	1084	8863	657		3467	0	11461	3467	235	0	11461	235		1969	4243	7162	3360	99	1510	8546	891		3467	0	11461
Arctiini	Eucereon obscurum	6411	3597	7963	5142	4276	2046	8183	3663		2591	5608	307	1207	3346	5471	2070	2342		6411	3597	7963	5142	3798	1772	8120	3148		2591	5608	307	1207	3393	5164	1944	2151		6411	3597	7963	5142	2725	1197	8351	2237		2591	5608	307
Arctiini	Eucereon pallescens	4388	2828	8517	4014	1784	961	9630	1565		5876	0	1880	1861	5936	0	2602	2599		4388	2828	8517	4014	1658	676	9865	1549		5876	0	1880	1861	5907	0	2810	2762		4388	2828	8517	4014	960	484	8621	743		5876	0	1880
Arctiini	Eucereon pilatii	3946	2452	9650	3753	1135	874	10541	1270		3654	627	11461	4026	2457	181	11461	2544		3946	2452	9650	3753	942	533	10338	904		3654	627	11461	4026	2968	139	11461	3066		3946	2452	9650	3753	295	283	10569	446		3654	627	11461
Arctiini	Eucereon plumbicollum	3210	2644	9270	3135	2964	1223	10406	1937		4021	702	11461	4030	4882	1651	11461	5050		3210	2644	9270	3135	2888	1159	10572	1754		4021	702	11461	4030	3682	1435	11461	3915		3210	2644	9270	3135	2358	1317	10626	1595		4021	702	11461
Arctiini	Eucereon pometinum	3759	3406	7581	3406	1214	912	10742	912		11461	1591	11461	11461	11461	437	11461	11461		3759	3406	7581	3406	1070	643	10712	643		11461	1591	11461	11461	11461	326	11461	11461		3759	3406	7581	3406	1108	766	9773	766		11461	1591	11461
Arctiini	Eucereon pseudarchias	3345	2495	7046	3175	1349	830	3124	716		4503	6256	573	2448	5041	1000	11461	5810		3345	2495	7046	3175	1050	580	4619	524		4503	6256	573	2448	4145	693	11461	4905		3345	2495	7046	3175	1655	1107	2265	952		4503	6256	573
Arctiini	Eucereon punctatum	3030	2641	5407	2798	1869	1487	6299	1559		6145	3169	388	2296	5564	1632	1001	1229		3030	2641	5407	2798	1858	1121	7573	1294		6145	3169	388	2296	4548	1298	1366	894		3030	2641	5407	2798	1772	1450	4399	1350		6145	3169	388
Arctiini	Eucereon quadricolor	2962	3124	7314	3226	846	2029	8398	1314		2317	7456	922	2304	705	1787	0	665		2962	3124	7314	3226	770	1847	9067	1287		2317	7456	922	2304	478	1476	0	454		2962	3124	7314	3226	675	1956	8475	1288		2317	7456	922
Arctiini	Eucereon rosa	4483	4757	8101	4813	1333	2241	7941	1872		2554	2405	4433	2681	1052	909	0	723		4483	4757	8101	4813	1298	2011	8611	1719		2554	2405	4433	2681	702	768	0	486		4483	4757	8101	4813	868	2109	8398	1560		2554	2405	4433
Arctiini	Eucereon scyton	1130	3355	8305	2834	481	1517	9734	1347		5145	2901	11461	6830	4818	1024	11461	5209		1130	3355	8305	2834	402	1027	10065	986		5145	2901	11461	6830	3583	684	11461	3958		1130	3355	8305	2834	665	1675	10005	1385		5145	2901	11461
Arctiini	Eucereon setosum	2939	3918	5707	3645	1654	1861	5807	1387		2450	4122	2896	2179	958	4185	11461	1462		2939	3918	5707	3645	1632	1768	6366	1200		2450	4122	2896	2179	602	3879	11461	943		2939	3918	5707	3645	1041	1591	5205	929		2450	4122	2896
Arctiini	Eucereon striatum	2815	3867	8295	3484	979	1374	9034	1325		4088	4675	11461	5915	511	1694	11461	1695		2815	3867	8295	3484	881	1100	9421	1070		4088	4675	11461	5915	368	1417	11461	1426		2815	3867	8295	3484	407	1122	9297	920		4088	4675	11461
Arctiini	Eucereon sylvius	8356	4150	7847	7127	6637	1866	8342	5907		5356	855	2924	3106	5589	688	3464	3654		8356	4150	7847	7127	6150	1392	8101	5370		5356	855	2924	3106	5661	749	3410	3553		8356	4150	7847	7127	5649	1251	7854	4652		5356	855	2924
Arctiini	Eucereon tarona	4345	2043	6283	2634	1291	668	7435	789		2545	778	11461	2598	7919	97	11461	7254		4345	2043	6283	2634	1274	382	8196	464		2545	778	11461	2598	6159	120	11461	5672		4345	2043	6283	2634	1081	873	6669	752		2545	778	11461
Arctiini	Eucereon velutinum	4383	4402	5166	4367	1649	2281	6161	1801		3769	2426	5637	2869	6221	0	0	7		4383	4402	5166	4367	1524	2013	7474	1833		3769	2426	5637	2869	6141	0	0	10		4383	4402	5166	4367	911	1267	6461	852		3769	2426	5637
Arctiini	Eucereon vestalis	3782	1930	9271	3260	1008	179	11316	951		2321	1890	11461	2905	28	135	11461	148		3782	1930	9271	3260	1003	202	11375	981		2321	1890	11461	2905	27	122	11461	122		3782	1930	9271	3260	265	13	11434	263		2321	1890	11461
Arctiini	Eucereon xanthura	5976	4476	6594	5338	3123	2371	10303	2838		3989	1988	33	451	1384	321	0	43		5976	4476	6594	5338	3116	2171	10336	2944		3989	1988	33	451	1305	184	0	42		5976	4476	6594	5338	2110	1320	9421	1562		3989	1988	33
Arctiini	Euceriodes pallada	2596	1730	9563	2400	776	614	11010	776		952	3882	11461	3931	0	2886	11461	2886		2596	1730	9563	2400	647	406	11292	632		952	3882	11461	3931	0	2387	11461	2387		2596	1730	9563	2400	239	68	11263	195		952	3882	11461
Arctiini	Euceriodes wernickei	2560	2532	7038	2620	753	927	7148	831		3924	789	4516	3231	5425	585	0	364		2560	2532	7038	2620	538	683	7877	634		3924	789	4516	3231	4312	460	0	354		2560	2532	7038	2620	532	758	7453	575		3924	789	4516
Arctiini	Euchaetes rizoma	2443	2938	7820	2879	312	960	9137	761		1837	2489	174	1223	58	435	0	46		2443	2938	7820	2879	271	764	9883	559		1837	2489	174	1223	41	430	0	25		2443	2938	7820	2879	109	1336	10324	976		1837	2489	174
Arctiini	Euchlaenidia transcisa	4757	4314	7924	4688	1091	1784	8561	1240		3441	4033	11461	4831	1140	1296	11461	1418		4757	4314	7924	4688	950	1392	9274	1002		3441	4033	11461	4831	773	1076	11461	1043		4757	4314	7924	4688	585	1693	8581	1040		3441	4033	11461
Arctiini	Euclera diversipennis	4070	4427	6861	4117	1177	2945	6128	1949		2030	158	62	180	5087	2008	49	433		4070	4427	6861	4117	680	2804	5879	1626		2030	158	62	180	4941	2214	102	446		4070	4427	6861	4117	639	1667	7908	1169		2030	158	62
Arctiini	Euclera rubricincta	2241	2743	5341	2348	880	1124	4933	875		11461	0	1	1	11461	0	190	190		2241	2743	5341	2348	660	866	5399	671		11461	0	1	1	11461	0	542	542		2241	2743	5341	2348	270	409	6595	303		11461	0	1
Arctiini	Eudesmia ruficollis	3013	2678	7644	2745	20	347	11412	232		2117	0	3943	1901	108	51	0	64		3013	2678	7644	2745	16	299	11420	206		2117	0	3943	1901	74	61	0	48		3013	2678	7644	2745	0	239	11453	133		2117	0	3943
Arctiini	Eupseudosoma aberrans	4880	1300	7576	2979	2736	662	3855	1330		3706	72	52	92	5056	45	1120	330		4880	1300	7576	2979	2396	476	4942	1606		3706	72	52	92	4217	143	1340	429		4880	1300	7576	2979	1785	488	5047	725		3706	72	52
Arctiini	Eupseudosoma grandis	3649	1321	6506	2431	1220	310	8257	772		4983	728	11461	5332	4792	239	11461	4873		3649	1321	6506	2431	1226	166	8944	615		4983	728	11461	5332	3852	146	11461	3914		3649	1321	6506	2431	859	325	7515	394		4983	728	11461
Arctiini	Eupseudosoma involuta	1947	4093	5789	2989	1010	2184	4254	1172		2672	0	6111	2339	3560	42	78	305		1947	4093	5789	2989	703	2136	5502	905		2672	0	6111	2339	2500	28	11	199		1947	4093	5789	2989	941	1924	3975	990		2672	0	6111
Arctiini	Eurota herrichi	3996	3693	9278	4017	1528	1619	10986	1739		2711	1523	3471	2870	1176	394	1668	1030		3996	3693	9278	4017	1175	1142	11272	1288		2711	1523	3471	2870	470	340	976	443		3996	3693	9278	4017	813	975	11436	1144		2711	1523	3471
Arctiini	Eurota histrio	3627	2208	10494	2208	836	262	11315	262		2773	3564	11461	4426	42	544	11461	545		3627	2208	10494	2208	872	187	11365	187		2773	3564	11461	4426	49	395	11461	399		3627	2208	10494	2208	159	45	11261	45		2773	3564	11461
Arctiini	Eurota picta	1977	2355	8186	2267	205	591	10450	554		1800	2412	11461	3494	37	157	11461	185		1977	2355	8186	2267	205	490	10992	442		1800	2412	11461	3494	19	211	11461	226		1977	2355	8186	2267	57	508	11267	502		1800	2412	11461
Arctiini	Eurota schausi	1545	2418	8799	2048	96	554	10797	353		1742	4373	11461	4595	37	2367	11461	2376		1545	2418	8799	2048	67	492	11197	371		1742	4373	11461	4595	18	2376	11461	2380		1545	2418	8799	2048	10	421	11042	273		1742	4373	11461
Arctiini	Eurota stictibasis	1343	2017	8632	1689	66	393	10931	326		1513	127	2052	925	2	1	1737	1		1343	2017	8632	1689	117	500	11204	445		1513	127	2052	925	9	0	1710	1		1343	2017	8632	1689	0	19	11256	19		1513	127	2052
Arctiini	Euryptidia univitta	4457	1530	6349	3032	1271	220	10503	994		4202	0	11461	4202	348	0	11461	348		4457	1530	6349	3032	1369	82	10513	993		4202	0	11461	4202	268	0	11461	268		4457	1530	6349	3032	458	73	10494	421		4202	0	11461
Arctiini	Euthyone purpurea	1098	2571	10793	2455	18	244	11460	244		1379	1642	1	1349	13	27	3	13		1098	2571	10793	2455	37	266	11446	266		1379	1642	1	1349	10	15	4	10		1098	2571	10793	2455	0	126	11449	126		1379	1642	1
Arctiini	Euthyone simplex	5777	3796	6675	5007	2588	1873	8999	2611		11461	0	1	1	11461	0	216	216		5777	3796	6675	5007	2640	1422	9311	2481		11461	0	1	1	11461	0	571	571		5777	3796	6675	5007	1148	790	9604	1148		11461	0	1
Arctiini	Evius hippia	4142	1677	8202	3123	2120	802	9497	1919		1830	3448	11461	4035	2100	2674	11461	3848		4142	1677	8202	3123	1734	550	9705	1759		1830	3448	11461	4035	1655	2435	11461	3352		4142	1677	8202	3123	1719	598	9559	1587		1830	3448	11461
Arctiini	Galethalea pica	3164	3150	7333	3350	1126	1000	7449	822		1908	1647	11461	2437	205	489	11461	288		3164	3150	7333	3350	993	636	8028	569		1908	1647	11461	2437	146	351	11461	196		3164	3150	7333	3350	560	1133	7988	872		1908	1647	11461
Arctiini	Glaucostola guttipalpis	10596	1146	8167	1146	7943	524	7848	524		2849	605	11461	3197	2517	147	11461	2568		10596	1146	8167	1146	7238	317	7782	317		2849	605	11461	3197	2475	113	11461	2491		10596	1146	8167	1146	7195	644	8973	644		2849	605	11461
Arctiini	Gorgonidia garleppi	1428	874	6996	874	796	408	6893	408		922	868	949	578	948	191	697	405		1428	874	6996	874	645	255	7188	255		922	868	949	578	601	116	527	240		1428	874	6996	874	1253	402	7733	402		922	868	949
Arctiini	Graphea marmorea	3476	4990	7226	4170	1380	2906	7840	1978		4625	5453	11461	5849	4036	2518	11461	4176		3476	4990	7226	4170	1077	2648	8193	1527		4625	5453	11461	5849	3110	2540	11461	3446		3476	4990	7226	4170	805	2635	8496	1662		4625	5453	11461
Arctiini	Graphea paramarmorea	7084	4190	9959	6741	3437	2280	9115	3103		2097	4142	11461	5920	2218	8198	11461	8895		7084	4190	9959	6741	3216	1866	9963	2890		2097	4142	11461	5920	1403	8119	11461	8455		7084	4190	9959	6741	2843	2237	7757	2690		2097	4142	11461
Arctiini	Gymnelia laennus	3376	2662	7092	3235	3452	1913	9557	2406		2155	3394	4342	2263	9385	1312	681	1231		3376	2662	7092	3235	3202	1459	9374	1926		2155	3394	4342	2263	9107	1243	480	693		3376	2662	7092	3235	2578	1422	9687	1742		2155	3394	4342
Arctiini	Gymnelia xanthogastra	2916	3335	8023	3209	1338	1656	8953	1488		1756	2729	11461	3195	2827	2001	11461	3535		2916	3335	8023	3209	1241	1435	9565	1348		1756	2729	11461	3195	1996	1707	11461	2726		2916	3335	8023	3209	1208	1549	8792	1438		1756	2729	11461
Arctiini	Haemaphlebiella strigata	4910	3337	6991	4244	674	1294	7215	1124		2499	185	3316	1170	8581	1718	0	1670		4910	3337	6991	4244	603	925	7803	850		2499	185	3316	1170	6740	1066	0	1001		4910	3337	6991	4244	1059	927	7539	960		2499	185	3316
Arctiini	Halysidota cyclozonata	5256	3597	9284	5117	1721	1509	9467	1972		2482	0	11461	2482	429	0	11461	429		5256	3597	9284	5117	1511	946	9590	1321		2482	0	11461	2482	314	0	11461	314		5256	3597	9284	5117	1305	1804	9714	1844		2482	0	11461
Arctiini	Halysidota interstriata	3763	3099	8167	3798	1543	1009	8101	1163		3166	0	4084	2900	3618	517	0	496		3763	3099	8167	3798	1350	893	9112	1001		3166	0	4084	2900	3603	429	0	685		3763	3099	8167	3798	820	407	9141	475		3166	0	4084
Arctiini	Halysidota pearsoni	3842	3121	7423	3507	1017	1396	10766	1455		3479	0	144	38	386	579	0	46		3842	3121	7423	3507	1003	1292	10989	1487		3479	0	144	38	262	512	0	58		3842	3121	7423	3507	481	882	10549	838		3479	0	144
Arctiini	Halysidota schausi	8141	3607	9296	3607	3843	1714	9430	1714		5390	3187	1	1879	5010	2062	87	1214		8141	3607	9296	3607	3642	1528	9472	1528		5390	3187	1	1879	3804	1372	92	679		8141	3607	9296	3607	2888	1412	9828	1412		5390	3187	1
Arctiini	Halysidota striata	1128	955	10732	1303	44	48	11461	90		518	2844	1349	1289	0	1840	168	139		1128	955	10732	1303	22	1	11461	23		518	2844	1349	1289	0	1125	36	23		1128	955	10732	1303	0	0	11461	0		518	2844	1349
Arctiini	Halysidota tessellaris	1362	705	8790	1270	931	291	5566	610		2998	3970	11461	6126	6691	3373	11461	7594		1362	705	8790	1270	621	151	6192	445		2998	3970	11461	6126	5403	3372	11461	6972		1362	705	8790	1270	1141	560	5620	649		2998	3970	11461
Arctiini	Halysidota underwoodi	4002	2291	9174	3645	1638	915	9490	1554		5334	0	11461	5334	5577	0	11461	5577		4002	2291	9174	3645	1432	656	9653	1348		5334	0	11461	5334	5658	0	11461	5658		4002	2291	9174	3645	744	405	9842	831		5334	0	11461
Arctiini	Heliactinidia nigrilinea	2789	2578	8315	2926	1308	1015	8860	1255		4057	400	11461	4348	3960	246	11461	4163		2789	2578	8315	2926	1139	810	9481	1069		4057	400	11461	4348	2742	281	11461	2875		2789	2578	8315	2926	1140	867	7887	940		4057	400	11461
Arctiini	Heliura hecale	2939	2936	8661	3476	545	669	6400	548		3662	5256	143	2065	6408	2751	0	1515		2939	2936	8661	3476	446	454	7083	387		3662	5256	143	2065	4940	2009	0	954		2939	2936	8661	3476	447	525	5127	381		3662	5256	143
Arctiini	Heliura subplena	2484	2848	7372	2923	1145	1573	9511	1510		2033	0	519	6	2909	174	11461	1817		2484	2848	7372	2923	1018	1275	10144	1197		2033	0	519	6	2120	139	11461	1485		2484	2848	7372	2923	1220	1374	7833	1293		2033	0	519
Arctiini	Heliura suffusa	2993	2462	8593	2928	1175	889	9840	1111		3706	0	531	309	4306	0	1259	1149		2993	2462	8593	2928	975	809	10310	1017		3706	0	531	309	4406	0	1628	1272		2993	2462	8593	2928	953	676	9503	844		3706	0	531
Arctiini	Hemihyalea diminuta	830	415	10845	812	113	78	11023	113		1489	1468	11461	2501	83	369	11461	410		830	415	10845	812	81	80	11240	108		1489	1468	11461	2501	80	267	11461	310		830	415	10845	812	1	11	11090	11		1489	1468	11461
Arctiini	Hemihyalea extincta	1328	979	9383	1347	85	139	10799	147		1225	1337	11461	2021	25	80	11461	84		1328	979	9383	1347	42	40	11122	73		1225	1337	11461	2021	21	79	11461	88		1328	979	9383	1347	0	40	11461	40		1225	1337	11461
Arctiini	Homoeocera acuminata	3892	3711	7328	3825	2008	2049	8287	1945		3723	218	11461	3757	3834	4	11461	3834		3892	3711	7328	3825	1593	1794	8506	1728		3723	218	11461	3757	2698	1	11461	2698		3892	3711	7328	3825	1808	2105	8384	1928		3723	218	11461
Arctiini	Hyalarctia sericea	5897	5962	9991	6146	2280	2669	8266	2527		3405	10355	3121	3763	715	2794	0	248		5897	5962	9991	6146	2004	2409	8701	2246		3405	10355	3121	3763	425	2874	0	175		5897	5962	9991	6146	1697	2342	8488	1892		3405	10355	3121
Arctiini	Hyalurga fenestrata	4618	3818	5775	4221	2036	1926	4724	1685		2359	2772	4683	2400	1692	2531	2549	1182		4618	3818	5775	4221	2001	1311	5973	1400		2359	2772	4683	2400	1119	2253	2503	680		4618	3818	5775	4221	1644	1683	3139	1190		2359	2772	4683
Arctiini	Hyalurga peritta	3353	671	9593	671	1376	543	9974	543		2536	2660	2926	2324	3348	1889	3482	2920		3353	671	9593	671	1288	370	9735	370		2536	2660	2926	2324	3405	1352	3591	2836		3353	671	9593	671	511	300	10329	300		2536	2660	2926
Arctiini	Hyalurga syma	3598	3192	6964	3499	1366	1744	8565	1585		1453	4698	916	1495	3362	5658	8	1498		3598	3192	6964	3499	1362	1568	8810	1448		1453	4698	916	1495	2987	4851	0	1636		3598	3192	6964	3499	1316	1670	6514	1346		1453	4698	916
Arctiini	Hyda basilutea	1053	756	10656	756	599	540	10626	540		2329	883	3087	2166	7534	1529	3664	4532		1053	756	10656	756	353	309	10704	309		2329	883	3087	2166	7779	1414	3555	4383		1053	756	10656	756	250	176	10975	176		2329	883	3087
Arctiini	Hyperandra appendiculata	3484	3144	8258	3512	1623	1924	3708	1563		1689	71	11438	1689	4932	671	475	708		3484	3144	8258	3512	1304	1542	3812	1332		1689	71	11438	1689	3780	478	533	463		3484	3144	8258	3512	1395	1613	4154	1325		1689	71	11438
Arctiini	Hypercompe brasiliensis	4338	3305	7723	3656	581	1424	7882	951		2755	0	4552	2004	5147	589	49	812		4338	3305	7723	3656	501	1265	8652	794		2755	0	4552	2004	4015	327	59	491		4338	3305	7723	3656	1091	1809	7232	1511		2755	0	4552
Arctiini	Hypercompe cunigunda	2802	3982	7047	3560	1031	1297	6827	1172		3172	726	4051	1953	903	1710	528	670		2802	3982	7047	3560	886	1038	7320	1000		3172	726	4051	1953	741	1909	436	554		2802	3982	7047	3560	591	982	5608	683		3172	726	4051
Arctiini	Hypercompe detecta	6646	2925	8691	5548	2418	769	10906	2193		4089	6307	11461	6360	511	1534	11461	1534		6646	2925	8691	5548	2318	663	11065	2141		4089	6307	11461	6360	368	1307	11461	1307		6646	2925	8691	5548	1411	293	11013	1253		4089	6307	11461
Arctiini	Hypercompe kinkelini	2719	4669	6874	3534	192	1767	9360	1484		2647	2994	3571	2891	223	725	0	161		2719	4669	6874	3534	235	1702	9913	1466		2647	2994	3571	2891	155	642	0	107		2719	4669	6874	3534	0	1544	9392	1057		2647	2994	3571
Arctiini	Hypercompe magdalenae	2589	1702	7069	2279	1121	651	7482	807		4274	1738	11461	5592	4154	408	11461	4412		2589	1702	7069	2279	1139	507	7877	730		4274	1738	11461	5592	2877	323	11461	3084		2589	1702	7069	2279	907	749	7761	833		4274	1738	11461
Arctiini	Hypercompe mus	1111	836	9757	1180	400	287	9358	385		2325	1557	11461	3385	2213	791	11461	2858		1111	836	9757	1180	312	219	9930	313		2325	1557	11461	3385	1663	634	11461	2074		1111	836	9757	1180	560	438	8541	493		2325	1557	11461
Arctiini	Hypercompe sp.2	3195	2006	7036	2823	637	367	10792	607		2070	0	11461	2070	60	0	11461	60		3195	2006	7036	2823	561	231	10915	467		2070	0	11461	2070	64	0	11461	64		3195	2006	7036	2823	263	114	10011	240		2070	0	11461
Arctiini	Hyperthaema caroei	252	3948	9484	3948	120	2167	10337	2167		4791	1238	11461	5687	5115	704	11461	5762		252	3948	9484	3948	42	1664	10214	1664		4791	1238	11461	5687	5428	229	11461	5590		252	3948	9484	3948	3	1015	10314	1015		4791	1238	11461
Arctiini	Hyperthaema signatus	3090	2967	8270	3115	1147	1068	8960	1100		4035	6205	467	2226	1261	2063	128	397		3090	2967	8270	3115	882	916	9467	928		4035	6205	467	2226	828	2010	78	277		3090	2967	8270	3115	862	1369	9279	1277		4035	6205	467
Arctiini	Hypidalia enervis	3796	3965	6682	3891	873	1479	8453	1198		2303	4461	714	1948	85	370	0	57		3796	3965	6682	3891	750	1251	9067	909		2303	4461	714	1948	65	245	0	35		3796	3965	6682	3891	414	1445	9331	1086		2303	4461	714
Arctiini	Hypocrisias jonesi	1515	1526	10022	1860	431	320	10756	493		3404	613	11461	3836	1624	217	11461	1802		1515	1526	10022	1860	353	214	10692	356		3404	613	11461	3836	935	153	11461	1049		1515	1526	10022	1860	241	403	10421	459		3404	613	11461
Arctiini	Hypocrita bicolora	4417	4161	6684	4219	2197	2773	7554	2342		4247	7357	11461	8182	3923	2799	11461	4904		4417	4161	6684	4219	2003	2642	8357	2165		4247	7357	11461	8182	2567	2560	11461	4070		4417	4161	6684	4219	1697	2456	7829	1972		4247	7357	11461
Arctiini	Hyponerita pinon	1551	2924	7909	2798	327	970	9254	546		2861	8744	11461	9616	4637	1401	11461	5315		1551	2924	7909	2798	240	601	9124	312		2861	8744	11461	9616	3836	940	11461	4041		1551	2924	7909	2798	597	1096	8565	675		2861	8744	11461
Arctiini	Ichoria chalcomedusa	4774	4288	7054	4655	883	2641	7272	1411		5437	6837	3319	5058	6081	1481	0	1660		4774	4288	7054	4655	769	2405	7762	1216		5437	6837	3319	5058	5128	1060	0	1295		4774	4288	7054	4655	624	1983	7636	853		5437	6837	3319
Arctiini	Ichoria tricincta	3653	4207	7598	4300	1314	2208	7981	1923		2894	0	333	154	456	1036	3	367		3653	4207	7598	4300	1264	1906	8667	1731		2894	0	333	154	279	970	2	199		3653	4207	7598	4300	849	2049	8441	1566		2894	0	333
Arctiini	Idalus admirabilis	525	2306	7373	1701	364	929	2791	571		2038	1751	2113	1310	4142	568	2898	1589		525	2306	7373	1701	254	643	3234	428		2038	1751	2113	1310	3285	393	2959	1591		525	2306	7373	1701	1044	1057	2266	851		2038	1751	2113
Arctiini	Idalus agastus	4985	3155	7121	3460	1557	1307	8152	1392		3336	1977	11461	3888	892	1346	11461	2125		4985	3155	7121	3460	1179	1109	8853	1228		3336	1977	11461	3888	528	1016	11461	1484		4985	3155	7121	3460	1137	1611	8726	1481		3336	1977	11461
Arctiini	Idalus carinosa	1955	2688	9127	2530	998	1357	7737	1396		1962	5045	3045	2445	991	949	2265	815		1955	2688	9127	2530	876	1007	7801	1214		1962	5045	3045	2445	985	644	2335	818		1955	2688	9127	2530	820	1462	7843	1087		1962	5045	3045
Arctiini	Idalus critheis	5071	2587	11426	2587	1692	1088	11449	1088		11461	1600	2632	3634	11461	711	1227	1827		5071	2587	11426	2587	1737	962	11453	962		11461	1600	2632	3634	11461	600	1524	1985		5071	2587	11426	2587	914	692	11440	692		11461	1600	2632
Arctiini	Idalus dares	6583	3196	11136	3196	4948	1524	11323	1524		2911	8977	1577	2968	5741	11424	2322	5748		6583	3196	11136	3196	4266	1390	11337	1390		2911	8977	1577	2968	5653	11428	2316	5658		6583	3196	11136	3196	4101	1432	11361	1432		2911	8977	1577
Arctiini	Idalus felderi	5687	1477	8671	1477	3041	732	10086	732		2902	917	1858	1873	3643	440	2085	2000		5687	1477	8671	1477	2716	635	10295	635		2902	917	1858	1873	3712	195	1894	1882		5687	1477	8671	1477	2347	646	10499	646		2902	917	1858
Arctiini	Idalus flavicostalis	5059	3661	6236	3875	531	707	8707	662		4319	3446	11461	5931	5286	0	11461	4956		5059	3661	6236	3875	558	503	9248	477		4319	3446	11461	5931	4327	2	11461	3950		5059	3661	6236	3875	641	1219	8762	951		4319	3446	11461
Arctiini	Idalus herois	4303	1584	7401	3238	207	760	5917	551		1493	3847	919	1327	6260	2414	42	1028		4303	1584	7401	3238	194	410	6500	329		1493	3847	919	1327	5015	2495	58	561		4303	1584	7401	3238	877	971	6182	902		1493	3847	919
Arctiini	Idalus idalia	1516	750	9395	750	484	356	10040	356		1002	8492	1708	1619	789	6826	913	903		1516	750	9395	750	394	240	9814	240		1002	8492	1708	1619	649	6064	752	695		1516	750	9395	750	1221	91	10272	91		1002	8492	1708
Arctiini	Idalus lineosus	4809	3425	7890	4332	393	1278	9515	1096		3006	0	3111	1626	735	800	0	125		4809	3425	7890	4332	310	798	9751	656		3006	0	3111	1626	593	625	0	155		4809	3425	7890	4332	440	1041	8206	873		3006	0	3111
Arctiini	Idalus metacrinis	1937	2033	6760	1826	2124	1453	6703	1178		3197	1450	25	577	4260	856	8	493		1937	2033	6760	1826	1534	1373	7316	1106		3197	1450	25	577	2753	493	6	216		1937	2033	6760	1826	2428	2059	6974	1891		3197	1450	25
Arctiini	Idalus sp.1	3077	5536	5819	4126	859	2292	7753	1567		3352	0	11461	3352	289	0	11461	289		3077	5536	5819	4126	795	1982	8312	1176		3352	0	11461	3352	214	0	11461	214		3077	5536	5819	4126	398	1695	8229	1008		3352	0	11461
Arctiini	Idalus vitrea	1371	3139	6465	2817	227	1747	5546	623		1736	5858	2244	2456	2592	2876	0	997		1371	3139	6465	2817	149	1429	6841	368		1736	5858	2244	2456	1717	2618	0	575		1371	3139	6465	2817	503	1588	3498	524		1736	5858	2244
Arctiini	Ilipa tengyra	3730	2719	7230	3313	1525	1117	9402	1298		2410	950	1047	842	701	239	4	281		3730	2719	7230	3313	1471	685	9846	920		2410	950	1047	842	424	183	8	176		3730	2719	7230	3313	966	814	8157	824		2410	950	1047
Arctiini	Illice blanda	1222	3767	7984	2678	232	937	9607	801		3330	1559	1256	1637	96	234	38	51		1222	3767	7984	2678	79	752	10135	619		3330	1559	1256	1637	81	166	57	50		1222	3767	7984	2678	14	489	10459	479		3330	1559	1256
Arctiini	Illice cryptopyra	1976	3111	9728	2768	375	1240	10264	873		4158	1548	11461	4158	539	38	11461	539		1976	3111	9728	2768	374	1087	10262	844		4158	1548	11461	4158	388	26	11461	388		1976	3111	9728	2768	37	881	10121	558		4158	1548	11461
Arctiini	Isanthrene incendiaria	2329	3740	6315	2986	1354	1797	8356	1448		4304	0	2773	1640	4174	0	1948	922		2329	3740	6315	2986	1328	1548	9045	1469		4304	0	2773	1640	2891	0	1949	805		2329	3740	6315	2986	1285	1578	7768	1478		4304	0	2773
Arctiini	Isanthrene pertexta	3079	1668	10821	3079	1108	570	11141	1108		3811	1141	11461	4024	2350	438	11461	2471		3079	1668	10821	3079	1067	443	11170	1067		3811	1141	11461	4024	1642	315	11461	1765		3079	1668	10821	3079	685	647	11186	685		3811	1141	11461
Arctiini	Isanthrene ustrina	315	579	10166	579	63	202	10113	202		2096	10951	11461	11014	761	8481	11461	8670		315	579	10166	579	61	148	10065	148		2096	10951	11461	11014	1131	8452	11461	8637		315	579	10166	579	0	19	9189	19		2096	10951	11461
Arctiini	Ischnocampa lithosioides	3580	5309	6146	4439	2121	3378	5745	2561		11461	0	39	39	11461	0	18	18		3580	5309	6146	4439	2164	3363	5428	2581		11461	0	39	39	11461	0	9	9		3580	5309	6146	4439	1635	2710	5690	2230		11461	0	39
Arctiini	Ischnocampa lugubris	2505	2609	7072	2618	549	702	9504	678		2479	5871	295	1998	1346	768	0	206		2505	2609	7072	2618	460	464	10147	474		2479	5871	295	1998	956	675	0	184		2505	2609	7072	2618	353	906	8514	466		2479	5871	295
Arctiini	Ischnocampa styx	1766	1700	9796	1932	197	135	9839	166		1748	8119	11461	8820	207	1003	11461	327		1766	1700	9796	1932	137	80	10302	96		1748	8119	11461	8820	314	464	11461	289		1766	1700	9796	1932	2	5	10468	3		1748	8119	11461
Arctiini	Ischnognatha semiopalina	1630	1045	7370	1448	1169	589	3014	592		1943	4229	11461	5724	4524	3046	11461	6612		1630	1045	7370	1448	773	237	4190	435		1943	4229	11461	5724	3659	2449	11461	5699		1630	1045	7370	1448	1239	814	3038	538		1943	4229	11461
Arctiini	Isia alcumena	2733	921	5687	1775	498	237	8521	386		3100	1492	11461	4176	148	332	11461	441		2733	921	5687	1775	410	121	8409	249		3100	1492	11461	4176	166	85	11461	248		2733	921	5687	1775	179	78	8190	201		3100	1492	11461
Arctiini	Isia intricata	4682	3946	5906	4097	1333	1973	7127	1386		3516	2106	3083	2953	225	184	0	110		4682	3946	5906	4097	1232	1850	7564	1404		3516	2106	3083	2953	170	216	0	81		4682	3946	5906	4097	686	1705	7685	958		3516	2106	3083
Arctiini	Ixylasia semivitreata	7828	4331	8829	4331	3826	1836	10271	1836		3955	6163	11461	8247	3005	3977	11461	5474		7828	4331	8829	4331	3568	1488	10679	1488		3955	6163	11461	8247	2175	4270	11461	4809		7828	4331	8829	4331	3041	1731	10096	1731		3955	6163	11461
Arctiini	Ixylasia trogonoides	861	2587	7434	1793	261	791	8895	512		6144	0	11461	6144	5564	0	11461	5564		861	2587	7434	1793	148	610	9046	311		6144	0	11461	6144	4548	0	11461	4548		861	2587	7434	1793	156	812	8770	606		6144	0	11461
Arctiini	Lamprostola pascuala	3238	3863	7275	3592	1172	1443	8612	1374		3907	4187	11461	6649	1185	2200	11461	2764		3238	3863	7275	3592	1205	1235	8690	1251		3907	4187	11461	6649	758	2176	11461	2433		3238	3863	7275	3592	583	942	8233	804		3907	4187	11461
Arctiini	Lepidokirbyia vittipes	4239	2398	7522	4135	1991	1769	6676	1620		3195	2920	104	1264	7119	1735	0	499		4239	2398	7522	4135	1733	1269	7534	1394		3195	2920	104	1264	6180	1794	0	303		4239	2398	7522	4135	1378	1400	4793	1181		3195	2920	104
Arctiini	Lepidoneiva erubescens	2464	2466	6607	2590	458	705	7593	551		2253	2087	4461	1878	1222	4356	466	1070		2464	2466	6607	2590	330	401	8029	336		2253	2087	4461	1878	756	3907	369	719		2464	2466	6607	2590	195	436	6898	297		2253	2087	4461
Arctiini	Lepidozikania cinerascens	2366	2867	6660	2862	821	845	7875	610		2638	3275	11461	3986	1352	818	11461	2074		2366	2867	6660	2862	817	529	8754	357		2638	3275	11461	3986	1155	633	11461	1695		2366	2867	6660	2862	933	1213	7289	804		2638	3275	11461
Arctiini	Lepidozikania similis	4489	1183	11077	1183	1590	561	11141	561		1290	1020	11461	2226	952	120	11461	1071		4489	1183	11077	1183	1626	463	11268	463		1290	1020	11461	2226	1160	162	11461	1279		4489	1183	11077	1183	1741	264	11292	264		1290	1020	11461
Arctiini	Leucanopsis acuta	3717	3455	8495	3668	1224	1903	8885	1686		3342	0	11461	3342	2680	1888	3518	2736		3717	3455	8495	3668	1017	1605	9114	1477		3342	0	11461	3342	1970	1245	2827	1964		3717	3455	8495	3668	868	2003	8935	1596		3342	0	11461
Arctiini	Leucanopsis athor	3455	2904	7456	3193	584	573	9019	539		2607	1669	11461	3593	174	167	11461	294		3455	2904	7456	3193	431	486	9361	430		2607	1669	11461	3593	189	90	11461	278		3455	2904	7456	3193	390	514	9060	470		2607	1669	11461
Arctiini	Leucanopsis bactris	2995	3738	7929	3463	867	1233	10691	1233		3545	11	47	11	341	0	321	0		2995	3738	7929	3463	854	1169	10885	1156		3545	11	47	11	254	0	368	0		2995	3738	7929	3463	348	817	9967	723		3545	11	47
Arctiini	Leucanopsis biedala	3023	3160	5533	3038	1195	1374	8073	1331		11461	0	167	167	11461	0	799	799		3023	3160	5533	3038	1172	1252	8182	1208		11461	0	167	167	11461	0	960	960		3023	3160	5533	3038	597	735	7979	676		11461	0	167
Arctiini	Leucanopsis dallipa	1851	2017	7842	2024	173	298	11283	335		2960	1529	3614	2535	92	750	1480	226		1851	2017	7842	2024	117	170	11299	201		2960	1529	3614	2535	76	445	880	136		1851	2017	7842	2024	0	257	11461	257		2960	1529	3614
Arctiini	Leucanopsis fuscosa	3307	4094	7399	4166	588	1501	10597	1225		2485	9165	233	2216	184	157	0	68		3307	4094	7399	4166	505	960	10898	775		2485	9165	233	2216	149	117	0	68		3307	4094	7399	4166	213	1553	10360	1353		2485	9165	233
Arctiini	Leucanopsis huaco	1983	957	11145	957	391	147	11385	147		1557	306	1	30	55	337	0	0		1983	957	11145	957	402	92	11432	92		1557	306	1	30	52	584	0	0		1983	957	11145	957	132	142	11372	142		1557	306	1
Arctiini	Leucanopsis jonesi	2802	2345	10092	3056	334	248	11461	432		1669	6154	11461	6304	32	3461	11461	3461		2802	2345	10092	3056	287	219	11454	371		1669	6154	11461	6304	26	3742	11461	3742		2802	2345	10092	3056	36	254	11461	261		1669	6154	11461
Arctiini	Leucanopsis leucanina	3521	4153	7101	4095	992	2205	8983	1601		3078	862	11461	3108	198	321	11461	319		3521	4153	7101	4095	931	2049	9663	1501		3078	862	11461	3108	151	263	11461	233		3521	4153	7101	4095	417	1770	10259	1179		3078	862	11461
Arctiini	Leucanopsis lineata	1937	1544	10289	2070	296	395	11456	536		1460	1292	11461	2286	0	244	11461	244		1937	1544	10289	2070	445	447	11460	713		1460	1292	11461	2286	7	121	11461	128		1937	1544	10289	2070	22	81	11461	84		1460	1292	11461
Arctiini	Leucanopsis mandus	4539	2733	7075	3632	1368	1854	9579	2009		2269	7005	664	1948	152	48	11461	200		4539	2733	7075	3632	1369	1425	9715	1631		2269	7005	664	1948	156	67	11461	216		4539	2733	7075	3632	862	1277	9622	1239		2269	7005	664
Arctiini	Leucanopsis oruba	4831	4393	7849	4772	1747	2098	7806	1884		4174	0	4967	3798	1897	2160	159	1123		4831	4393	7849	4772	1569	2080	7962	1835		4174	0	4967	3798	1424	2282	6	936		4831	4393	7849	4772	1118	1818	8263	1482		4174	0	4967
Arctiini	Leucanopsis perirrorata	3074	4118	9941	3959	1500	2041	10522	2028		4117	107	18	3	3093	2	6	0		3074	4118	9941	3959	1601	2311	10632	2229		4117	107	18	3	3090	12	5	0		3074	4118	9941	3959	1051	1575	10326	1530		4117	107	18
Arctiini	Leucanopsis pseudomanda	5224	3012	8411	4327	1320	430	11419	1372		3351	676	11461	3444	123	33	11461	124		5224	3012	8411	4327	1247	330	11437	1255		3351	676	11461	3444	97	35	11461	99		5224	3012	8411	4327	644	353	11461	778		3351	676	11461
Arctiini	Leucanopsis pulverea	2818	2455	6205	2554	1219	884	8348	692		3010	4997	11461	6384	245	991	11461	221		2818	2455	6205	2554	1290	635	8514	546		3010	4997	11461	6384	195	1027	11461	186		2818	2455	6205	2554	555	431	9269	337		3010	4997	11461
Arctiini	Leucanopsis rhomboidea	3068	1886	9122	3254	2219	818	4277	1443		4220	926	11461	5036	7231	196	11461	7324		3068	1886	9122	3254	2076	577	5476	1275		4220	926	11461	5036	5909	128	11461	5983		3068	1886	9122	3254	2469	945	3257	1009		4220	926	11461
Arctiini	Leucanopsis sablona	2506	2825	8336	2974	586	769	10301	804		2674	6733	11461	7063	104	4299	11461	4301		2506	2825	8336	2974	551	491	10629	508		2674	6733	11461	7063	86	4077	11461	4077		2506	2825	8336	2974	198	834	10527	794		2674	6733	11461
Arctiini	Leucanopsis sp.18	1214	2494	9652	2258	585	2096	10383	1947		5288	3830	7	1878	6006	2691	12	2003		1214	2494	9652	2258	372	1347	10375	1236		5288	3830	7	1878	4942	3595	15	2246		1214	2494	9652	2258	696	1761	10495	1711		5288	3830	7
Arctiini	Leucanopsis squalida	2050	5060	6059	3627	325	3300	5759	1426		6366	1688	11461	6403	8333	0	11461	7530		2050	5060	6059	3627	207	3150	5857	728		6366	1688	11461	6403	7420	0	11461	6729		2050	5060	6059	3627	190	2631	6087	1042		6366	1688	11461
Arctiini	Leucanopsis strigulosa	2155	3159	9842	3091	680	960	10053	944		4377	1015	11461	4853	612	258	11461	822		2155	3159	9842	3091	566	740	10124	730		4377	1015	11461	4853	462	92	11461	532		2155	3159	9842	3091	370	966	10192	805		4377	1015	11461
Arctiini	Leucanopsis terola	2946	4659	7366	4206	530	1649	10715	1286		2478	438	11461	2478	267	75	11461	307		2946	4659	7366	4206	538	1117	10975	919		2478	438	11461	2478	206	43	11461	222		2946	4659	7366	4206	113	1249	10740	950		2478	438	11461
Arctiini	Leucanopsis umbrosa	2543	2588	8090	2488	1513	1367	8955	1368		907	4421	11461	4756	1273	2444	11461	3194		2543	2588	8090	2488	1122	1036	9631	994		907	4421	11461	4756	656	2333	11461	2718		2543	2588	8090	2488	1303	1072	10065	1198		907	4421	11461
Arctiini	Leucotmemis felderi	1809	1550	7623	1543	686	536	6449	501		4454	2979	11461	6073	3016	2027	11461	4256		1809	1550	7623	1543	845	698	6263	691		4454	2979	11461	6073	3101	2175	11461	4255		1809	1550	7623	1543	158	232	6326	123		4454	2979	11461
Arctiini	Leucotmemis nexa	2752	3769	7094	3229	991	1353	7326	1132		1840	2425	1	686	1849	2002	0	255		2752	3769	7094	3229	863	933	7440	985		1840	2425	1	686	1678	2049	0	297		2752	3769	7094	3229	743	917	4308	646		1840	2425	1
Arctiini	Lomuna nigripuncta	680	3379	7735	1873	123	1532	7395	301		2010	2948	4048	2480	414	1948	2923	759		680	3379	7735	1873	101	862	8230	307		2010	2948	4048	2480	732	1738	2962	999		680	3379	7735	1873	0	954	7314	353		2010	2948	4048
Arctiini	Lophocampa arpi	3094	2871	8649	3304	968	1062	8975	996		3722	5870	11461	7331	650	2815	11461	3238		3094	2871	8649	3304	805	908	9087	844		3722	5870	11461	7331	434	2381	11461	2618		3094	2871	8649	3304	598	1361	8825	1083		3722	5870	11461
Arctiini	Lophocampa atrimaculata	2593	2895	6861	3014	505	746	7741	625		5236	0	11461	5236	6584	522	11461	6440		2593	2895	6861	3014	338	436	8436	344		5236	0	11461	5236	5223	440	11461	5198		2593	2895	6861	3014	545	742	7345	499		5236	0	11461
Arctiini	Lophocampa citrina	4088	4438	5380	4220	1279	2592	4508	2087		3660	1820	11461	4627	9672	373	11461	5998		4088	4438	5380	4220	1077	2664	3653	1950		3660	1820	11461	4627	8733	255	11459	4909		4088	4438	5380	4220	771	1977	6203	1533		3660	1820	11461
Arctiini	Lophocampa modesta	6276	3141	4519	5083	3629	2240	3889	2777		4552	0	1479	1211	2966	0	2148	1864		6276	3141	4519	5083	3726	2060	4146	2651		4552	0	1479	1211	2593	1	2146	1731		6276	3141	4519	5083	2164	1368	1237	1315		4552	0	1479
Arctiini	Lophocampa romoloa	2320	2350	6137	2192	363	480	10132	432		2695	1794	11461	3319	200	797	11461	533		2320	2350	6137	2192	279	273	10618	268		2695	1794	11461	3319	155	678	11461	436		2320	2350	6137	2192	140	839	10565	619		2695	1794	11461
Arctiini	Lophocampa ronda	2927	3718	6944	3610	521	747	9344	734		2388	3620	11461	3964	90	1091	11461	1091		2927	3718	6944	3610	497	542	10161	538		2388	3620	11461	3964	59	842	11461	843		2927	3718	6944	3610	296	1075	10315	1011		2388	3620	11461
Arctiini	Lophocampa texta	4689	4307	9276	4307	1951	1624	10076	1624		4499	2092	11461	4785	1022	354	11461	1070		4689	4307	9276	4307	1733	1441	10178	1441		4499	2092	11461	4785	721	273	11461	749		4689	4307	9276	4307	1338	1240	10482	1240		4499	2092	11461
Arctiini	Loxophlebia brasiliensis	1123	2867	6127	2564	2560	817	4193	609		2283	5800	380	1866	5298	2655	0	1978		1123	2867	6127	2564	2072	478	5015	319		2283	5800	380	1866	4211	2338	0	1334		1123	2867	6127	2564	2531	1306	3379	920		2283	5800	380
Arctiini	Lycomorphodes epatra	4105	2555	8295	3481	1907	1174	9678	1600		2390	0	2887	1594	3180	0	3311	2317		4105	2555	8295	3481	1502	1054	9652	1423		2390	0	2887	1594	3119	0	3385	2043		4105	2555	8295	3481	945	648	10150	872		2390	0	2887
Arctiini	Lycomorphodes strigosa	1795	2260	10622	2288	595	764	10819	747		5103	0	3317	2862	5213	0	3640	3281		1795	2260	10622	2288	443	654	10866	659		5103	0	3317	2862	5489	0	3632	3479		1795	2260	10622	2288	222	364	10926	369		5103	0	3317
Arctiini	Lycomorphodes suspecta	4498	3071	8978	4399	2834	2083	9372	2798		3349	1406	11461	3538	3258	1140	11461	3350		4498	3071	8978	4399	2620	1665	9740	2580		3349	1406	11461	3538	2261	906	11461	2355		4498	3071	8978	4399	2380	1805	8767	2367		3349	1406	11461
Arctiini	Machadoia xanthosticta	5101	3723	6640	3953	2369	1486	8503	1615		2676	5115	11461	5297	312	491	1649	369		5101	3723	6640	3953	2101	1423	9271	1509		2676	5115	11461	5297	217	380	922	233		5101	3723	6640	3953	1986	1547	8612	1575		2676	5115	11461
Arctiini	Macrocneme indistincta	3468	3955	8212	3969	2282	2229	7124	1995		2847	3075	1279	2096	3699	1886	0	1314		3468	3955	8212	3969	2044	1873	7472	1810		2847	3075	1279	2096	3179	1586	0	784		3468	3955	8212	3969	1868	2037	7587	1883		2847	3075	1279
Arctiini	Macrocneme lades	2029	3591	7677	3079	769	1232	8936	961		3664	8170	1	3231	1493	451	0	17		2029	3591	7677	3079	737	899	9465	709		3664	8170	1	3231	881	189	0	4		2029	3591	7677	3079	371	1101	8765	786		3664	8170	1
Arctiini	Macrocneme pelotas	4203	1102	11313	1102	3336	393	11326	393		1249	2808	11461	3646	2226	2543	11461	4372		4203	1102	11313	1102	3231	215	11306	215		1249	2808	11461	3646	1683	1961	11461	3385		4203	1102	11313	1102	3073	518	11358	518		1249	2808	11461
Arctiini	Mallodeta clavata	2780	4116	6551	3743	974	1988	8050	1440		3106	0	3852	1286	1294	1904	0	900		2780	4116	6551	3743	762	1840	8504	1191		3106	0	3852	1286	818	1770	0	548		2780	4116	6551	3743	667	1668	7183	1003		3106	0	3852
Arctiini	Mallodeta consors	3552	3582	6747	3570	436	1835	7301	1208		3031	0	2735	1324	5763	548	11	813		3552	3582	6747	3570	252	1587	7984	916		3031	0	2735	1324	4197	325	0	465		3552	3582	6747	3570	707	2010	7530	1165		3031	0	2735
Arctiini	Mallodeta sanguipuncta	2499	2240	9243	2240	1127	1129	9893	1129		3126	9172	11461	10380	3460	5716	11461	7537		2499	2240	9243	2240	851	925	10138	925		3126	9172	11461	10380	2421	6054	11461	6905		2499	2240	9243	2240	1044	1551	10028	1551		3126	9172	11461
Arctiini	Mallodeta sortita	2584	1981	8024	2677	1743	1459	3414	1313		2402	4839	1	2011	3922	2726	44	2011		2584	1981	8024	2677	1604	1161	4434	1014		2402	4839	1	2011	2724	2666	30	1238		2584	1981	8024	2677	1889	1450	1243	1291		2402	4839	1
Arctiini	Mazaeras conferta	6286	3924	7103	4744	1160	1430	7330	1078		2109	10228	11461	10253	861	471	11461	1225		6286	3924	7103	4744	975	1161	8145	896		2109	10228	11461	10253	418	422	11461	739		6286	3924	7103	4744	915	1532	6718	1164		2109	10228	11461
Arctiini	Mazaeras francki	4108	3827	6458	3880	1004	1480	8929	1218		2649	7724	1077	2536	619	3336	11461	2742		4108	3827	6458	3880	960	1192	9563	985		2649	7724	1077	2536	435	2769	11461	1922		4108	3827	6458	3880	751	1507	8077	1012		2649	7724	1077
Arctiini	Mazaeras janeira	4104	2897	6665	3347	2196	1202	7506	1194		2015	0	11461	2015	1121	338	35	228		4104	2897	6665	3347	2149	798	7901	857		2015	0	11461	2015	1158	134	111	229		4104	2897	6665	3347	1696	748	7187	759		2015	0	11461
Arctiini	Melese amastris	4240	2219	6435	3165	1626	857	8041	1043		4397	3752	11461	6497	3202	1661	11461	4320		4240	2219	6435	3165	1749	633	8688	745		4397	3752	11461	6497	3076	835	11461	3354		4240	2219	6435	3165	1197	836	7327	834		4397	3752	11461
Arctiini	Melese asana	6103	4361	6738	5198	2961	1600	10510	2818		3976	0	11461	3976	3896	0	11461	3896		6103	4361	6738	5198	2764	1485	10701	2684		3976	0	11461	3976	2700	0	11461	2700		6103	4361	6738	5198	2560	1555	9458	2241		3976	0	11461
Arctiini	Melese babosa	3220	2912	5996	3023	609	878	9691	822		2558	0	539	3	457	785	5240	525		3220	2912	5996	3023	467	543	9984	529		2558	0	539	3	328	612	5147	384		3220	2912	5996	3023	265	554	8940	439		2558	0	539
Arctiini	Melese castrena	4684	4815	6997	4888	2243	2992	8676	2605		3552	24	1498	644	5569	3628	179	3232		4684	4815	6997	4888	1672	2805	9622	2407		3552	24	1498	644	4111	3163	159	2264		4684	4815	6997	4888	2223	2861	8231	2494		3552	24	1498
Arctiini	Melese chozeba	3936	4511	9679	4376	1640	1917	10422	1873		2761	0	11461	2761	503	0	11461	503		3936	4511	9679	4376	1328	1602	10501	1561		2761	0	11461	2761	241	0	11461	241		3936	4511	9679	4376	1129	1610	10769	1552		2761	0	11461
Arctiini	Melese dorothea	2822	1301	7513	2178	773	394	7336	580		4089	4403	11461	7359	2076	2613	11461	4304		2822	1301	7513	2178	645	283	8029	509		4089	4403	11461	7359	2111	2468	11461	4257		2822	1301	7513	2178	832	377	5549	422		4089	4403	11461
Arctiini	Melese drucei	3508	3810	5075	3728	1679	2347	5922	1639		2052	1	1081	947	3854	597	656	1014		3508	3810	5075	3728	1486	1833	6699	1399		2052	1	1081	947	3298	412	615	777		3508	3810	5075	3728	1768	2204	5418	1532		2052	1	1081
Arctiini	Melese hebetis	2900	3296	7209	3247	1105	2501	6450	1643		2804	1822	371	526	2447	27	0	0		2900	3296	7209	3247	948	2417	7329	1755		2804	1822	371	526	1642	2	0	0		2900	3296	7209	3247	1069	1829	8842	1258		2804	1822	371
Arctiini	Melese incertus	106	2713	6354	1831	52	1564	8136	1308		5482	3690	3019	3072	4985	1824	3581	2642		106	2713	6354	1831	55	1114	8004	768		5482	3690	3019	3072	4114	2206	3503	2795		106	2713	6354	1831	242	1688	6116	1253		5482	3690	3019
Arctiini	Melese ocellata	3648	2909	7684	3462	2923	2012	9638	2481		4146	2646	515	859	4313	913	1218	726		3648	2909	7684	3462	2605	2099	10379	2667		4146	2646	515	859	3247	875	1518	569		3648	2909	7684	3462	3087	2328	8704	2650		4146	2646	515
Arctiini	Melese peruviana	4547	2748	8379	3975	2014	1490	7859	1600		2234	3787	10199	3994	1317	1	1585	309		4547	2748	8379	3975	2106	1205	8294	1480		2234	3787	10199	3994	1068	0	1800	228		4547	2748	8379	3975	1269	1090	7581	1098		2234	3787	10199
Arctiini	Mesothen desperata	3955	3577	7966	3938	1430	1807	5931	1389		4894	4461	3021	4592	1792	0	0	0		3955	3577	7966	3938	1610	2041	6159	1606		4894	4461	3021	4592	2149	0	0	0		3955	3577	7966	3938	733	1430	6821	762		4894	4461	3021
Arctiini	Mesothen inconspicuata	3959	3154	9269	3911	1583	1556	8644	1905		5325	1129	11461	5325	5560	671	11461	5560		3959	3154	9269	3911	1343	1030	9055	1449		5325	1129	11461	5325	5884	343	11461	5884		3959	3154	9269	3911	612	613	9145	729		5325	1129	11461
Arctiini	Metallosia chrysotis	5174	2948	9822	5124	3731	2461	10202	3680		4042	2819	20	1641	8807	1458	272	1471		5174	2948	9822	5124	3719	2562	9995	3777		4042	2819	20	1641	8791	1888	303	1982		5174	2948	9822	5124	2230	1738	10276	2240		4042	2819	20
Arctiini	Metalobosia cuprea	2469	3390	7932	3086	379	733	9006	608		4122	2643	5180	3829	1002	313	0	57		2469	3390	7932	3086	245	581	9302	477		4122	2643	5180	3829	684	162	0	57		2469	3390	7932	3086	198	612	8728	500		4122	2643	5180
Arctiini	Metalobosia varda	4423	3565	7851	4272	1761	1413	11205	1847		4892	0	37	5	1128	0	0	0		4423	3565	7851	4272	1920	1339	11223	1873		4892	0	37	5	858	0	0	0		4423	3565	7851	4272	974	750	11248	979		4892	0	37
Arctiini	Metamya aenetus	4322	4347	5863	4200	1681	1807	7584	1747		4065	160	546	157	1085	112	11461	1441		4322	4347	5863	4200	1913	1858	8282	1890		4065	160	546	157	850	55	11461	1133		4322	4347	5863	4200	1148	1319	6594	1189		4065	160	546
Arctiini	Metamya flavia	2444	2000	9343	2459	136	374	10129	289		2766	2047	11461	3089	1063	1234	3027	1186		2444	2000	9343	2459	192	459	10557	360		2766	2047	11461	3089	690	1091	2569	765		2444	2000	9343	2459	0	168	11081	79		2766	2047	11461
Arctiini	Mirandisca harpalyce	5632	3855	6871	4278	1567	1920	7980	1625		2785	0	11461	2785	1186	849	1338	795		5632	3855	6871	4278	1306	1622	8694	1442		2785	0	11461	2785	869	610	775	590		5632	3855	6871	4278	1049	1908	8210	1560		2785	0	11461
Arctiini	Munona iridescens	4854	4484	8175	4879	2284	2590	8476	2626		4505	0	11461	4505	3248	0	11461	3248		4854	4484	8175	4879	2069	2102	9121	2154		4505	0	11461	4505	2378	0	11461	2378		4854	4484	8175	4879	1781	2020	8807	2037		4505	0	11461
Arctiini	Napata atricincta	7158	2127	10427	2127	6379	668	10997	668		3071	6487	1868	2974	4784	5249	2854	3824		7158	2127	10427	2127	5807	559	10971	559		3071	6487	1868	2974	4820	5821	2856	3811		7158	2127	10427	2127	5399	1179	11137	1179		3071	6487	1868
Arctiini	Napata banghaasi	6428	4099	7848	5786	3115	2072	8125	2474		4460	2740	4039	4030	4680	1267	1965	2158		6428	4099	7848	5786	2999	1871	8514	2310		4460	2740	4039	4030	4241	1113	1275	1532		6428	4099	7848	5786	2319	1837	8884	1965		4460	2740	4039
Arctiini	Napata castra	3585	2406	6911	2459	625	534	8616	508		2127	2587	11461	2972	106	413	11461	160		3585	2406	6911	2459	550	424	9114	431		2127	2587	11461	2972	67	349	11461	136		3585	2406	6911	2459	230	362	9938	310		2127	2587	11461
Arctiini	Napata jynx	3389	2428	7777	2984	1046	814	5646	929		3714	1668	4011	2903	4117	919	2558	2140		3389	2428	7777	2984	858	549	7269	760		3714	1668	4011	2903	3750	664	2629	2360		3389	2428	7777	2984	536	388	5454	402		3714	1668	4011
Arctiini	Napata splendida	1826	2551	6210	2378	305	647	7976	574		2487	8231	11461	8373	344	3310	11461	3430		1826	2551	6210	2378	211	426	8676	305		2487	8231	11461	8373	458	2709	11461	2907		1826	2551	6210	2378	80	623	7437	464		2487	8231	11461
Arctiini	Napata terminalis	2353	1256	6420	1415	1364	920	7793	919		3275	384	2616	2476	5750	161	3147	3278		2353	1256	6420	1415	1306	1059	7710	1056		3275	384	2616	2476	5807	136	3095	3200		2353	1256	6420	1415	813	507	8466	609		3275	384	2616
Arctiini	Neidalia orientalis	3306	1215	5818	2532	836	382	8668	505		2224	951	11461	2710	130	1054	11461	768		3306	1215	5818	2532	756	252	8495	311		2224	951	11461	2710	156	724	11461	622		3306	1215	5818	2532	293	100	8260	190		2224	951	11461
Arctiini	Neonerita dorsipuncta	5409	5059	5817	5208	1419	2977	6053	2206		3332	0	531	16	1792	0	11461	1755		5409	5059	5817	5208	1480	2832	6677	2100		3332	0	531	16	1202	0	11461	1122		5409	5059	5817	5208	1140	2425	6084	1835		3332	0	531
Arctiini	Neotrichura nigripes	2827	3935	6056	3527	1751	1943	7695	1545		3493	5155	2249	3527	1229	2406	0	813		2827	3935	6056	3527	1708	1819	8383	1423		3493	5155	2249	3527	698	2340	0	496		2827	3935	6056	3527	1263	1727	7391	1251		3493	5155	2249
Arctiini	Neritos leucoplaga	4747	1445	9252	1445	3938	591	9278	591		873	4085	11461	4691	1357	2777	11461	3791		4747	1445	9252	1445	3265	413	9652	413		873	4085	11461	4691	1015	2569	11461	3313		4747	1445	9252	1445	4989	578	9963	578		873	4085	11461
Arctiini	Neritos repanda	4159	3988	8736	4168	1100	1454	9024	1305		2783	2608	11461	3963	550	1114	11461	1103		4159	3988	8736	4168	871	1172	9644	1035		2783	2608	11461	3963	289	902	11461	779		4159	3988	8736	4168	673	1563	9229	1325		2783	2608	11461
Arctiini	Arctiini NI125	2100	3073	5829	2545	739	881	9288	827		2395	127	11461	2395	92	2	11461	92		2100	3073	5829	2545	665	684	9847	657		2395	127	11461	2395	59	1	11461	59		2100	3073	5829	2545	387	904	8743	641		2395	127	11461
Arctiini	Arctiini NI23	1821	1428	7219	1632	352	280	9587	331		1003	0	2143	825	56	0	1597	56		1821	1428	7219	1632	274	226	9418	232		1003	0	2143	825	89	0	1701	89		1821	1428	7219	1632	125	35	7963	87		1003	0	2143
Arctiini	Arctiini NI33	2123	2863	7222	2751	1258	1326	8210	1260		3039	0	285	254	2936	0	160	159		2123	2863	7222	2751	1213	1137	9068	1180		3039	0	285	254	2042	0	150	149		2123	2863	7222	2751	1118	1477	8025	1284		3039	0	285
Arctiini	Arctiini NI35	1464	1494	9092	1466	57	180	11234	127		1430	413	11461	1843	14	437	11461	451		1464	1494	9092	1466	56	192	11336	147		1430	413	11461	1843	16	366	11461	382		1464	1494	9092	1466	0	0	11461	0		1430	413	11461
Lithosiini	Lithosiini NI42	751	3153	8063	2468	295	925	9071	778		774	2082	2351	561	424	661	3197	165		751	3153	8063	2468	171	632	9386	495		774	2082	2351	561	339	234	3214	224		751	3153	8063	2468	350	1083	9261	835		774	2082	2351
Lithosiini	Lithosiini NI52	1383	1115	9628	1620	484	361	9821	485		4188	1960	7055	3752	3553	541	6531	2246		1383	1115	9628	1620	344	251	9718	372		4188	1960	7055	3752	2924	544	6266	1364		1383	1115	9628	1620	335	224	9914	375		4188	1960	7055
Lithosiini	Lithosiini NI54	2403	3590	10436	3590	563	1875	10616	1875		3364	43	3521	2867	1783	3	1875	1395		2403	3590	10436	3590	505	1412	10653	1412		3364	43	3521	2867	1147	9	1139	554		2403	3590	10436	3590	121	1113	11421	1113		3364	43	3521
Arctiini	Arctiini NI92	0	169	10816	169	0	0	11237	0		1289	134	11461	1289	0	0	11461	0		0	169	10816	169	0	0	11386	0		1289	134	11461	1289	0	0	11461	0		0	169	10816	169	0	0	11360	0		1289	134	11461
Lithosiini	Nodozana endoxantha	2144	2121	10479	2121	230	364	10650	364		1586	2906	11461	3247	40	1301	11461	1302		2144	2121	10479	2121	197	306	10799	306		1586	2906	11461	3247	32	1362	11461	1365		2144	2121	10479	2121	58	465	10901	465		1586	2906	11461
Lithosiini	Nodozana jucunda	3640	3668	7671	3816	1769	1906	4018	1476		3977	0	1367	942	10053	0	432	441		3640	3668	7671	3816	1420	1590	3678	1151		3977	0	1367	942	10241	0	401	366		3640	3668	7671	3816	1439	1407	4685	1114		3977	0	1367
Lithosiini	Nodozana rhodosticta	3306	3745	8540	3691	1698	1884	7355	1820		5340	3343	3990	4623	5579	1182	4944	5050		3306	3745	8540	3691	1430	1644	7174	1577		5340	3343	3990	4623	5659	1202	4958	5009		3306	3745	8540	3691	1223	1230	9454	1309		5340	3343	3990
Arctiini	Notophyson tiresias	4617	1940	8203	3341	2890	967	7375	1935		3574	826	11461	4327	9824	370	11461	10124		4617	1940	8203	3341	2479	739	7783	1914		3574	826	11461	4327	9657	241	11461	9823		4617	1940	8203	3341	2120	807	6454	1463		3574	826	11461
Arctiini	Nyridela acroxantha	3016	1859	5365	2509	1556	830	8051	869		2628	0	1669	624	628	907	59	514		3016	1859	5365	2509	1604	525	8315	626		2628	0	1669	624	521	602	33	387		3016	1859	5365	2509	1463	636	6288	707		2628	0	1669
Arctiini	Ochrodota brunnescens	3580	6295	9436	6295	1910	3685	10424	3685		3249	0	12	8	2151	0	110	0		3580	6295	9436	6295	2100	3599	10543	3599		3249	0	12	8	1441	0	105	7		3580	6295	9436	6295	1070	2114	10123	2114		3249	0	12
Lithosiini	Odozana obscura	1638	1642	6986	1739	691	587	8299	548		4285	1023	5003	3557	5351	279	0	217		1638	1642	6986	1739	504	398	8695	381		4285	1023	5003	3557	4178	183	0	157		1638	1642	6986	1739	437	491	8872	431		4285	1023	5003
Arctiini	Opharus basalis	4090	4541	6046	4264	1644	2397	6759	1859		2994	4986	11461	5650	2023	1386	11461	2605		4090	4541	6046	4264	1341	2012	7177	1552		2994	4986	11461	5650	1175	1089	11461	1735		4090	4541	6046	4264	1154	2332	6533	1553		2994	4986	11461
Arctiini	Opharus bimaculata	5055	4325	8046	4731	2547	2710	6925	2413		2650	0	167	111	2187	917	0	293		5055	4325	8046	4731	2370	2547	7599	2432		2650	0	167	111	1154	697	0	150		5055	4325	8046	4731	1760	2195	7148	1854		2650	0	167
Arctiini	Opharus flavimaculata	2368	3016	7304	2786	683	1644	7579	945		1842	1821	11461	3096	85	1130	11461	831		2368	3016	7304	2786	605	1254	7819	715		1842	1821	11461	3096	42	628	11461	479		2368	3016	7304	2786	361	1799	7907	855		1842	1821	11461
Arctiini	Opharus notata	879	2678	7264	1823	129	702	10165	558		1135	4029	806	1024	50	3066	40	51		879	2678	7264	1823	105	508	9894	283		1135	4029	806	1024	75	1806	80	81		879	2678	7264	1823	0	459	8747	374		1135	4029	806
Arctiini	Opharus procroides	2943	3662	7195	3444	1019	1904	8765	1396		2441	0	5756	2251	591	1033	0	418		2943	3662	7195	3444	958	1745	9389	1355		2441	0	5756	2251	399	894	0	265		2943	3662	7195	3444	702	1518	8349	1025		2441	0	5756
Arctiini	Opharus rema	4148	4214	6294	4140	2088	2016	8019	1872		2258	0	11461	2258	559	1	2737	575		4148	4214	6294	4140	1798	1877	8719	1747		2258	0	11461	2258	428	1	2094	430		4148	4214	6294	4140	1630	1874	8059	1622		2258	0	11461
Arctiini	Ordishia rutilus	3938	3389	6599	3670	1384	1248	7463	1287		5136	391	11461	5242	5294	113	11461	5338		3938	3389	6599	3670	1196	1105	7694	1156		5136	391	11461	5242	5507	231	11461	5520		3938	3389	6599	3670	492	407	8270	456		5136	391	11461
Arctiini	Ormetica chrysomelas	4719	5637	7824	5433	1985	3169	7667	2668		2961	5287	3352	3060	892	2786	0	697		4719	5637	7824	5433	1740	2855	8223	2348		2961	5287	3352	3060	555	2492	0	460		4719	5637	7824	5433	1451	2726	7941	2231		2961	5287	3352
Arctiini	Ormetica fulgurata	3085	2858	8176	3237	852	697	9485	678		3075	3959	10	1903	4345	2439	0	1987		3085	2858	8176	3237	883	376	9972	414		3075	3959	10	1903	3253	1898	0	1596		3085	2858	8176	3237	1606	1061	8630	1102		3075	3959	10
Arctiini	Ormetica neira	2515	1278	8341	1961	1396	661	8500	986		3369	2036	11461	5217	3279	460	11461	3681		2515	1278	8341	1961	1307	451	8698	722		3369	2036	11461	5217	2272	420	11461	2582		2515	1278	8341	1961	1277	1016	8908	1212		3369	2036	11461
Arctiini	Ormetica rothschildi	5538	3694	6027	4103	2928	1906	8239	2323		11461	0	11461	11461	11461	0	11461	11461		5538	3694	6027	4103	2775	1750	8890	2330		11461	0	11461	11461	11461	0	11461	11461		5538	3694	6027	4103	2126	1579	7456	1716		11461	0	11461
Arctiini	Pachydota albiceps	4143	1933	8731	3580	1631	699	7382	1310		2899	5028	11461	6939	2367	3705	11461	5556		4143	1933	8731	3580	1372	492	8087	1101		2899	5028	11461	6939	2322	2581	11461	4558		4143	1933	8731	3580	1348	597	6034	802		2899	5028	11461
Arctiini	Pachydota ducasa	4143	1933	8731	3580	1631	699	7382	1310		2899	519	11461	3109	2367	113	11461	2435		4143	1933	8731	3580	1372	492	8087	1101		2899	519	11461	3109	2322	305	11461	2430		4143	1933	8731	3580	1348	597	6034	802		2899	519	11461
Arctiini	Paracles affinis	1189	1856	8706	1453	160	298	10930	257		2643	746	11461	2842	126	58	11461	152		1189	1856	8706	1453	97	200	11156	169		2643	746	11461	2842	84	81	11461	143		1189	1856	8706	1453	2	244	10889	196		2643	746	11461
Arctiini	Paracles bilinea	5118	3883	6437	4055	1697	1874	7179	1543		1721	496	11461	2214	120	815	11461	442		5118	3883	6437	4055	1623	1630	7597	1214		1721	496	11461	2214	97	618	11461	336		5118	3883	6437	4055	1083	1638	7954	1290		1721	496	11461
Arctiini	Paracles brunnea	4078	3205	6300	3569	758	994	9082	844		2252	3929	228	1313	160	70	0	66		4078	3205	6300	3569	669	692	9469	622		2252	3929	228	1313	114	48	0	50		4078	3205	6300	3569	299	1071	9592	849		2252	3929	228
Arctiini	Paracles costata	4109	2467	8589	3360	453	326	11094	424		1600	5999	11461	6568	116	785	11461	397		4109	2467	8589	3360	396	220	11059	287		1600	5999	11461	6568	100	646	11461	310		4109	2467	8589	3360	151	529	11173	569		1600	5999	11461
Arctiini	Paracles fervida	1237	2367	8552	2063	116	886	8953	628		3279	2010	11461	4509	276	510	11461	778		1237	2367	8552	2063	172	740	8982	572		3279	2010	11461	4509	208	494	11461	702		1237	2367	8552	2063	0	653	9517	628		3279	2010	11461
Arctiini	Paracles fusca	3803	4808	7804	4437	1069	2065	7927	1524		3477	3160	3231	3097	380	1297	0	213		3803	4808	7804	4437	967	1875	8412	1367		3477	3160	3231	3097	391	1156	0	200		3803	4808	7804	4437	447	1610	8402	1002		3477	3160	3231
Arctiini	Paracles paula	2630	2173	10150	2728	313	237	11460	382		2289	0	11461	2289	67	0	11461	67		2630	2173	10150	2728	275	230	11438	346		2289	0	11461	2289	50	0	11461	50		2630	2173	10150	2728	12	116	11458	125		2289	0	11461
Arctiini	Paracles sp.4	2060	2780	6840	2528	433	1044	8295	863		3526	1409	11461	4358	336	551	11461	812		2060	2780	6840	2528	416	739	8767	610		3526	1409	11461	4358	250	431	11461	594		2060	2780	6840	2528	54	897	9711	759		3526	1409	11461
Arctiini	Paracles sp.5	690	4330	8743	3480	88	1491	10243	1457		2233	1716	11461	3308	53	398	11461	426		690	4330	8743	3480	37	1033	9925	1004		2233	1716	11461	3308	55	270	11461	322		690	4330	8743	3480	0	745	10482	743		2233	1716	11461
Arctiini	Paracles sp.6	1206	4662	7266	3146	222	1991	9789	1428		3038	38	534	434	270	1	39	20		1206	4662	7266	3146	158	1564	10362	924		3038	38	534	434	177	4	65	26		1206	4662	7266	3146	42	1897	9458	1030		3038	38	534
Arctiini	Paracles variegata	3328	3393	7192	3228	1223	1232	6622	1106		2811	144	11461	2876	383	348	2936	379		3328	3393	7192	3228	978	1167	7085	986		2811	144	11461	2876	258	251	3627	253		3328	3393	7192	3228	702	1244	7430	937		2811	144	11461
Arctiini	Paracles vulpina	2907	1208	8961	2356	720	115	9652	321		1952	2361	11461	3306	0	253	11461	253		2907	1208	8961	2356	884	228	10290	531		1952	2361	11461	3306	22	198	11461	214		2907	1208	8961	2356	93	0	10292	80		1952	2361	11461
Arctiini	Paraethria triseriata	2850	2852	7539	2869	887	1082	6215	814		2821	0	11461	2821	129	9	11461	263		2850	2852	7539	2869	839	1055	6542	770		2821	0	11461	2821	107	45	11461	196		2850	2852	7539	2869	270	612	7211	291		2821	0	11461
Arctiini	Parathyris cedonulli	2052	3102	8158	2641	506	1652	8950	928		3221	2578	19	1463	1668	1297	8	465		2052	3102	8158	2641	450	1168	9129	726		3221	2578	19	1463	1902	1270	15	774		2052	3102	8158	2641	298	997	9722	700		3221	2578	19
Arctiini	Pareuchaetes aurata	4739	3470	7977	4420	1986	1367	8754	1616		1941	6737	11461	7284	390	2636	11461	747		4739	3470	7977	4420	2124	1172	9300	1647		1941	6737	11461	7284	379	2543	11461	616		4739	3470	7977	4420	1308	900	7618	970		1941	6737	11461
Arctiini	Pareuchaetes insulata	4238	3316	8294	4204	1600	1598	8499	1628		5187	0	4667	3647	5388	0	4640	3769		4238	3316	8294	4204	1404	1123	9094	1460		5187	0	4667	3647	5730	0	4319	3812		4238	3316	8294	4204	723	625	9198	741		5187	0	4667
Arctiini	Parevia vulmaria	2958	2558	7261	2876	712	901	8831	819		1824	2161	11461	2649	6761	1335	11461	6744		2958	2558	7261	2876	735	522	9536	515		1824	2161	11461	2649	5268	951	11461	5233		2958	2558	7261	2876	1271	1325	8538	1235		1824	2161	11461
Arctiini	Pelochyta arontes	3472	3256	7673	3809	2022	1761	8237	1984		5280	16	3	5	4925	1	0	1		3472	3256	7673	3809	1967	1912	9332	2107		5280	16	3	5	3710	0	0	0		3472	3256	7673	3809	1651	1398	5766	1405		5280	16	3
Arctiini	Pelochyta cinerea	4681	4631	6635	4641	1537	2250	7588	1892		2903	1762	11461	3742	426	1321	11461	985		4681	4631	6635	4641	1308	1860	8256	1680		2903	1762	11461	3742	254	1077	11461	707		4681	4631	6635	4641	1049	2195	7972	1613		2903	1762	11461
Arctiini	Pelochyta pallida	3528	3212	8103	3595	1025	1026	9179	933		2001	485	2905	511	204	57	11461	238		3528	3212	8103	3595	1008	709	9654	719		2001	485	2905	511	155	65	11461	179		3528	3212	8103	3595	435	744	9233	608		2001	485	2905
Arctiini	Phaegoptera albimacula	2673	3289	8330	3358	1019	739	10582	730		2716	90	535	427	323	61	0	109		2673	3289	8330	3358	907	519	10875	524		2716	90	535	427	260	42	0	90		2673	3289	8330	3358	474	776	10678	675		2716	90	535
Arctiini	Phaegoptera chorima	2317	2974	8134	2863	533	783	8886	700		1818	0	3143	1633	89	440	1851	111		2317	2974	8134	2863	471	697	9404	635		1818	0	3143	1633	69	342	1229	99		2317	2974	8134	2863	155	568	9399	491		1818	0	3143
Arctiini	Phaegoptera depicta	4576	3270	7662	3970	553	1130	9570	992		3032	4407	558	2396	745	620	502	610		4576	3270	7662	3970	428	766	9922	638		3032	4407	558	2396	655	484	702	482		4576	3270	7662	3970	241	836	8756	634		3032	4407	558
Arctiini	Phaegoptera flavopunctata	2343	2293	7359	2264	748	816	9332	633		1821	1861	1281	1433	150	468	0	113		2343	2293	7359	2264	715	566	10092	468		1821	1861	1281	1433	143	407	0	103		2343	2293	7359	2264	489	1164	9650	863		1821	1861	1281
Arctiini	Phaegoptera granifera	2128	2885	7228	2766	339	887	8468	710		2431	3266	3044	2563	1917	377	0	427		2128	2885	7228	2766	210	632	9046	467		2431	3266	3044	2563	1643	248	0	329		2128	2885	7228	2766	156	907	8310	620		2431	3266	3044
Arctiini	Phaegoptera histrionica	4377	2881	8903	4086	1046	1004	8999	1030		2802	3265	3169	2794	461	961	0	333		4377	2881	8903	4086	961	722	9502	751		2802	3265	3169	2794	375	819	0	198		4377	2881	8903	4086	577	1085	9387	914		2802	3265	3169
Arctiini	Phaegoptera nexa	822	477	9874	703	106	75	11390	99		1506	11457	866	1784	58	8041	40	70		822	477	9874	703	66	40	11375	53		1506	11457	866	1784	49	7877	77	90		822	477	9874	703	0	0	11290	0		1506	11457	866
Arctiini	Phaegoptera pseudocatenata	3453	960	9064	2374	652	159	11018	566		2689	822	363	956	183	54	101	90		3453	960	9064	2374	660	127	11193	571		2689	822	363	956	154	43	48	62		3453	960	9064	2374	628	150	10515	418		2689	822	363
Arctiini	Phaegoptera punctularis	4443	3209	7038	3603	263	652	8807	461		1614	517	177	144	93	112	83	55		4443	3209	7038	3603	218	450	9478	329		1614	517	177	144	80	65	68	52		4443	3209	7038	3603	70	944	9724	665		1614	517	177
Arctiini	Phaegoptera schaefferi	3289	3611	7605	3702	392	958	8426	788		2123	1365	11461	2507	478	267	11461	584		3289	3611	7605	3702	339	727	9090	616		2123	1365	11461	2507	309	254	11461	417		3289	3611	7605	3702	93	1111	8865	852		2123	1365	11461
Arctiini	Phaegoptera superba	3211	3007	6013	3120	203	461	7986	297		2567	9806	11461	9993	465	591	5149	487		3211	3007	6013	3120	102	320	8845	252		2567	9806	11461	9993	454	452	4741	428		3211	3007	6013	3120	9	581	7878	367		2567	9806	11461
Arctiini	Phaloe cruenta	5298	3811	4732	4193	3502	3223	5358	2879		3802	11461	4378	5392	6271	4517	48	5330		5298	3811	4732	4193	3285	3005	6077	2916		3802	11461	4378	5392	5639	4153	65	4528		5298	3811	4732	4193	2613	2572	5111	2294		3802	11461	4378
Arctiini	Pheia albisigna	4492	4048	7705	4448	1637	2061	8248	2091		3465	30	2683	2298	2769	16	2380	1845		4492	4048	7705	4448	1485	1462	8720	1667		3465	30	2683	2298	2477	32	2459	1902		4492	4048	7705	4448	1227	1669	7249	1542		3465	30	2683
Arctiini	Pheia catherina	5553	3311	7548	4991	2938	2150	5935	2205		2457	5066	11461	5340	4799	4	11461	3851		5553	3311	7548	4991	2647	2114	6608	1895		2457	5066	11461	5340	3585	0	11461	2574		5553	3311	7548	4991	2608	2259	6452	2158		2457	5066	11461
Arctiini	Pheia elegans	2993	2554	10067	3053	1304	1140	10481	1404		3130	1178	11461	3708	1578	584	11461	2063		2993	2554	10067	3053	1056	953	10425	1071		3130	1178	11461	3708	866	437	11461	1125		2993	2554	10067	3053	871	1180	10464	1221		3130	1178	11461
Arctiini	Pheia picta	3757	4035	7412	4030	1810	2626	7800	2127		3691	801	2773	1374	7967	1	6582	5110		3757	4035	7412	4030	1741	2314	8579	2014		3691	801	2773	1374	6895	0	5947	3935		3757	4035	7412	4030	1246	1802	6151	1367		3691	801	2773
Arctiini	Philoros rubriceps	3796	3908	7641	4213	893	1595	8459	1256		3068	7845	11461	8050	506	26	4442	495		3796	3908	7641	4213	838	1270	9088	1036		3068	7845	11461	8050	413	24	3730	402		3796	3908	7641	4213	497	1540	9036	1174		3068	7845	11461
Arctiini	Phoenicoprocta analis	3655	3409	7763	3504	2129	1977	5655	1806		3986	0	11461	3986	4356	2496	11461	4528		3655	3409	7763	3504	1862	1526	6207	1400		3986	0	11461	3986	3661	2480	11461	4107		3655	3409	7763	3504	1678	1151	6254	1021		3986	0	11461
Arctiini	Phoenicoprocta haemorrhoidalis	2598	5705	5583	4056	644	5097	4620	2376		2866	3	3861	1136	2444	1063	0	71		2598	5705	5583	4056	438	5286	5817	3028		2866	3	3861	1136	2224	723	0	26		2598	5705	5583	4056	463	3728	3552	910		2866	3	3861
Arctiini	Phoenicoprocta steinbachi	2882	2391	10439	2391	1159	1261	10810	1261		6089	1174	944	1372	5516	519	714	860		2882	2391	10439	2391	1084	806	10809	806		6089	1174	944	1372	4499	449	544	537		2882	2391	10439	2391	885	1289	10704	1289		6089	1174	944
Arctiini	Phoenicoprocta teda	5954	4593	6984	5616	2777	3112	5969	2752		4721	0	109	84	5630	3	0	0		5954	4593	6984	5616	2630	2992	6484	2728		4721	0	109	84	4999	9	0	0		5954	4593	6984	5616	1891	2445	6360	1909		4721	0	109
Arctiini	Phoenicoprocta vacillans	1970	1156	8041	1508	502	756	7862	497		1170	5765	2930	2054	462	1955	11461	2347		1970	1156	8041	1508	431	582	8111	415		1170	5765	2930	2054	642	1270	11461	1607		1970	1156	8041	1508	257	770	7780	361		1170	5765	2930
Arctiini	Pionia elongata	1813	2181	8484	2223	1033	671	9261	729		2235	8545	11461	9016	3079	1547	11461	3882		1813	2181	8484	2223	993	432	9302	580		2235	8545	11461	9016	2301	1560	11461	2879		1813	2181	8484	2223	855	1009	8617	983		2235	8545	11461
Arctiini	Pionia lycoides	2766	3202	6045	3211	835	1847	6973	1330		2254	3954	2596	2122	984	1349	2677	893		2766	3202	6045	3211	622	1292	7722	1032		2254	3954	2596	2122	641	994	2149	625		2766	3202	6045	3211	715	1441	5297	954		2254	3954	2596
Arctiini	Poliopastea plumbea	6530	2055	7653	5136	3051	1096	8069	2815		4332	4223	11461	6574	4497	1824	11461	5257		6530	2055	7653	5136	3154	485	7928	2537		4332	4223	11461	6574	4453	1416	11461	5127		6530	2055	7653	5136	1944	819	7808	2175		4332	4223	11461
Lithosiini	Pronola magniplaga	2446	3202	8485	3064	1100	1770	9305	1480		2391	2835	9	1314	3524	293	0	39		2446	3202	8485	3064	799	1752	9031	1297		2391	2835	9	1314	2291	167	0	39		2446	3202	8485	3064	715	1129	10314	896		2391	2835	9
Arctiini	Prosopidia oviplaga	7356	3473	8565	7201	682	2203	8409	2094		3455	6	36	18	2458	1	66	0		7356	3473	8565	7201	592	2818	8000	2579		3455	6	36	18	2050	0	216	0		7356	3473	8565	7201	591	2048	8633	2010		3455	6	36
Arctiini	Pseudohyaleucerea vulnerata	5474	3988	7945	4660	2219	2437	7865	2298		1846	169	504	531	1354	117	0	310		5474	3988	7945	4660	1884	2098	8408	2052		1846	169	504	531	682	135	0	161		5474	3988	7945	4660	1739	2323	8106	1947		1846	169	504
Arctiini	Pseudomya tipulina	4499	4809	6432	4705	309	2596	7422	1768		3308	4122	5800	3643	2250	3	9	923		4499	4809	6432	4705	146	2327	8161	1729		3308	4122	5800	3643	1691	0	10	682		4499	4809	6432	4705	638	2302	7666	1450		3308	4122	5800
Arctiini	Pseudosphex ichneumonea	3672	3256	7263	3391	1978	1787	7895	1759		4488	0	11461	4488	4319	0	11461	4319		3672	3256	7263	3391	1586	1604	8553	1652		4488	0	11461	4488	3033	0	11461	3033		3672	3256	7263	3391	1703	1992	8092	1818		4488	0	11461
Arctiini	Pseudosphex noverca	3940	3975	7563	3964	1644	1795	8691	1671		3781	9263	716	3607	2415	4588	134	1981		3940	3975	7563	3964	1319	1401	9209	1297		3781	9263	716	3607	1940	4710	41	1646		3940	3975	7563	3964	1082	1307	9156	1004		3781	9263	716
Arctiini	Pseudosphex rubripalpus	2620	3617	7428	3508	1028	1858	8442	1406		1806	7183	671	2191	699	1101	11461	846		2620	3617	7428	3508	968	1450	9183	1096		1806	7183	671	2191	637	901	11461	695		2620	3617	7428	3508	739	1656	8131	1104		1806	7183	671
Arctiini	Pseudotessellarctia brunneitincta	2705	1203	6929	1793	735	273	9906	535		2080	5534	1563	1756	756	3373	460	467		2705	1203	6929	1793	650	172	10250	441		2080	5534	1563	1756	852	3541	563	605		2705	1203	6929	1793	779	223	8338	408		2080	5534	1563
Arctiini	Psilopleura sanguipuncta	1463	3654	7023	2819	1542	2999	8204	2546		4337	733	42	282	7146	153	30	119		1463	3654	7023	2819	1212	2799	7387	1907		4337	733	42	282	5556	117	11	107		1463	3654	7023	2819	2157	2995	7856	2819		4337	733	42
Arctiini	Psychophasma erosa	825	2854	5775	1685	336	730	8395	492		2105	0	694	671	2940	556	0	363		825	2854	5775	1685	262	550	8718	334		2105	0	694	671	2711	327	0	284		825	2854	5775	1685	106	469	7064	305		2105	0	694
Arctiini	Ptychotrichos elongatus	4402	2597	5818	3393	612	639	7774	617		4760	429	11461	4823	5180	1897	11461	5411		4402	2597	5818	3393	397	491	8625	460		4760	429	11461	4823	4068	1517	11461	4031		4402	2597	5818	3393	695	674	7027	486		4760	429	11461
Arctiini	Rezia cardinale	3167	3426	6387	3448	1229	1219	8246	1107		2062	4917	533	1877	463	1932	11461	955		3167	3426	6387	3448	1204	990	9014	867		2062	4917	533	1877	283	2381	11461	727		3167	3426	6387	3448	1049	1348	7488	1044		2062	4917	533
Arctiini	Rezia erythrarchos	1575	1349	8811	1652	428	426	8581	453		4292	2882	214	1135	5429	1421	59	643		1575	1349	8811	1652	334	330	9459	362		4292	2882	214	1135	4437	966	48	378		1575	1349	8811	1652	182	190	9130	218		4292	2882	214
Arctiini	Rezia sanguipuncta	5242	3654	6689	4172	1392	1124	8819	1049		2814	4913	1	2436	323	121	0	71		5242	3654	6689	4172	1387	719	9302	837		2814	4913	1	2436	240	76	0	46		5242	3654	6689	4172	703	1056	10358	869		2814	4913	1
Arctiini	Rhipha flavoplagiata	3089	2535	7474	2850	2108	1431	7517	1497		4675	0	11461	4675	3310	0	11461	3310		3089	2535	7474	2850	1867	1683	8260	1669		4675	0	11461	4675	2227	0	11461	2227		3089	2535	7474	2850	1790	1857	7678	1762		4675	0	11461
Arctiini	Rhipha subflammans	3735	3569	6906	3723	722	1315	8537	1011		1803	4410	452	1533	287	1432	0	134		3735	3569	6906	3723	687	948	9161	743		1803	4410	452	1533	222	1223	0	122		3735	3569	6906	3723	408	1296	8620	934		1803	4410	452
Lithosiini	Rhodographa phaeoplaga	5276	6236	6135	5449	768	2733	7616	1501		1833	5	69	74	3137	0	49	47		5276	6236	6135	5449	586	2445	8449	1670		1833	5	69	74	3097	0	43	37		5276	6236	6135	5449	697	2095	6862	1192		1833	5	69
Arctiini	Rhynchopyga meisteri	4656	2387	6895	2755	2087	906	8311	1026		2724	2231	11461	3504	313	553	11461	491		4656	2387	6895	2755	1843	703	9033	925		2724	2231	11461	3504	203	530	11461	352		4656	2387	6895	2755	1634	1150	8856	1181		2724	2231	11461
Arctiini	Robinsonia dewitzi	3814	2731	7908	3676	2698	1508	8389	2276		4236	2129	2	1369	7540	2330	0	1708		3814	2731	7908	3676	2619	1232	7800	1885		4236	2129	2	1369	6304	1972	0	1641		3814	2731	7908	3676	2535	1686	9046	2088		4236	2129	2
Arctiini	Robinsonia spitzi	4261	3428	5362	3840	1607	1217	7919	1400		3845	0	167	106	3752	0	129	33		4261	3428	5362	3840	1652	945	8624	1303		3845	0	167	106	2591	0	202	10		4261	3428	5362	3840	1109	818	6819	786		3845	0	167
Arctiini	Romualdia opharina	1972	2787	8576	2790	278	744	9394	628		2760	285	11461	2760	179	1072	11461	809		1972	2787	8576	2790	215	484	9943	414		2760	285	11461	2760	136	785	11461	732		1972	2787	8576	2790	28	828	9097	634		2760	285	11461
Arctiini	Sarosa pompilina	3692	3574	7580	3676	1755	2358	8291	1786		11461	2213	11461	11461	11461	952	11461	11461		3692	3574	7580	3676	1837	1860	8000	1728		11461	2213	11461	11461	11461	800	11461	11461		3692	3574	7580	3676	959	1571	8086	1000		11461	2213	11461
Arctiini	Saurita attenuata	394	1292	6983	660	228	598	4445	376		4387	0	10	10	9496	0	5	5		394	1292	6983	660	100	337	3931	151		4387	0	10	10	8817	0	2	2		394	1292	6983	660	706	902	4739	686		4387	0	10
Arctiini	Saurita cassandra	3021	2767	7361	2778	1053	1520	8139	1253		2380	854	6497	2054	575	238	0	385		3021	2767	7361	2778	870	1590	8794	1268		2380	854	6497	2054	440	138	0	282		3021	2767	7361	2778	633	1019	7814	725		2380	854	6497
Arctiini	Saurita intricata	1190	2250	7084	1470	950	1177	5955	866		3447	2847	11461	4484	9658	2701	11461	10133		1190	2250	7084	1470	745	927	5364	709		3447	2847	11461	4484	9315	2670	11461	9920		1190	2250	7084	1470	1265	1052	7352	1028		3447	2847	11461
Arctiini	Saurita sericea	4178	3698	7849	4163	1180	1447	10097	1678		2216	4431	2735	2204	536	784	11461	707		4178	3698	7849	4163	1088	1007	10039	1367		2216	4431	2735	2204	451	554	11461	570		4178	3698	7849	4163	785	981	9358	970		2216	4431	2735
Arctiini	Saurita triangulifera	3245	2981	5307	3028	1516	1281	6714	1290		4982	15	166	165	3596	75	793	651		3245	2981	5307	3028	1570	1441	5882	1403		4982	15	166	165	4697	10	955	807		3245	2981	5307	3028	703	725	8259	637		4982	15	166
Arctiini	Scaptius pseudoprumala	804	207	9883	750	565	164	10164	473		2167	164	952	839	2249	815	702	950		804	207	9883	750	500	120	10686	364		2167	164	952	839	1858	482	533	583		804	207	9883	750	1155	530	9821	987		2167	164	952
Arctiini	Sciopsyche tropica	1643	1655	7758	1896	359	742	4756	523		4170	306	3123	1146	9186	94	3207	4732		1643	1655	7758	1896	237	571	6293	353		4170	306	3123	1146	7732	23	3291	4231		1643	1655	7758	1896	581	646	3344	410		4170	306	3123
Arctiini	Selenarctia flavidorsata	5105	2619	7126	4192	1134	1117	6080	904		2057	1730	4550	1916	3453	1442	9	1578		5105	2619	7126	4192	1079	885	6651	797		2057	1730	4550	1916	2409	1597	9	1216		5105	2619	7126	4192	1129	1227	5987	1030		2057	1730	4550
Arctiini	Sermyla transversa	1148	1359	6891	1176	310	331	6870	238		1879	3672	11461	4437	1123	2389	11461	2556		1148	1359	6891	1176	247	213	7364	167		1879	3672	11461	4437	1550	1959	11461	2486		1148	1359	6891	1176	98	102	6203	57		1879	3672	11461
Arctiini	Sphecosoma melissa	2443	3445	8135	3201	908	1275	9323	908		3761	3140	476	1458	4129	724	0	490		2443	3445	8135	3201	895	1125	9882	647		3761	3140	476	1458	2881	553	0	352		2443	3445	8135	3201	877	1439	8634	1016		3761	3140	476
Arctiini	Suchesia erubescens	1463	3294	6529	2654	203	1001	6483	481		1250	4109	412	1211	3682	4525	0	2002		1463	3294	6529	2654	172	663	7143	319		1250	4109	412	1211	3050	4015	0	1612		1463	3294	6529	2654	397	1138	4070	514		1250	4109	412
Arctiini	Sutonocrea lobifer	614	2004	8217	1539	408	2062	4619	982		2068	2645	3726	2401	7186	2935	2040	3511		614	2004	8217	1539	207	1417	5620	632		2068	2645	3726	2401	6104	2717	1347	2930		614	2004	8217	1539	887	2193	3539	1043		2068	2645	3726
Arctiini	Sutonocrea reducta	3170	1853	7412	2950	1714	1104	3011	1110		1303	2479	1065	1081	4193	365	0	197		3170	1853	7412	2950	1529	771	3396	847		1303	2479	1065	1081	2932	245	0	106		3170	1853	7412	2950	1739	1215	2595	1147		1303	2479	1065
Arctiini	Sychesia coccina	4805	4848	8256	4961	1964	3223	7427	2373		3488	15	3110	352	2252	1	8359	1938		4805	4848	8256	4961	1837	3084	7806	2208		3488	15	3110	352	1561	10	8934	1297		4805	4848	8256	4961	1352	2574	7834	1744		3488	15	3110
Arctiini	Sychesia dryas	3496	2593	7697	3108	1055	719	8540	870		3964	6925	11461	8890	611	4211	11461	4626		3496	2593	7697	3108	966	519	9181	630		3964	6925	11461	8890	427	4975	11461	5052		3496	2593	7697	3108	597	828	8684	751		3964	6925	11461
Arctiini	Symphlebia abdominalis	2791	2459	7460	2830	865	613	5916	559		2812	0	373	367	1851	637	0	190		2791	2459	7460	2830	714	373	6483	351		2812	0	373	367	1886	469	0	179		2791	2459	7460	2830	437	360	6146	266		2812	0	373
Arctiini	Symphlebia catenata	4885	4649	8234	4896	1790	2033	8185	1907		2700	7740	4640	4211	178	0	0	93		4885	4649	8234	4896	1575	1851	8761	1742		2700	7740	4640	4211	120	0	0	69		4885	4649	8234	4896	1259	1852	8432	1545		2700	7740	4640
Arctiini	Symphlebia indistincta	7586	2286	9849	2286	3641	1146	10074	1146		2095	29	11461	2097	2216	19	11461	2221		7586	2286	9849	2286	3372	851	10638	851		2095	29	11461	2097	1402	31	11461	1408		7586	2286	9849	2286	3156	1582	10168	1582		2095	29	11461
Arctiini	Symphlebia lophocampoides	4640	4876	6144	4927	1126	2402	7609	1905		3260	3168	11461	4379	638	306	11461	785		4640	4876	6144	4927	987	2074	8210	1659		3260	3168	11461	4379	460	216	11461	632		4640	4876	6144	4927	565	2139	7974	1394		3260	3168	11461
Arctiini	Symphlebia neja	3784	4540	7069	4524	1285	3017	7686	2607		4068	4702	1506	2871	11401	2296	1	829		3784	4540	7069	4524	1087	2860	8445	2288		4068	4702	1506	2871	11181	2442	0	526		3784	4540	7069	4524	973	2554	7050	1840		4068	4702	1506
Arctiini	Symphlebia perflua	4135	3555	5268	3744	2637	1482	5703	1688		1460	2509	27	1022	545	1576	0	472		4135	3555	5268	3744	2650	1021	6695	1593		1460	2509	27	1022	305	1095	0	270		4135	3555	5268	3744	1903	1332	3606	1146		1460	2509	27
Arctiini	Symphlebia suanus	5057	5250	8657	5493	1704	2388	11332	2567		3513	8743	2	2169	2243	3765	0	297		5057	5250	8657	5493	1802	2249	11263	2374		3513	8743	2	2169	1589	4360	0	569		5057	5250	8657	5493	985	1437	11316	1541		3513	8743	2
Lithosiini	Talara barema	7035	3764	5597	5357	1711	1579	10419	1749		3055	0	2814	1427	2037	363	3487	570		7035	3764	5597	5357	1773	1366	10319	1572		3055	0	2814	1427	3134	404	3231	548		7035	3764	5597	5357	747	698	11126	942		3055	0	2814
Lithosiini	Talara ditis	2186	2980	7568	2985	1377	1391	7242	1442		4381	688	11461	4825	5790	339	11461	5991		2186	2980	7568	2985	1144	1212	7778	1300		4381	688	11461	4825	4694	186	11461	4759		2186	2980	7568	2985	1473	1319	9462	1448		4381	688	11461
Lithosiini	Talara niveata	5529	2843	7953	4950	3896	1719	9216	3423		3229	4546	11461	6810	8719	2485	11461	9824		5529	2843	7953	4950	3732	1370	9200	3147		3229	4546	11461	6810	8906	2257	11461	9992		5529	2843	7953	4950	2834	1366	9703	2445		3229	4546	11461
Arctiini	Tessella sertata	3498	4212	6964	4057	1443	2096	8151	1731		3142	435	137	355	1178	253	0	215		3498	4212	6964	4057	1363	1789	8738	1493		3142	435	137	355	809	227	0	206		3498	4212	6964	4057	976	1695	7761	1256		3142	435	137
Arctiini	Thysanoprymna pyrrhopyga	4308	3942	7191	4267	1855	2204	6839	1886		1774	3856	544	1692	636	1712	0	388		4308	3942	7191	4267	1856	2022	7228	1830		1774	3856	544	1692	394	1174	0	172		4308	3942	7191	4267	1273	1906	7564	1420		1774	3856	544
Arctiini	Timalus clavipennis	1409	1872	8516	1963	712	1021	7053	930		3363	2121	2084	1861	2899	813	2721	1867		1409	1872	8516	1963	607	664	7562	655		3363	2121	2084	1861	2662	637	2751	1802		1409	1872	8516	1963	830	974	6028	864		3363	2121	2084
Arctiini	Tipulodes ima	4739	5350	6667	5187	2007	2481	8374	2326		2677	4016	3	1966	769	1323	0	478		4739	5350	6667	5187	1743	2337	9056	2174		2677	4016	3	1966	468	1153	0	317		4739	5350	6667	5187	1564	2255	8433	1940		2677	4016	3
Lithosiini	Trichomelia celenna	2675	4123	4819	3483	980	2698	9464	1695		2391	0	3141	1717	103	0	5416	26		2675	4123	4819	3483	658	2342	9221	1543		2391	0	3141	1717	76	0	5344	13		2675	4123	4819	3483	770	1716	10626	1234		2391	0	3141
Arctiini	Trichura cerberus	3954	2521	4549	2752	800	1365	4663	897		4979	4024	3	1362	5357	1225	0	334		3954	2521	4549	2752	588	866	4425	559		4979	4024	3	1362	5407	783	0	260		3954	2521	4549	2752	410	749	5387	425		4979	4024	3
Arctiini	Trichura dixanthia	654	396	8468	556	353	354	8684	355		3772	2191	11461	5023	4074	894	11461	4416		654	396	8468	556	336	284	8825	318		3772	2191	11461	5023	3735	525	11461	3836		654	396	8468	556	198	75	9650	206		3772	2191	11461
Arctiini	Tricypha nigrescens	2774	2941	6990	2825	1799	1999	6395	1791		6076	149	1150	422	5857	20	1197	509		2774	2941	6990	2825	1782	1976	6077	1649		6076	149	1150	422	5535	6	1029	348		2774	2941	6990	2825	1395	1794	7481	1499		6076	149	1150
Arctiini	Utetheisa pulchella	2847	3214	7179	3312	1178	1186	9412	1333		3903	11376	3136	5411	5672	2601	66	985		2847	3214	7179	3312	1002	862	9583	1004		3903	11376	3136	5411	5572	2186	124	896		2847	3214	7179	3312	926	999	8107	853		3903	11376	3136
Arctiini	Virbia divisa	3564	4249	6503	4093	1049	2251	8123	1618		3243	230	693	720	408	69	0	132		3564	4249	6503	4093	997	2079	8599	1410		3243	230	693	720	329	59	0	82		3564	4249	6503	4093	480	1764	8338	1032		3243	230	693
Arctiini	Viviennea ardesiaca	4439	3453	9343	4342	1737	1614	9589	1789		2269	3755	335	393	2385	2042	80	391		4439	3453	9343	4342	1343	1127	10028	1307		2269	3755	335	393	1556	2007	31	303		4439	3453	9343	4342	1542	2058	9429	1885		2269	3755	335
Arctiini	Viviennea dolens	4439	5075	6693	4906	948	2456	8749	1828		1928	1152	140	485	984	6177	0	836		4439	5075	6693	4906	742	2148	9547	1463		1928	1152	140	485	489	5674	0	411		4439	5075	6693	4906	811	2441	9337	1942		1928	1152	140
Arctiini	Viviennea flavicincta	3512	4323	7368	3914	1132	1850	8028	1440		3104	2380	2044	1868	1163	0	11461	1195		3512	4323	7368	3914	1113	1496	8629	1249		3104	2380	2044	1868	771	0	11461	802		3512	4323	7368	3914	664	1359	7072	985		3104	2380	2044
Arctiini	Viviennea moma	3754	2598	7928	3471	2841	1538	3584	1573		2391	0	1850	683	790	213	11461	1005		3754	2598	7928	3471	2678	1146	3985	1362		2391	0	1850	683	709	140	11461	819		3754	2598	7928	3471	2144	1372	4574	1224		2391	0	1850
Arctiini	Viviennea salma	1921	3900	5801	3188	1137	2329	7200	1680		3517	2708	3	756	2870	978	0	0		1921	3900	5801	3188	953	1498	7867	1126		3517	2708	3	756	2011	812	0	0		1921	3900	5801	3188	852	1880	7062	1310		3517	2708	3
Arctiini	Viviennea zonana	2049	1999	9492	1999	608	490	9384	490		3403	319	8	116	301	116	14	2		2049	1999	9492	1999	568	417	9314	417		3403	319	8	116	219	68	2	0		2049	1999	9492	1999	308	582	10005	582		3403	319	8
Arctiini	Xanthophaenia levis	3687	2522	7332	2971	1260	751	8804	841		2642	10094	4298	4991	868	1969	301	756		3687	2522	7332	2971	1151	551	9486	703		2642	10094	4298	4991	683	1368	224	558		3687	2522	7332	2971	1109	1124	8093	1053		2642	10094	4298
Lithosiini	Xantholopha purpurascens	3116	2411	6166	3003	690	580	9772	790		1534	16	166	62	81	0	798	11		3116	2411	6166	3003	625	321	9543	595		1534	16	166	62	94	5	955	34		3116	2411	6166	3003	262	364	9638	497		1534	16	166
Lithosiini	Zonoda dives	2782	3207	7208	3192	1431	1767	7606	1573		4072	0	7315	3132	1183	366	1238	911		2782	3207	7208	3192	1471	2008	8093	1609		4072	0	7315	3132	825	227	723	595		2782	3207	7208	3192	1079	1510	7812	1177		4072	0	7315
Lithosiini	Zonoda endoxantha	2233	2264	8822	2246	840	696	9057	767		4669	1221	11461	4916	866	189	11461	967		2233	2264	8822	2246	794	570	9475	667		4669	1221	11461	4916	627	186	11461	705		2233	2264	8822	2246	397	425	9655	460		4669	1221	11461
Lithosiini	Zonoda fasciata	2705	2272	8045	2652	591	630	8606	567		2942	0	3735	2052	438	339	0	119		2705	2272	8045	2652	502	452	9306	453		2942	0	3735	2052	288	175	0	75		2705	2272	8045	2652	212	617	9006	486		2942	0	3735
[truncated: 9 more columns]
