# Supplementary material for: The Reduced Effectiveness of Protected Areas under Climate Change Threatens Atlantic Forest Tiger Moths
Source: PLoS One. 2014 Sep 17;9(9):e107792. doi: 10.1371/journal.pone.0107792 (PMC4168255; doi:10.1371/journal.pone.0107792)
Supplement: Table S4 — Turnover measures for each of 11,464 grid cells overlaying the Atlantic Forest, Brazil, in this study. Turnover is shown for each modeling method (Euclidian and Gower distance, ENFA, MaxEnt, GARP, and Artificial Neural Networks), and climate model (CCCMA-CGCM, CSIRO-MK2, and HCCPR-HadCM3). Turnover found across the ensemble of distance and machine learning methods are also shown. (XLS) [file pone.0107792.s004.xls]

## Sheet: Sheet1
Table S4. Turnover measures for each of 11,461 grid cells overlaying the Atlantic Forest, Brazil, in this study. Turnover is shown for each modeling method (Euclidian and Gower distance, ENFA, MaxEnt, GARP, and Artificial Neural Networks), and climate model (CCCMA-CGCM, CSIRO-MK2, and HCCPR-HadCM3). Turnover found across the ensemble of distance and machine learning methods are also shown.
	Euclidean distance			ENFA			Gower distance			Ensemble of distance methods				MaxEnt			GARP			Artificial Neural Networks			Ensemble of machine learning methods
Grid cell	CCCMA-CGCM	CSIRO-MK2	HCCPR-HadCM3	CCCMA-CGCM	CSIRO-MK2	HCCPR-HadCM3	CCCMA-CGCM	CSIRO-MK2	HCCPR-HadCM3	CCCMA-CGCM	CSIRO-MK2	HCCPR-HadCM3	Full ensemble	CCCMA-CGCM	CSIRO-MK2	HCCPR-HadCM3	CCCMA-CGCM	CSIRO-MK2	HCCPR-HadCM3	CCCMA-CGCM	CSIRO-MK2	HCCPR-HadCM3	CCCMA-CGCM	CSIRO-MK2	HCCPR-HadCM3
1	1	1	1	0.1056	0.0915	0.1328	1	1	1	1	1	1	1	0.3137	0.3455	0.5211	0.9293	0.9588	0.8846	0.2024	0.2065	0.2033	0.7241	0.7586	0.7164	0.7458
2	1	1	1	0.0941	0.0801	0.127	1	1	1	1	1	1	1	0.3673	0.4746	0.5797	0.9352	0.9619	0.885	0.1992	0.1992	0.2	0.7541	0.7627	0.7273	0.7667
3	1	1	1	0.092	0.084	0.1306	1	1	1	1	1	1	1	0.3846	0.4386	0.5507	0.934	0.9612	0.8909	0.1992	0.1992	0.2	0.7541	0.7797	0.7313	0.7667
4	1	1	1	0.0982	0.0862	0.1288	1	1	1	1	1	1	1	0.3889	0.4211	0.5556	0.9417	0.9596	0.8868	0.1992	0.1992	0.2	0.7705	0.7759	0.7463	0.7627
5	1	1	1	0.093	0.0768	0.1198	1	1	1	1	1	1	1	0.3585	0.3929	0.5417	0.9406	0.9592	0.9048	0.1992	0.1992	0.2	0.7667	0.7759	0.7424	0.7586
6	1	1	1	0.1008	0.0847	0.1235	1	1	1	1	1	1	1	0.3818	0.4035	0.5405	0.9358	0.9619	0.8938	0.1992	0.1992	0.2	0.746	0.7667	0.75	0.7541
7	1	1	1	0.092	0.084	0.1327	1	1	1	1	1	1	1	0.4151	0.4833	0.589	0.9435	0.9669	0.8906	0.1992	0.1992	0.2	0.7761	0.7846	0.76	0.7879
8	1	1	1	0.1079	0.0902	0.1385	1	1	0.9848	1	1	1	1	0.4364	0.4746	0.6	0.9457	0.968	0.9098	0.1992	0.1992	0.2	0.8028	0.791	0.7848	0.7971
9	1	1	1	0.1018	0.084	0.1242	1	1	1	1	1	1	1	0.4	0.431	0.5676	0.9417	0.9655	0.9024	0.2033	0.2	0.1967	0.791	0.7778	0.7703	0.7879
10	1	1	1	0.0922	0.0779	0.1145	1	1	1	1	1	1	1	0.3585	0.4035	0.5417	0.9434	0.9604	0.9189	0.2033	0.2	0.1967	0.7705	0.7759	0.7681	0.7627
11	1	1	1	0.099	0.0845	0.1276	1	1	1	1	1	1	1	0.375	0.3966	0.5333	0.9426	0.9576	0.9048	0.2033	0.2	0.1967	0.7612	0.7813	0.7467	0.7692
12	1	1	1	0.2403	0.2511	0.2996	1	1	1	1	1	1	1	0.6203	0.4853	0.7521	0.88	0.7872	0.9434	0.192	0.2	0.204	0.7292	0.525	0.7846	0.7174
13	1	1	0.9714	0.2734	0.2908	0.3415	1	1	1	1	1	0.963	1	0.619	0.52	0.744	0.8689	0.8448	0.918	0.1952	0.2032	0.204	0.75	0.6042	0.7571	0.717
14	1	1	0.9865	0.3357	0.3395	0.4032	1	1	0.9804	1	1	0.9818	1	0.5938	0.5116	0.7214	0.8841	0.8154	0.9178	0.196	0.1968	0.2056	0.7313	0.569	0.7284	0.7231
15	1	1	0.9821	0.3214	0.3096	0.3824	1	1	0.9744	1	1	0.9767	1	0.5556	0.4545	0.6923	0.8657	0.7937	0.9265	0.196	0.204	0.2088	0.6667	0.5088	0.6707	0.6563
16	1	1	1	0.1125	0.0965	0.1452	1	1	0.988	1	1	1	1	0.4464	0.5	0.6125	0.9296	0.9716	0.898	0.2033	0.2	0.1967	0.7763	0.8	0.7529	0.8026
17	1	1	1	0.1181	0.1025	0.149	1	1	0.9897	1	1	1	1	0.4464	0.4746	0.6125	0.947	0.973	0.9161	0.2033	0.2	0.1967	0.8077	0.8133	0.7816	0.8205
18	1	1	1	0.1166	0.0986	0.1431	1	1	0.9884	1	1	1	1	0.4386	0.4576	0.6049	0.9517	0.9716	0.9195	0.2033	0.2	0.1967	0.8182	0.8056	0.7907	0.8133
19	1	1	1	0.1052	0.0887	0.1337	1	1	1	1	1	1	1	0.3684	0.3684	0.55	0.9466	0.9528	0.9124	0.2033	0.2	0.1967	0.7838	0.8	0.7711	0.7887
20	1	1	1	0.1079	0.0813	0.1417	1	1	0.9902	1	1	1	1	0.4262	0.3509	0.5882	0.9388	0.958	0.8867	0.2033	0.2	0.2008	0.775	0.8158	0.7614	0.8077
21	1	1	1	0.2311	0.2455	0.3018	1	1	1	1	1	1	1	0.6154	0.4328	0.7456	0.8776	0.8261	0.9412	0.1952	0.2032	0.2072	0.7234	0.55	0.7742	0.7045
22	1	1	0.9851	0.3309	0.3525	0.405	1	1	0.9787	1	1	0.98	1	0.5862	0.5122	0.7348	0.9	0.8596	0.8667	0.196	0.1968	0.2048	0.7544	0.6346	0.7857	0.75
23	1	0.9895	0.9895	0.3699	0.4014	0.4434	0.9846	1	0.9538	0.9846	1	0.9846	0.9846	0.598	0.4943	0.7113	0.8806	0.8308	0.8452	0.192	0.2	0.2048	0.7143	0.6066	0.7033	0.7143
24	1	1	0.9825	0.322	0.3372	0.3944	1	1	1	1	1	1	1	0.5619	0.4615	0.6849	0.873	0.8	0.9206	0.196	0.204	0.2088	0.6364	0.5333	0.6585	0.6094
25	1	1	1	0.115	0.1031	0.1543	1	1	0.9916	1	1	0.9931	1	0.4561	0.4746	0.6173	0.95	0.9745	0.9085	0.2033	0.2	0.2008	0.8171	0.8205	0.7889	0.8272
26	1	1	1	0.1193	0.1052	0.1605	1	1	0.9926	1	1	0.994	1	0.4068	0.4	0.5765	0.9451	0.9753	0.9048	0.2033	0.2	0.2008	0.8	0.8313	0.7789	0.8235
27	1	1	1	0.1219	0.1033	0.1612	1	1	0.993	1	1	1	1	0.4	0.3833	0.5795	0.9264	0.9755	0.8802	0.2033	0.2	0.2008	0.747	0.8333	0.7312	0.7976
28	1	1	1	0.1042	0.0852	0.15	1	1	0.9921	1	1	1	1	0.4286	0.339	0.5824	0.9205	0.9527	0.8846	0.2033	0.2	0.2008	0.7349	0.8	0.7419	0.7654
29	1	1	1	0.1192	0.1019	0.1688	0.994	1	0.994	1	1	1	1	0.4328	0.371	0.6061	0.9091	0.9573	0.8757	0.2	0.1967	0.2008	0.7222	0.8202	0.73	0.764
30	1	1	1	0.1158	0.1044	0.1761	0.9948	1	0.9948	0.9956	1	1	1	0.4412	0.381	0.625	0.9171	0.9611	0.8817	0.2	0.1967	0.2008	0.7396	0.8316	0.7523	0.7789
31	1	1	1	0.2385	0.2561	0.3099	1	1	1	1	1	1	1	0.5915	0.4559	0.7407	0.92	0.8444	0.9615	0.1912	0.2032	0.2072	0.7333	0.5526	0.7833	0.7143
32	1	1	0.9821	0.3214	0.3409	0.3995	1	1	1	1	1	0.9773	1	0.6024	0.4533	0.736	0.9138	0.8519	0.8676	0.2016	0.2055	0.2103	0.7719	0.6122	0.7848	0.75
33	1	0.9889	0.9889	0.3652	0.4056	0.4394	0.9831	1	0.9667	1	1	0.9844	0.9844	0.5543	0.4588	0.7101	0.8889	0.8333	0.8228	0.196	0.1968	0.2016	0.7231	0.5818	0.7356	0.7273
34	1	1	0.9744	0.2927	0.2877	0.364	1	1	1	1	1	1	1	0.5165	0.4588	0.6815	0.8929	0.8148	0.9138	0.196	0.2008	0.2016	0.5882	0.5102	0.7027	0.6078
35	1	1	1	0.1569	0.1399	0.1888	1	1	0.9841	1	1	0.9865	1	0.537	0.5614	0.6875	0.9402	0.9655	0.8952	0.2024	0.2024	0.2033	0.7742	0.7869	0.7733	0.7937
36	1	1	1	0.1399	0.1307	0.1777	1	1	0.9839	1	1	0.9863	1	0.5091	0.5263	0.6582	0.9412	0.9661	0.8819	0.1984	0.2024	0.2033	0.7778	0.7937	0.7763	0.8
37	1	1	1	0.1232	0.1012	0.1561	1	1	0.9859	1	1	1	1	0.4561	0.4833	0.6173	0.9355	0.9672	0.8915	0.1992	0.1992	0.2	0.7794	0.7846	0.7692	0.791
38	1	1	1	0.117	0.1031	0.1543	1	1	0.9895	1	1	0.9916	1	0.431	0.4407	0.6071	0.947	0.9732	0.9038	0.2033	0.2	0.2008	0.8025	0.8205	0.7802	0.8125
39	1	1	1	0.1173	0.1033	0.1588	1	1	0.992	1	1	0.9933	1	0.4068	0.4167	0.5814	0.9503	0.9747	0.9091	0.2033	0.2	0.2008	0.814	0.8293	0.7895	0.8235
40	1	1	1	0.1193	0.1033	0.1646	1	1	0.9934	1	1	1	1	0.4	0.3934	0.5778	0.9401	0.9697	0.9006	0.2033	0.2	0.2008	0.7931	0.8372	0.7629	0.8046
41	1	1	1	0.1245	0.0998	0.1739	0.9943	1	0.9943	0.9954	1	1	1	0.4154	0.377	0.6022	0.931	0.9713	0.8876	0.2033	0.2	0.2008	0.7692	0.8352	0.7525	0.8043
42	1	1	1	0.1111	0.0917	0.1649	1	1	0.9935	1	1	1	1	0.4179	0.3548	0.6	0.9119	0.9554	0.8712	0.2	0.2	0.2008	0.7303	0.8161	0.7374	0.7727
43	1	1	1	0.1142	0.1104	0.1705	0.9947	1	0.9947	0.9955	1	1	1	0.4507	0.3692	0.619	0.9148	0.96	0.8729	0.2	0.1967	0.2008	0.7396	0.8229	0.7315	0.7684
44	0.9959	1	1	0.1226	0.1088	0.1747	0.9958	0.9958	0.9958	0.9966	1	1	1	0.4932	0.4091	0.6204	0.9077	0.9639	0.885	0.1967	0.1967	0.2008	0.7685	0.8505	0.7417	0.7963
45	1	1	1	0.1229	0.1088	0.1786	0.9953	1	0.9953	0.9959	1	1	1	0.4605	0.4225	0.5909	0.9	0.9553	0.8757	0.1967	0.1967	0.2008	0.7573	0.8447	0.7217	0.7864
46	1	1	1	0.2222	0.2368	0.2993	1	1	1	1	1	1	1	0.5781	0.4531	0.7174	0.8936	0.8605	0.9623	0.1912	0.2032	0.2072	0.7073	0.5833	0.7736	0.7
47	1	1	0.9655	0.2581	0.2796	0.3363	1	1	1	1	1	1	1	0.625	0.4853	0.7658	0.9057	0.8163	0.9643	0.1912	0.2032	0.2072	0.7708	0.6047	0.8125	0.7556
48	1	1	0.9767	0.2824	0.3093	0.3565	1	1	1	1	1	0.9706	1	0.5802	0.4605	0.7236	0.9123	0.8333	0.9298	0.2016	0.2095	0.2103	0.7593	0.625	0.8028	0.7255
49	1	1	1	0.2677	0.2778	0.3282	1	1	1	1	1	1	1	0.5529	0.481	0.696	0.9423	0.8235	0.9273	0.1992	0.2072	0.208	0.6327	0.5111	0.6866	0.5957
50	1	1	1	0.1494	0.1452	0.1777	1	1	0.9643	1	1	0.9737	1	0.5385	0.5789	0.7067	0.9259	0.9506	0.9101	0.2048	0.2129	0.2097	0.6889	0.7447	0.7833	0.7234
51	1	1	1	0.1542	0.142	0.1839	1	1	0.9762	1	1	0.9808	1	0.5636	0.5862	0.6974	0.9429	0.9615	0.9292	0.2048	0.2129	0.2097	0.7358	0.7593	0.8116	0.7636
52	1	1	1	0.1461	0.1414	0.1818	1	1	0.9844	1	1	0.9872	1	0.5455	0.569	0.6923	0.9444	0.9626	0.9231	0.1984	0.2065	0.2033	0.7455	0.7636	0.8143	0.7679
53	1	1	1	0.1455	0.1307	0.1715	1	1	0.9853	1	1	0.9884	1	0.5455	0.569	0.6875	0.9469	0.9643	0.9098	0.1951	0.1992	0.2	0.7719	0.7895	0.8082	0.7931
54	1	1	1	0.1375	0.1263	0.1691	1	1	0.9872	1	1	0.9899	1	0.5273	0.5517	0.675	0.95	0.9664	0.9147	0.1951	0.1992	0.2	0.7903	0.8065	0.8052	0.8095
55	1	1	1	0.118	0.1095	0.1543	1	1	0.9828	1	1	1	1	0.4364	0.4655	0.6125	0.9478	0.9649	0.9113	0.1992	0.1992	0.2	0.7656	0.7778	0.7792	0.7813
56	1	1	1	0.1193	0.1031	0.1578	1	1	0.9853	1	1	1	1	0.431	0.4407	0.5976	0.9512	0.9672	0.9167	0.1992	0.1992	0.2	0.7612	0.791	0.7778	0.7794
57	1	1	1	0.1191	0.1052	0.1622	1	1	0.9904	1	1	0.992	1	0.431	0.4407	0.625	0.9536	0.9732	0.9177	0.2033	0.2	0.2008	0.8025	0.8228	0.7849	0.8148
58	1	1	1	0.1178	0.0998	0.1594	1	1	0.9913	1	1	1	1	0.4167	0.4167	0.5862	0.9427	0.9742	0.9074	0.2033	0.2	0.2008	0.8023	0.8313	0.7684	0.8118
59	1	1	1	0.1162	0.0939	0.1715	1	1	0.993	1	1	1	1	0.4127	0.377	0.5652	0.9394	0.9693	0.8994	0.2033	0.2	0.2008	0.7978	0.8276	0.7677	0.809
60	1	1	1	0.1247	0.0939	0.167	0.9944	1	0.9944	0.9954	1	1	1	0.4242	0.3968	0.62	0.9314	0.9713	0.8778	0.2	0.2	0.2008	0.7802	0.8333	0.7549	0.7935
61	1	1	1	0.1195	0.1044	0.1715	0.9941	1	0.9941	0.9949	1	1	1	0.3971	0.3548	0.6117	0.9337	0.9571	0.8772	0.2	0.1967	0.2008	0.7692	0.8182	0.7619	0.7753
62	1	1	1	0.1242	0.1044	0.1621	0.9949	1	0.9949	0.9956	1	1	1	0.4521	0.3971	0.5981	0.9213	0.9602	0.8798	0.2	0.1967	0.2008	0.7576	0.8367	0.7387	0.7857
63	0.9957	1	1	0.121	0.109	0.1688	0.9958	1	0.9958	0.9965	1	1	1	0.4605	0.4203	0.5833	0.9124	0.9635	0.8894	0.1967	0.1967	0.2008	0.7838	0.8519	0.7355	0.8108
64	0.9957	1	1	0.1191	0.109	0.1726	0.9959	1	0.9959	0.9966	1	1	1	0.4615	0.4667	0.5856	0.91	0.9648	0.8878	0.1967	0.2	0.2008	0.7788	0.8571	0.7236	0.8053
65	1	1	1	0.1146	0.0985	0.1715	0.9952	1	0.9952	0.9958	1	1	1	0.4359	0.4189	0.5636	0.9061	0.9609	0.8817	0.1967	0.2	0.2008	0.767	0.8333	0.7304	0.7961
66	1	1	1	0.2262	0.2457	0.2944	1	1	1	1	1	1	1	0.5781	0.4688	0.7174	0.8824	0.8542	0.9474	0.1912	0.2032	0.2072	0.6905	0.5897	0.7593	0.6829
67	1	1	1	0.2302	0.2511	0.303	1	1	1	1	1	1	1	0.5588	0.4394	0.7212	0.8824	0.84	0.9464	0.1952	0.2032	0.2072	0.6905	0.5854	0.7627	0.6829
68	1	1	1	0.2671	0.2813	0.3163	1	1	1	1	1	1	1	0.5422	0.4805	0.6911	0.9074	0.8235	0.9273	0.1952	0.2032	0.204	0.6667	0.5227	0.7164	0.6458
69	1	1	1	0.2904	0.2941	0.3618	1	1	1	1	1	1	1	0.5217	0.4706	0.6765	0.9286	0.8113	0.931	0.1928	0.1976	0.1984	0.5962	0.4792	0.68	0.5882
70	1	1	1	0.1513	0.1538	0.1777	1	1	0.9655	1	1	1	1	0.5741	0.5965	0.6761	0.925	0.9241	0.9302	0.2008	0.2129	0.2129	0.75	0.7556	0.7778	0.7556
71	1	1	1	0.1506	0.1497	0.1781	1	1	0.9778	1	1	0.9828	1	0.5893	0.6034	0.7067	0.9417	0.9216	0.945	0.2048	0.2129	0.2097	0.7885	0.7885	0.8226	0.7925
72	1	1	1	0.1535	0.1387	0.1732	1	1	0.9792	1	1	0.9848	1	0.5789	0.5932	0.7051	0.9619	0.9612	0.9279	0.1984	0.2065	0.2033	0.7778	0.7778	0.8382	0.7818
73	1	1	1	0.1482	0.1349	0.1715	1	1	0.9851	1	1	0.9891	1	0.5614	0.5833	0.7108	0.9561	0.9646	0.9174	0.1911	0.1992	0.2	0.75	0.7719	0.8194	0.7719
74	1	1	1	0.139	0.1242	0.1687	1	1	0.9853	1	1	1	1	0.4821	0.5085	0.6585	0.9569	0.9652	0.9194	0.1951	0.1992	0.2	0.75	0.7705	0.8158	0.7705
75	1	1	1	0.1242	0.1198	0.157	1	1	0.9841	1	1	1	1	0.4483	0.4576	0.6098	0.9569	0.9652	0.92	0.1992	0.1992	0.2	0.7419	0.7742	0.7922	0.7581
76	1	1	1	0.1235	0.1072	0.1602	1	1	0.9877	1	1	1	1	0.431	0.4407	0.6071	0.9462	0.969	0.9209	0.2033	0.2	0.2008	0.7746	0.8	0.7882	0.7887
77	1	1	1	0.1235	0.1095	0.1646	1	1	0.9892	1	1	1	1	0.431	0.4407	0.625	0.9459	0.966	0.9236	0.2033	0.2	0.2008	0.8025	0.825	0.8	0.8148
78	1	1	1	0.1141	0.0958	0.1732	1	1	0.9926	1	1	1	1	0.4688	0.4262	0.6022	0.95	0.9684	0.9286	0.2033	0.2	0.2008	0.8046	0.8235	0.7879	0.8161
79	1	1	1	0.119	0.0922	0.1663	1	1	0.993	1	1	1	1	0.3906	0.371	0.5729	0.9394	0.9693	0.8994	0.2033	0.2	0.2008	0.7889	0.8182	0.76	0.8
80	1	1	1	0.1211	0.1004	0.1691	0.9948	1	0.9948	1	1	1	1	0.403	0.4	0.6095	0.9454	0.9722	0.8936	0.2	0.2	0.2008	0.8061	0.8316	0.7727	0.8061
81	1	1	1	0.1216	0.1046	0.1635	0.9947	1	0.9947	1	1	1	1	0.3971	0.3846	0.6226	0.9382	0.9602	0.8859	0.2	0.2	0.2008	0.7895	0.828	0.7523	0.7872
82	1	1	1	0.1239	0.1048	0.1698	0.9955	1	0.9955	0.9963	1	1	1	0.4459	0.4366	0.5888	0.9198	0.9624	0.886	0.1967	0.2	0.2008	0.7905	0.8462	0.7436	0.8095
83	1	1	1	0.1224	0.1088	0.1765	0.9956	1	0.9956	0.9963	1	1	1	0.4474	0.4225	0.5741	0.9215	0.963	0.8878	0.1967	0.2	0.2008	0.7963	0.8476	0.7373	0.8148
84	0.9958	1	1	0.1045	0.1113	0.1768	0.996	1	0.996	0.9967	1	1	1	0.4625	0.4744	0.5804	0.9192	0.9594	0.8812	0.1967	0.2	0.2008	0.7982	0.8482	0.7131	0.8053
85	0.9958	1	1	0.1081	0.113	0.1803	0.9961	0.9961	0.9961	0.9967	1	1	1	0.4444	0.4359	0.5526	0.9196	0.9596	0.8768	0.1967	0.2	0.2008	0.8	0.8496	0.7073	0.807
86	1	1	1	0.0994	0.0943	0.1618	0.9957	1	0.9957	0.9962	1	1	1	0.3974	0.4286	0.5575	0.9171	0.9556	0.877	0.1967	0.2	0.2008	0.7885	0.835	0.7241	0.7981
87	1	1	1	0.2233	0.2583	0.3188	1	1	1	1	1	1	1	0.6	0.5156	0.7368	0.8909	0.8654	0.9667	0.1912	0.1992	0.2072	0.7333	0.6098	0.7966	0.7333
88	1	1	1	0.2322	0.2556	0.3046	1	1	1	1	1	1	1	0.589	0.4697	0.7315	0.8704	0.8431	0.9464	0.1912	0.2032	0.2072	0.7174	0.5952	0.7705	0.7045
89	1	1	1	0.2791	0.2937	0.3422	1	1	1	1	1	1	1	0.5476	0.4872	0.6935	0.875	0.8269	0.9273	0.1984	0.2063	0.2072	0.6604	0.5319	0.6912	0.6122
90	1	1	1	0.3027	0.3093	0.3687	1	1	1	1	1	1	1	0.5143	0.4574	0.6483	0.9286	0.7736	0.931	0.192	0.204	0.2048	0.5254	0.463	0.5974	0.5088
91	1	1	1	0.2902	0.3219	0.3696	1	1	1	1	1	1	1	0.4952	0.4421	0.6345	0.9	0.8966	0.8906	0.2	0.204	0.2129	0.5714	0.5439	0.6125	0.5714
92	1	1	1	0.2918	0.31	0.3544	1	1	1	1	1	1	1	0.5204	0.4615	0.6643	0.8923	0.9048	0.9	0.1968	0.2048	0.2097	0.5833	0.5714	0.6296	0.6167
93	1	1	1	0.296	0.3034	0.3573	1	1	1	1	1	1	1	0.5	0.4524	0.6691	0.8873	0.9429	0.9103	0.1895	0.2016	0.2065	0.6034	0.6071	0.6375	0.6271
94	1	1	1	0.2789	0.2667	0.3253	1	1	1	1	1	1	1	0.5176	0.4744	0.6791	0.9079	0.9459	0.9146	0.1935	0.2016	0.2024	0.6613	0.6545	0.6707	0.6613
95	1	1	1	0.2394	0.2423	0.2967	1	1	1	1	1	1	1	0.4935	0.4658	0.6612	0.9125	0.9487	0.9186	0.1943	0.1984	0.1992	0.6667	0.6667	0.6962	0.678
96	1	1	1	0.2217	0.2188	0.2767	1	1	1	1	1	1	1	0.5132	0.5211	0.6833	0.9114	0.9481	0.9059	0.1943	0.1984	0.1992	0.6842	0.6981	0.7317	0.7018
97	1	1	1	0.1996	0.1991	0.2473	1	1	1	1	1	1	1	0.5373	0.5455	0.6972	0.907	0.9518	0.8889	0.1976	0.2016	0.2024	0.7193	0.7455	0.7722	0.7414
98	1	1	1	0.1936	0.1864	0.2262	1	1	1	1	1	1	1	0.5161	0.4828	0.6875	0.9024	0.9494	0.8837	0.204	0.208	0.2088	0.6923	0.7143	0.7714	0.7115
99	1	1	1	0.1928	0.1874	0.2201	1	1	0.9615	1	1	1	1	0.5263	0.5424	0.6707	0.9125	0.9487	0.8929	0.1968	0.2048	0.2056	0.6809	0.7021	0.7541	0.7143
100	1	1	1	0.1603	0.1537	0.1826	1	1	1	1	1	1	1	0.5741	0.5965	0.662	0.9296	0.942	0.9211	0.2008	0.2016	0.2097	0.6842	0.7179	0.75	0.725
101	1	1	1	0.1464	0.1524	0.179	1	1	1	1	1	1	1	0.549	0.5818	0.6462	0.9403	0.9091	0.9178	0.2048	0.2056	0.2129	0.6944	0.7105	0.7391	0.7105
102	1	1	1	0.1723	0.1649	0.2058	1	1	0.9783	1	1	0.9836	1	0.5741	0.5818	0.662	0.8942	0.8641	0.9444	0.2008	0.2088	0.2097	0.7636	0.7321	0.8125	0.7636
103	1	1	1	0.1582	0.1566	0.1942	1	1	0.9792	1	1	0.9848	1	0.5818	0.6034	0.68	0.9057	0.9038	0.9364	0.2048	0.2088	0.2097	0.7818	0.7593	0.8182	0.7818
104	1	1	1	0.1556	0.1349	0.1736	1	1	0.9796	1	1	1	1	0.5714	0.6	0.6883	0.9615	0.9608	0.9273	0.1984	0.2065	0.2033	0.7736	0.7736	0.8182	0.7778
105	1	1	1	0.1497	0.1271	0.1732	1	1	0.9844	1	1	1	1	0.5263	0.55	0.675	0.9649	0.9643	0.9256	0.1951	0.1992	0.2	0.7627	0.7586	0.8194	0.7627
106	1	1	1	0.1351	0.1224	0.1691	1	1	0.9846	1	1	1	1	0.4912	0.5	0.6627	0.9561	0.9646	0.9174	0.1951	0.1992	0.2	0.75	0.7705	0.8133	0.7705
107	1	1	1	0.1307	0.124	0.1612	1	1	0.9868	1	1	1	1	0.4667	0.459	0.6395	0.95	0.9664	0.9219	0.1992	0.1992	0.2041	0.75	0.7656	0.8125	0.7692
108	1	1	1	0.126	0.1216	0.1632	1	1	0.9891	1	1	1	1	0.4839	0.4754	0.6444	0.9565	0.9635	0.9247	0.2033	0.2	0.2008	0.8026	0.8108	0.8202	0.8158
109	1	1	1	0.1183	0.1042	0.1739	1	1	0.9897	1	1	1	1	0.4688	0.45	0.6344	0.9595	0.966	0.9236	0.2033	0.2	0.2008	0.8095	0.8171	0.7917	0.8214
110	1	1	1	0.1349	0.1125	0.1818	1	1	0.9935	1	1	1	1	0.4308	0.4194	0.6162	0.9503	0.9688	0.9176	0.2033	0.2	0.2008	0.809	0.8295	0.7864	0.8202
111	1	1	1	0.1318	0.1127	0.183	1	1	0.9942	1	1	1	1	0.4118	0.3906	0.5962	0.9474	0.9704	0.9167	0.2	0.2	0.2008	0.7935	0.8222	0.783	0.7935
112	0.9957	0.9957	0.9957	0.1402	0.119	0.1896	0.9955	1	0.9955	0.9965	1	1	1	0.4507	0.4559	0.5943	0.9358	0.973	0.901	0.2	0.2	0.2008	0.8039	0.8416	0.7632	0.8155
113	1	1	1	0.1197	0.109	0.1698	0.9952	1	0.9952	0.996	1	1	1	0.4167	0.4286	0.5607	0.9202	0.9733	0.886	0.1967	0.2	0.2008	0.8	0.8462	0.75	0.8095
114	0.9957	1	1	0.1118	0.1069	0.1761	0.9957	1	0.9957	0.9966	1	1	1	0.4247	0.4459	0.5648	0.9235	0.9641	0.8911	0.1967	0.2	0.2008	0.8073	0.8505	0.7333	0.8182
115	0.9959	1	1	0.1121	0.1111	0.1723	0.9961	1	0.9961	0.9968	1	1	1	0.4177	0.4416	0.5405	0.9239	0.9643	0.8861	0.1967	0.2	0.2008	0.8125	0.8545	0.719	0.8125
116	0.9965	0.9965	0.9965	0.1226	0.1239	0.1908	0.9966	0.9966	0.9966	0.9971	1	1	1	0.45	0.4937	0.5752	0.9254	0.965	0.8835	0.1967	0.2	0.2008	0.807	0.8571	0.7154	0.8158
117	0.9962	0.9962	0.9962	0.1139	0.1132	0.182	0.9965	0.9965	0.9965	0.9971	1	1	1	0.4125	0.4815	0.5565	0.92	0.96	0.878	0.1967	0.2	0.2008	0.8087	0.8509	0.7177	0.8087
118	0.9959	1	1	0.1076	0.1008	0.1639	0.9963	1	0.9963	0.9969	1	1	1	0.3875	0.4815	0.5614	0.9219	0.9581	0.8894	0.1967	0.2	0.2008	0.8018	0.844	0.7438	0.8108
119	1	1	0.9688	0.2759	0.293	0.3501	1	1	1	1	1	1	1	0.6447	0.5692	0.7658	0.8571	0.8413	0.8333	0.1905	0.2024	0.2063	0.7321	0.6383	0.7467	0.7679
120	1	1	0.9677	0.2651	0.3018	0.3535	1	1	0.9667	1	1	0.9643	1	0.6026	0.5507	0.7391	0.8871	0.8793	0.9104	0.1905	0.2024	0.2103	0.7407	0.6522	0.7746	0.75
121	1	1	0.9688	0.2776	0.3117	0.3533	1	1	1	1	1	1	1	0.5679	0.5263	0.7154	0.8929	0.8491	0.9483	0.1952	0.1992	0.204	0.7308	0.6087	0.7681	0.72
122	1	1	0.9783	0.3043	0.3272	0.3891	1	1	0.9714	1	1	1	1	0.5	0.4819	0.6741	0.8548	0.8305	0.9355	0.196	0.204	0.2016	0.614	0.5098	0.6757	0.6038
123	1	1	0.98	0.3218	0.3403	0.3907	1	1	1	1	1	1	1	0.5321	0.4574	0.6554	0.871	0.7759	0.9206	0.196	0.204	0.2088	0.5758	0.4828	0.6173	0.5397
124	1	1	1	0.2985	0.3295	0.3799	1	1	1	1	1	1	1	0.4953	0.4526	0.6301	0.9153	0.807	0.8889	0.196	0.204	0.2088	0.5397	0.5254	0.5875	0.5397
125	1	1	1	0.3022	0.328	0.375	1	1	1	1	1	1	1	0.5096	0.4396	0.6434	0.8889	0.871	0.8971	0.2	0.208	0.2129	0.5556	0.5345	0.622	0.5714
126	1	1	1	0.3028	0.3122	0.3618	1	1	1	1	1	1	1	0.5054	0.4545	0.669	0.9	0.8986	0.9211	0.1928	0.2048	0.2097	0.6066	0.5932	0.6125	0.6333
127	1	1	1	0.2913	0.2956	0.3451	1	1	1	1	1	1	1	0.4651	0.4512	0.6519	0.8889	0.9429	0.9103	0.1895	0.2016	0.2065	0.5932	0.6316	0.6329	0.6102
128	1	1	0.9857	0.3079	0.314	0.3695	1	1	1	1	1	1	1	0.4643	0.4557	0.6715	0.9024	0.8718	0.9186	0.1895	0.1976	0.2065	0.6349	0.6167	0.6471	0.6406
129	1	1	1	0.2658	0.2743	0.3275	1	1	1	1	1	1	1	0.5063	0.4667	0.6692	0.8953	0.9524	0.9011	0.1935	0.2016	0.2024	0.6508	0.6667	0.6628	0.6667
130	1	1	1	0.2589	0.2665	0.3187	1	1	1	1	1	1	1	0.4861	0.4928	0.675	0.8977	0.9529	0.8913	0.1903	0.1943	0.1992	0.6552	0.6964	0.6905	0.6833
131	1	1	1	0.214	0.2208	0.2678	1	1	1	1	1	1	1	0.5373	0.5313	0.6916	0.913	0.9556	0.8854	0.1943	0.1984	0.1992	0.7241	0.75	0.75	0.7458
132	1	1	1	0.2112	0.2132	0.2537	1	1	0.9825	1	1	1	1	0.5085	0.5	0.6979	0.9091	0.8977	0.8913	0.1976	0.2016	0.2024	0.6923	0.7	0.7746	0.717
133	1	1	0.987	0.2256	0.2352	0.2527	1	1	0.9844	1	1	1	1	0.5273	0.5357	0.7024	0.8762	0.8835	0.9327	0.2008	0.2048	0.2056	0.7288	0.7414	0.8116	0.7797
134	1	1	0.9861	0.2013	0.1945	0.2327	1	1	0.9815	1	1	0.9853	1	0.5472	0.5714	0.6883	0.8687	0.8617	0.9286	0.208	0.208	0.2088	0.7222	0.717	0.7937	0.7593
135	1	1	1	0.1748	0.1772	0.2183	1	1	0.9796	1	1	0.9846	1	0.5714	0.5789	0.6962	0.9074	0.8774	0.9459	0.208	0.212	0.2088	0.7818	0.75	0.8182	0.7818
136	1	1	1	0.1471	0.1438	0.1794	1	1	0.973	1	1	1	1	0.5714	0.5932	0.6753	0.9604	0.9596	0.934	0.2016	0.2097	0.2065	0.7692	0.7692	0.8154	0.7778
137	1	1	1	0.1559	0.1292	0.1732	1	1	0.9778	1	1	1	1	0.5088	0.5333	0.6582	0.9626	0.9619	0.9211	0.1951	0.2033	0.2	0.7455	0.7407	0.791	0.7455
138	1	1	1	0.1473	0.1208	0.1711	1	1	0.9808	1	1	1	1	0.4737	0.4667	0.642	0.9633	0.9626	0.9217	0.1911	0.1992	0.2	0.7586	0.7368	0.8028	0.7586
139	1	1	1	0.1328	0.1222	0.1636	1	1	0.9811	1	1	1	1	0.4386	0.4333	0.6145	0.9558	0.964	0.925	0.1992	0.1992	0.2	0.7541	0.7333	0.8	0.7581
140	1	1	1	0.139	0.1281	0.1698	1	1	0.988	1	1	1	1	0.5385	0.4754	0.6848	0.9603	0.9677	0.9323	0.1951	0.1992	0.2041	0.8	0.7794	0.8434	0.8169
141	1	1	1	0.1346	0.1266	0.1736	1	1	0.989	1	1	1	1	0.4769	0.4355	0.6526	0.9565	0.9635	0.9178	0.2033	0.2	0.2008	0.7792	0.7733	0.8111	0.7922
142	1	1	1	0.1351	0.1188	0.1805	1	1	0.9907	1	1	1	1	0.4545	0.4355	0.65	0.9597	0.9662	0.9236	0.2033	0.2	0.2008	0.7831	0.7901	0.7959	0.7952
143	1	1	1	0.1339	0.1211	0.1892	1	1	0.9933	1	1	1	1	0.4493	0.4219	0.6019	0.9623	0.9684	0.9112	0.2033	0.2	0.2008	0.7978	0.8182	0.7692	0.7978
144	0.9958	0.9958	0.9958	0.1464	0.1239	0.1962	0.9954	1	0.9907	1	1	1	1	0.4521	0.4493	0.5943	0.9553	0.9719	0.9096	0.2	0.2	0.2008	0.82	0.8485	0.7699	0.83
145	0.9962	0.9962	0.9962	0.1447	0.1279	0.1983	0.9957	1	0.9915	0.9967	1	1	1	0.4384	0.4648	0.5872	0.9531	0.9737	0.915	0.1967	0.2	0.2008	0.8411	0.8585	0.7667	0.8411
146	0.9959	0.9959	0.9959	0.1368	0.1321	0.195	0.9958	1	0.9958	0.9966	1	1	1	0.4189	0.4667	0.5556	0.9337	0.9742	0.9015	0.1967	0.2	0.2008	0.8148	0.8519	0.75	0.8257
147	1	1	1	0.116	0.1092	0.1803	0.9955	1	0.9955	0.9962	1	1	1	0.4	0.44	0.5463	0.9263	0.9735	0.8929	0.1967	0.2	0.2008	0.8077	0.8447	0.7391	0.819
148	0.996	0.996	0.996	0.1218	0.1176	0.1858	0.9962	1	0.9962	0.9968	1	1	1	0.4198	0.4487	0.5398	0.9257	0.9652	0.8841	0.1967	0.2	0.2008	0.8174	0.8584	0.7177	0.8174
149	0.996	0.996	0.996	0.1279	0.1137	0.1862	0.9963	1	0.9963	0.9969	1	1	1	0.4074	0.4625	0.5439	0.9257	0.9652	0.8841	0.1967	0.2	0.2008	0.8158	0.8571	0.7154	0.8158
150	0.9965	0.9965	0.9965	0.136	0.1276	0.1979	0.9934	0.9967	0.9967	0.9972	1	1	1	0.4074	0.4878	0.5565	0.9257	0.9652	0.8841	0.1967	0.2	0.2008	0.8017	0.8596	0.736	0.819
151	0.9931	0.9965	0.9965	0.1378	0.1253	0.1854	0.9873	0.9968	0.9905	0.9944	1	0.9972	1	0.4524	0.5119	0.5826	0.9204	0.9648	0.8937	0.1967	0.2	0.2008	0.7949	0.8609	0.7559	0.8205
152	0.996	1	1	0.1153	0.0968	0.1635	0.9933	0.9966	0.9933	0.9971	1	0.9971	1	0.4444	0.4875	0.5872	0.93	0.9596	0.8932	0.1967	0.2	0.2041	0.8142	0.8661	0.7581	0.8421
153	1	1	1	0.2849	0.3148	0.3918	1	1	1	1	1	1	1	0.4676	0.3866	0.529	0.8421	0.84	0.9038	0.2085	0.2201	0.2171	0.4471	0.4189	0.5165	0.4321
154	1	1	1	0.2596	0.2868	0.3431	1	1	1	1	1	1	1	0.5586	0.4505	0.6496	0.8966	0.8627	0.9455	0.2031	0.2109	0.2109	0.625	0.5763	0.6329	0.6176
155	1	1	0.9714	0.2815	0.3241	0.3626	1	1	0.9714	1	1	0.9667	1	0.6163	0.52	0.7177	0.8413	0.8421	0.8939	0.1937	0.2055	0.2063	0.7458	0.6122	0.7467	0.7193
156	1	1	0.9831	0.3117	0.3624	0.3958	1	1	0.9744	1	1	0.9767	1	0.5714	0.5366	0.709	0.875	0.8689	0.913	0.2016	0.2095	0.2143	0.6885	0.6182	0.725	0.6842
157	1	0.9915	0.9915	0.3895	0.4113	0.4625	0.9891	1	0.9674	0.9881	1	0.9881	0.9881	0.5536	0.4896	0.6776	0.9028	0.8286	0.8409	0.2039	0.2157	0.2165	0.641	0.5857	0.625	0.6282
158	1	0.9897	0.9897	0.3705	0.3952	0.449	1	1	0.9733	1	1	0.9859	1	0.5321	0.4845	0.6688	0.9041	0.831	0.8929	0.1984	0.2063	0.2112	0.6	0.5652	0.5978	0.5733
159	1	1	0.9796	0.3054	0.3403	0.3913	1	1	1	1	1	1	1	0.514	0.4737	0.6414	0.871	0.8	0.8923	0.196	0.204	0.2088	0.5385	0.5	0.5926	0.5397
160	1	1	0.9828	0.3195	0.3539	0.3959	1	1	0.9762	1	1	1	1	0.5189	0.4624	0.6483	0.8358	0.8	0.9	0.192	0.204	0.2129	0.5797	0.5238	0.6024	0.5821
161	1	1	0.9857	0.3187	0.3485	0.3977	1	1	0.9815	1	1	1	1	0.5096	0.4674	0.6434	0.84	0.8056	0.9103	0.192	0.208	0.2129	0.5915	0.5231	0.6	0.5942
162	1	1	0.9846	0.3126	0.3341	0.3855	1	1	1	1	1	1	1	0.4842	0.4432	0.6454	0.8947	0.84	0.9146	0.1928	0.2048	0.2097	0.6087	0.5909	0.5833	0.6324
163	1	1	0.9865	0.3191	0.3379	0.3914	1	1	1	1	1	1	1	0.4681	0.4483	0.6312	0.8764	0.8375	0.9213	0.1928	0.2008	0.2097	0.6	0.5821	0.593	0.6
164	1	1	0.9865	0.3202	0.3341	0.3853	1	1	1	1	1	1	1	0.4945	0.4828	0.6525	0.8901	0.954	0.9053	0.1895	0.1976	0.2065	0.6522	0.6866	0.6333	0.6618
165	1	1	0.9884	0.3134	0.3363	0.3805	1	1	1	1	1	1	1	0.4524	0.4568	0.6619	0.899	0.9175	0.902	0.1935	0.1976	0.2065	0.6571	0.6765	0.6383	0.6714
166	1	1	0.9913	0.3079	0.3356	0.38	1	1	1	1	1	1	1	0.443	0.481	0.6618	0.8319	0.8532	0.9107	0.1935	0.1976	0.2065	0.6447	0.6575	0.6633	0.6622
167	1	0.9932	0.9932	0.3226	0.3437	0.3911	1	0.9921	0.9921	1	1	1	1	0.4933	0.48	0.6866	0.8443	0.8547	0.9076	0.1935	0.1976	0.2065	0.64	0.6757	0.697	0.6757
168	1	0.9917	0.9917	0.2731	0.2789	0.3319	1	1	0.9889	1	1	1	1	0.5522	0.5522	0.6964	0.8319	0.8545	0.9099	0.1935	0.1976	0.2024	0.6957	0.7015	0.7955	0.75
169	1	1	0.9907	0.2478	0.2484	0.29	1	1	0.9873	1	1	1	1	0.5085	0.5172	0.7128	0.8943	0.8889	0.9339	0.1943	0.1943	0.1992	0.75	0.7619	0.8205	0.7727
170	1	1	1	0.1894	0.1814	0.2138	1	1	0.9804	1	1	1	1	0.5345	0.5424	0.679	0.9327	0.9216	0.9352	0.1984	0.2024	0.1992	0.7593	0.7636	0.8088	0.7636
171	1	1	1	0.1907	0.1883	0.215	1	1	0.9828	1	1	1	1	0.5345	0.5424	0.679	0.9273	0.9259	0.9298	0.1984	0.1984	0.1992	0.7593	0.7593	0.8088	0.7636
172	1	1	0.99	0.1826	0.1799	0.2109	1	1	0.9855	1	1	1	1	0.5333	0.5645	0.7045	0.9224	0.9204	0.9262	0.1943	0.1984	0.1992	0.7869	0.7833	0.8289	0.7937
173	1	1	1	0.1611	0.1444	0.1913	1	1	0.9859	1	1	1	1	0.4918	0.4754	0.6813	0.9558	0.9643	0.9262	0.1911	0.1951	0.2	0.7705	0.7541	0.8182	0.7742
174	1	1	1	0.1411	0.1284	0.1718	1	1	0.9818	1	1	1	1	0.4444	0.4	0.6333	0.9558	0.9643	0.9256	0.1951	0.1992	0.2041	0.746	0.7302	0.7949	0.7538
175	1	1	1	0.1503	0.1351	0.1809	1	1	0.9881	1	1	1	1	0.5075	0.4444	0.6768	0.9603	0.9677	0.9254	0.1992	0.2033	0.2008	0.7887	0.7681	0.8256	0.7917
176	1	1	1	0.1399	0.1216	0.1888	1	1	0.9891	1	1	1	1	0.4714	0.4154	0.6311	0.9653	0.9648	0.9272	0.1992	0.2	0.2008	0.7927	0.7722	0.7789	0.8049
177	1	1	1	0.142	0.1255	0.1958	1	1	0.9919	1	1	1	1	0.4583	0.4638	0.6095	0.9608	0.9671	0.9188	0.1992	0.2	0.2008	0.7978	0.8068	0.7864	0.809
178	1	1	0.9946	0.1482	0.1261	0.1904	1	1	0.994	1	1	1	1	0.4595	0.4714	0.5943	0.9639	0.9697	0.9143	0.1992	0.2	0.2008	0.8043	0.8261	0.7736	0.8043
179	0.9956	0.9956	0.9956	0.1509	0.1305	0.1987	0.9951	1	0.9902	1	1	1	1	0.4667	0.4366	0.6	0.967	0.9724	0.911	0.1926	0.2	0.2008	0.8218	0.8416	0.7345	0.8218
180	0.9965	0.9965	0.9965	0.1653	0.1432	0.215	0.9921	1	0.9921	0.9969	1	1	1	0.4937	0.4935	0.5929	0.9545	0.9745	0.9175	0.1926	0.2	0.2008	0.8407	0.8661	0.75	0.8509
181	0.9968	0.9936	0.9968	0.1698	0.16	0.2348	0.9932	0.9898	0.9898	0.9944	0.9972	1	1	0.4881	0.4875	0.5739	0.9559	0.9752	0.9147	0.1992	0.2065	0.2073	0.8487	0.8718	0.7578	0.8571
182	0.9956	1	1	0.129	0.1163	0.1874	0.9957	1	0.9957	0.9965	1	1	1	0.3974	0.4079	0.5273	0.9343	0.9746	0.8976	0.1967	0.2	0.2008	0.8182	0.8519	0.7417	0.8273
183	0.9951	1	1	0.1263	0.1038	0.1811	0.9958	1	0.9958	0.9965	1	1	1	0.3671	0.4103	0.5135	0.9333	0.9637	0.89	0.1967	0.2	0.2008	0.8113	0.8462	0.7328	0.8095
184	0.9959	1	1	0.1239	0.1015	0.1803	0.9963	1	0.9963	0.9969	1	1	1	0.3951	0.45	0.5221	0.93	0.9648	0.8824	0.1967	0.2	0.2041	0.8158	0.8571	0.7107	0.8246
185	0.9964	0.9964	0.9964	0.1381	0.1237	0.1841	0.9935	0.9967	0.9902	0.9972	1	1	1	0.4235	0.4762	0.563	0.9265	0.9653	0.8846	0.1967	0.2	0.2041	0.8151	0.8632	0.7402	0.8319
186	0.9913	0.9942	0.9942	0.1441	0.1321	0.1979	0.9807	0.989	0.9862	0.9901	0.995	0.995	0.9975	0.56	0.6122	0.6357	0.9292	0.9619	0.8991	0.2008	0.2	0.2041	0.8258	0.8931	0.7801	0.8561
187	0.9911	0.9941	0.9941	0.139	0.1286	0.1884	0.981	0.9891	0.9864	0.9901	0.9951	0.9951	0.9975	0.5567	0.5957	0.6281	0.934	0.9619	0.8991	0.2008	0.2	0.2041	0.8308	0.8915	0.7786	0.8615
188	1	1	1	0.3564	0.3634	0.4085	1	1	1	1	1	1	1	0.4063	0.3636	0.4457	0.8421	0.8529	0.8235	0.2235	0.2281	0.2281	0.4362	0.4157	0.4375	0.4157
189	1	1	1	0.35	0.3778	0.4067	1	1	1	1	1	1	1	0.3476	0.3395	0.4076	0.7647	0.7667	0.7931	0.223	0.2379	0.2351	0.3814	0.383	0.4	0.3789
190	1	1	1	0.3556	0.3898	0.4155	1	1	1	1	1	1	1	0.3095	0.2945	0.3676	0.7895	0.7576	0.9091	0.2251	0.2435	0.237	0.3529	0.3299	0.3689	0.3265
191	1	1	1	0.3538	0.3944	0.4211	1	1	1	1	1	1	1	0.2899	0.2654	0.3459	0.7805	0.7895	0.9189	0.2316	0.2435	0.2296	0.3524	0.3333	0.3365	0.3131
192	1	1	1	0.3343	0.3598	0.4141	1	1	1	1	1	1	1	0.3292	0.3097	0.3898	0.8302	0.8085	0.9167	0.2305	0.2416	0.2425	0.38	0.3297	0.402	0.3441
193	1	1	1	0.2927	0.3217	0.3936	1	1	1	1	1	1	1	0.4306	0.3769	0.465	0.8305	0.8491	0.9259	0.2176	0.229	0.2261	0.4674	0.4103	0.4731	0.4286
194	1	1	1	0.2808	0.3018	0.3575	1	1	1	1	1	1	1	0.5118	0.4128	0.596	0.8983	0.902	0.9444	0.2093	0.2209	0.214	0.5375	0.4706	0.5698	0.4932
195	1	1	1	0.2718	0.2956	0.3479	1	1	1	1	1	1	1	0.5946	0.4831	0.6741	0.8983	0.8846	0.9153	0.2	0.2118	0.2078	0.6761	0.6207	0.6835	0.6515
196	1	1	1	0.2732	0.3	0.3349	1	1	1	1	1	1	1	0.6337	0.525	0.7109	0.8793	0.898	0.9016	0.1969	0.2087	0.2087	0.7188	0.6327	0.7368	0.7167
197	1	1	1	0.2688	0.2986	0.3428	1	1	0.9615	1	1	1	1	0.6277	0.5067	0.7107	0.873	0.9091	0.8551	0.1969	0.2087	0.2126	0.7302	0.66	0.7143	0.7333
198	1	1	0.9583	0.2695	0.3082	0.3443	1	1	0.9706	1	1	1	1	0.6	0.5	0.7097	0.8676	0.9	0.863	0.1969	0.2087	0.2126	0.7344	0.6667	0.7375	0.7377
199	1	1	0.9697	0.2792	0.3231	0.3641	1	1	0.973	1	1	1	1	0.5895	0.525	0.7023	0.8382	0.8871	0.863	0.1969	0.2087	0.2095	0.697	0.6545	0.7108	0.7031
200	1	1	0.9859	0.3316	0.3732	0.4179	1	1	0.9825	1	1	0.9821	1	0.6	0.4943	0.7014	0.8696	0.7969	0.825	0.192	0.1968	0.2008	0.6438	0.541	0.6517	0.6338
201	1	0.9914	0.9914	0.385	0.4183	0.4662	0.989	1	0.978	0.9878	1	0.9878	0.9878	0.5517	0.5	0.6688	0.9041	0.8286	0.8409	0.207	0.2188	0.2196	0.625	0.5417	0.6224	0.6076
202	1	1	0.9848	0.3367	0.3653	0.4188	1	1	0.9811	1	1	0.9811	1	0.5182	0.4737	0.6419	0.8788	0.7778	0.9275	0.192	0.2	0.2088	0.5634	0.4921	0.5904	0.5441
203	1	1	0.9839	0.3375	0.3651	0.4116	1	1	0.98	1	1	1	1	0.5268	0.4737	0.6395	0.8529	0.791	0.9014	0.192	0.204	0.2088	0.5616	0.5152	0.5882	0.5634
204	1	0.9882	0.9882	0.3501	0.3855	0.4272	1	1	0.9855	1	1	0.9857	1	0.5091	0.4688	0.6351	0.8667	0.7917	0.9091	0.192	0.204	0.2088	0.5658	0.5429	0.5412	0.5733
205	1	1	0.988	0.344	0.3793	0.4184	1	1	0.9848	1	1	0.9857	1	0.5229	0.4674	0.6389	0.8442	0.8108	0.9114	0.192	0.208	0.2129	0.5921	0.5507	0.5765	0.6081
206	1	1	0.9878	0.3195	0.3659	0.4059	1	1	0.9846	1	1	1	1	0.4857	0.4457	0.6197	0.8471	0.8354	0.9294	0.196	0.204	0.2129	0.5844	0.5775	0.5581	0.5921
207	1	1	0.9861	0.3101	0.3485	0.3946	1	1	1	1	1	1	1	0.4579	0.4737	0.6	0.8974	0.8667	0.9167	0.1928	0.2008	0.2097	0.56	0.6338	0.5349	0.5733
208	1	0.9898	0.9898	0.3374	0.3858	0.4394	1	1	1	1	1	1	1	0.4	0.4455	0.5705	0.8947	0.8667	0.9263	0.1928	0.2008	0.2097	0.5301	0.6098	0.5155	0.5476
209	1	0.9937	0.9937	0.3836	0.433	0.4831	1	0.993	1	1	0.9932	1	1	0.4098	0.4017	0.5455	0.8214	0.8224	0.8991	0.2024	0.2072	0.2151	0.4433	0.5208	0.5398	0.5158
210	0.9948	0.9948	0.9948	0.4046	0.4558	0.5	1	0.9944	1	1	0.9945	1	1	0.416	0.395	0.5412	0.8268	0.8182	0.9032	0.2055	0.2103	0.2183	0.5045	0.5636	0.5669	0.5818
211	0.9949	0.9949	0.9949	0.3846	0.4355	0.4907	1	0.9944	0.9944	1	0.9946	1	1	0.463	0.5098	0.5935	0.845	0.8387	0.912	0.1992	0.2072	0.216	0.5408	0.6598	0.5495	0.5918
212	1	0.9933	0.9933	0.3249	0.3318	0.3756	1	1	0.9921	1	1	0.9929	1	0.4684	0.481	0.6692	0.8618	0.8655	0.9256	0.1976	0.1976	0.2065	0.6579	0.6757	0.72	0.6711
213	1	1	0.9911	0.2577	0.2582	0.3133	1	1	1	1	1	1	1	0.5211	0.5217	0.6726	0.8968	0.9091	0.937	0.1976	0.1976	0.2024	0.7143	0.7391	0.7889	0.7536
214	1	0.9926	0.9926	0.2467	0.2554	0.2942	1	1	0.9773	1	1	0.9916	1	0.5588	0.5606	0.713	0.871	0.8862	0.9308	0.1976	0.2016	0.2065	0.7353	0.7647	0.8295	0.7941
215	1	1	0.9904	0.2121	0.2236	0.2568	1	1	0.9718	1	1	0.9892	1	0.5455	0.5156	0.6771	0.9123	0.9189	0.9145	0.1943	0.1984	0.1992	0.7813	0.75	0.8026	0.7778
216	1	1	1	0.1758	0.1642	0.205	1	1	0.9818	1	1	1	1	0.5156	0.4839	0.6848	0.9533	0.9623	0.9138	0.1943	0.1984	0.1992	0.7667	0.7627	0.8158	0.7705
217	1	1	1	0.1576	0.1405	0.1761	1	1	0.9811	1	1	1	1	0.4844	0.4262	0.6667	0.955	0.9636	0.9167	0.1911	0.1951	0.2	0.7581	0.7419	0.8077	0.7656
218	1	1	1	0.1513	0.1396	0.1892	1	1	0.9844	1	1	1	1	0.4857	0.4063	0.625	0.9646	0.9643	0.918	0.1951	0.1992	0.2041	0.7576	0.7385	0.7875	0.7612
219	1	1	0.9932	0.1501	0.1347	0.1946	1	1	0.9912	1	1	1	1	0.527	0.4783	0.6571	0.9632	0.9704	0.9315	0.2024	0.1992	0.2041	0.8077	0.7949	0.8105	0.8101
220	1	1	0.9936	0.1582	0.135	0.1992	1	1	0.9921	1	1	1	1	0.4933	0.4286	0.6296	0.9664	0.9662	0.9304	0.1992	0.2	0.2008	0.8182	0.8046	0.7961	0.8202
221	1	1	1	0.1534	0.1308	0.1971	1	1	0.9922	1	1	1	1	0.4545	0.4028	0.5982	0.9613	0.9675	0.9264	0.1992	0.2	0.2008	0.7889	0.8111	0.7619	0.8
222	0.9959	0.9959	0.9959	0.1589	0.1501	0.2168	0.9904	1	0.9904	0.9964	1	1	1	0.481	0.4667	0.6207	0.9655	0.9711	0.918	0.1992	0.2065	0.2073	0.8125	0.8351	0.7522	0.8182
223	0.996	0.996	0.996	0.1564	0.1416	0.2138	0.991	1	0.991	0.9965	1	1	1	0.4805	0.4521	0.5929	0.967	0.9724	0.9162	0.1959	0.2033	0.2041	0.8235	0.8416	0.7281	0.8252
224	0.9967	0.9967	0.9967	0.1737	0.167	0.2358	0.9927	0.9927	0.9891	0.9942	0.9971	1	0.9971	0.4713	0.494	0.5785	0.965	0.9747	0.9183	0.1992	0.2065	0.2073	0.843	0.8739	0.7594	0.8512
225	0.997	0.994	0.994	0.178	0.1691	0.2352	0.9903	0.9903	0.9838	0.9947	0.9947	0.9973	0.9947	0.4839	0.5114	0.5726	0.9375	0.9755	0.9108	0.1992	0.2065	0.2073	0.84	0.879	0.75	0.848
226	0.9961	0.9961	0.9961	0.1459	0.1332	0.2051	0.9962	1	0.9924	0.9969	1	1	1	0.407	0.4146	0.5214	0.9455	0.9752	0.8947	0.2	0.2033	0.2041	0.8034	0.8522	0.7222	0.819
227	0.9961	0.9961	0.9961	0.1435	0.1247	0.1979	0.9927	0.9963	0.9927	0.9969	1	1	1	0.4302	0.4524	0.5259	0.9461	0.9755	0.8962	0.2	0.2033	0.2073	0.8205	0.8632	0.7244	0.8291
228	0.9959	0.9959	1	0.1429	0.1224	0.1916	0.9926	0.9963	0.9926	0.9969	1	1	1	0.4368	0.4458	0.5339	0.9409	0.9653	0.8894	0.2	0.2033	0.2073	0.8291	0.8609	0.72	0.8291
229	0.996	0.996	1	0.1263	0.1055	0.1709	0.9931	0.9965	0.9896	0.997	1	1	1	0.4186	0.4706	0.5462	0.935	0.9646	0.8818	0.2	0.2033	0.2073	0.819	0.8609	0.7154	0.8291
230	0.9927	0.9964	0.9964	0.1303	0.1137	0.1726	0.9904	0.9936	0.984	0.9944	1	0.9972	1	0.4674	0.5222	0.5546	0.9369	0.9559	0.8957	0.2008	0.2	0.2041	0.824	0.872	0.7594	0.8413
231	0.991	0.994	0.994	0.1357	0.125	0.1867	0.9785	0.9892	0.9839	0.9877	0.9951	0.9926	0.9975	0.5545	0.5979	0.629	0.934	0.9619	0.894	0.2008	0.2041	0.2008	0.8409	0.8931	0.777	0.8636
232	0.9812	0.9866	0.992	0.1511	0.1232	0.1975	0.9628	0.9851	0.9777	0.9789	0.9883	0.9883	0.9906	0.6557	0.6723	0.6972	0.7699	0.9238	0.9039	0.2008	0.2041	0.2008	0.7785	0.8767	0.8158	0.8649
233	0.9912	1	1	0.1146	0.1	0.1577	0.9866	0.9967	0.9967	0.9941	1	1	1	0.4943	0.4815	0.5673	0.9391	0.9641	0.8966	0.2041	0.2041	0.2041	0.8407	0.8739	0.7627	0.8482
234	0.9884	1	1	0.118	0.0994	0.1584	0.9789	0.994	0.994	0.9892	1	1	1	0.5161	0.4767	0.5714	0.9307	0.9652	0.8942	0.2041	0.2041	0.2041	0.8362	0.8783	0.7769	0.8621
235	0.9896	0.9931	0.9965	0.1222	0.1077	0.1602	0.978	0.9918	0.9835	0.9898	0.9975	0.9924	0.9975	0.5941	0.567	0.6195	0.9303	0.965	0.8937	0.2041	0.2041	0.2041	0.8525	0.8917	0.7953	0.8843
236	0.9884	0.9961	1	0.1118	0.0973	0.154	0.9795	0.9912	0.9912	0.9893	1	0.9947	1	0.5053	0.4667	0.5556	0.9296	0.9646	0.8927	0.2041	0.2041	0.2041	0.8403	0.8889	0.7805	0.8729
237	1	1	1	0.3513	0.3708	0.4197	1	1	1	1	1	1	1	0.434	0.3947	0.4773	0.8542	0.8889	0.8846	0.2235	0.2281	0.2357	0.4694	0.4624	0.5047	0.4845
238	1	1	1	0.368	0.3954	0.4217	1	1	1	1	1	1	1	0.381	0.3497	0.427	0.86	0.8913	0.8478	0.2288	0.2407	0.2379	0.4381	0.42	0.4393	0.4158
239	1	1	1	0.3715	0.3914	0.4148	1	1	1	1	1	1	1	0.3254	0.311	0.385	0.8298	0.8372	0.8636	0.2222	0.2407	0.2305	0.3654	0.3663	0.3679	0.3465
240	1	1	1	0.3619	0.3824	0.4178	1	1	1	1	1	1	1	0.3095	0.3006	0.3676	0.8367	0.814	0.907	0.2239	0.2388	0.236	0.3592	0.3299	0.3558	0.3265
241	1	1	1	0.3455	0.3711	0.4225	1	1	1	1	1	1	1	0.3272	0.2968	0.3842	0.8519	0.8333	0.9167	0.2313	0.2388	0.2434	0.3861	0.3441	0.402	0.3579
242	1	1	1	0.336	0.3683	0.4055	1	1	1	1	1	1	1	0.4106	0.365	0.4383	0.85	0.8704	0.9259	0.2167	0.2357	0.2252	0.4592	0.4419	0.449	0.4444
243	1	1	1	0.3019	0.3202	0.3985	1	1	1	1	1	1	1	0.5	0.4167	0.5577	0.8947	0.898	0.9423	0.2023	0.214	0.2109	0.5349	0.4795	0.5556	0.4938
244	1	1	1	0.2969	0.3104	0.363	1	1	1	1	1	1	1	0.5476	0.4476	0.6242	0.8966	0.902	0.9455	0.2062	0.2179	0.2109	0.5696	0.4923	0.593	0.5352
245	1	1	0.9545	0.2835	0.3233	0.3796	1	1	1	1	1	1	1	0.5932	0.4787	0.6667	0.8852	0.8909	0.8939	0.2062	0.2179	0.2109	0.6184	0.5846	0.6322	0.6301
246	1	1	0.9688	0.2913	0.335	0.3854	1	1	1	1	1	1	1	0.5818	0.5165	0.6691	0.8923	0.8793	0.8451	0.2031	0.2148	0.2118	0.6351	0.6508	0.6163	0.6286
247	1	1	0.96	0.2821	0.3206	0.3597	1	1	1	1	1	1	1	0.633	0.4756	0.6992	0.875	0.8772	0.9091	0.2	0.2118	0.2126	0.6944	0.625	0.7108	0.6957
248	1	1	0.9714	0.2931	0.3357	0.3747	1	1	1	1	1	1	1	0.633	0.4756	0.7015	0.8507	0.8525	0.9242	0.2	0.2118	0.2126	0.6986	0.614	0.7	0.7
249	1	1	0.9818	0.3057	0.3563	0.401	1	1	1	1	1	1	1	0.5909	0.4767	0.6831	0.8696	0.8254	0.9265	0.2016	0.2095	0.2063	0.6486	0.6032	0.6341	0.6338
250	1	0.989	0.989	0.3509	0.3861	0.4534	1	1	0.987	1	1	0.9853	1	0.5526	0.5	0.6667	0.875	0.8382	0.8095	0.2008	0.2126	0.2134	0.5921	0.5362	0.6	0.5789
251	1	0.9896	0.9896	0.3562	0.4005	0.4423	1	1	0.9875	1	1	0.9865	1	0.5345	0.4747	0.6561	0.8767	0.8406	0.8214	0.2008	0.2126	0.2134	0.5844	0.5072	0.6082	0.5658
252	1	1	0.9861	0.3385	0.3786	0.4165	1	1	1	1	1	1	1	0.5	0.4898	0.6429	0.8696	0.8182	0.913	0.188	0.2	0.2048	0.5479	0.5224	0.5909	0.5479
253	1	1	0.9863	0.3568	0.3835	0.4242	1	1	0.9836	1	1	0.9836	1	0.4955	0.4646	0.6364	0.8551	0.806	0.9	0.192	0.2	0.2048	0.5405	0.5	0.5682	0.5467
254	1	0.9907	0.9907	0.3807	0.4094	0.4513	1	1	0.9756	1	1	0.9875	1	0.5268	0.5152	0.6467	0.8701	0.8289	0.9091	0.1952	0.2032	0.208	0.5769	0.5616	0.5402	0.5714
255	1	0.9917	0.9917	0.3778	0.4196	0.4543	1	1	0.9651	1	1	0.9886	1	0.5357	0.5258	0.6463	0.8636	0.825	0.9146	0.1952	0.2032	0.216	0.5663	0.6053	0.5618	0.5679
256	1	0.9912	0.9912	0.3725	0.4107	0.4512	1	1	0.9778	1	1	0.989	1	0.5091	0.5	0.625	0.8632	0.8214	0.9302	0.192	0.204	0.2129	0.5581	0.6026	0.5714	0.5714
257	1	0.9912	0.9912	0.3712	0.4175	0.4673	0.9895	1	0.9895	1	1	0.9891	1	0.4174	0.4404	0.5696	0.8614	0.8352	0.9263	0.2024	0.2103	0.2151	0.5054	0.5795	0.5196	0.5385
258	0.9939	0.9939	0.9939	0.4266	0.4695	0.5026	1	0.9923	1	1	0.9922	1	1	0.383	0.3817	0.4678	0.8547	0.8208	0.9286	0.229	0.2299	0.2452	0.5044	0.5327	0.5726	0.5495
259	0.9945	0.9945	0.989	0.4581	0.5014	0.5271	1	0.971	1	1	0.9926	1	1	0.3452	0.3855	0.4059	0.8433	0.8095	0.9291	0.2734	0.2816	0.2754	0.5252	0.5455	0.5369	0.5303
260	0.9949	0.9949	0.9949	0.4716	0.508	0.5361	1	0.9816	1	1	0.9936	1	1	0.3473	0.4024	0.41	0.8514	0.8214	0.9225	0.2574	0.2657	0.2704	0.5448	0.5662	0.549	0.5683
261	0.9949	0.9949	0.9949	0.4072	0.4587	0.5049	0.9943	0.9943	1	0.9943	0.9943	1	0.9943	0.3953	0.3821	0.5059	0.8421	0.8281	0.9154	0.2087	0.2134	0.2213	0.5089	0.5752	0.5859	0.5676
262	0.9948	0.9948	0.9948	0.3923	0.4132	0.4658	0.9941	0.9941	0.9941	0.9943	0.9943	0.9943	0.9943	0.4667	0.4848	0.5839	0.8633	0.8507	0.9265	0.2	0.204	0.2129	0.5833	0.6563	0.5963	0.6146
263	1	0.9942	0.9942	0.3371	0.3341	0.3733	1	1	0.9922	1	1	0.9935	1	0.4691	0.4937	0.6692	0.8667	0.8626	0.9338	0.2008	0.2048	0.2097	0.6829	0.6795	0.7129	0.7037
264	1	0.9924	0.9924	0.2588	0.2619	0.3075	1	1	0.9885	1	1	0.9913	1	0.5132	0.5479	0.6695	0.879	0.9008	0.9225	0.1976	0.2016	0.2065	0.7083	0.7286	0.7742	0.75
265	1	1	1	0.1978	0.2059	0.2436	1	1	1	1	1	1	1	0.5278	0.5147	0.6634	0.9533	0.9623	0.9211	0.1943	0.1984	0.1992	0.75	0.7619	0.8	0.7692
266	1	1	0.9909	0.2	0.2	0.241	1	1	0.9733	1	1	1	1	0.5417	0.5	0.6635	0.9649	0.9646	0.918	0.1943	0.1984	0.2033	0.7727	0.7538	0.8072	0.7727
267	1	1	0.9919	0.1902	0.1716	0.2241	1	1	0.9753	1	1	1	1	0.5479	0.507	0.6571	0.9652	0.9649	0.9187	0.1943	0.1984	0.2033	0.7826	0.7647	0.7907	0.7826
268	1	1	0.9924	0.1734	0.1507	0.2156	1	1	0.9886	1	1	1	1	0.52	0.4648	0.6514	0.9664	0.9661	0.9225	0.2024	0.2024	0.2	0.7945	0.7778	0.7912	0.7973
269	1	1	1	0.1574	0.1416	0.1962	1	1	0.9896	1	1	1	1	0.4868	0.4225	0.6339	0.9699	0.9697	0.9301	0.2024	0.1992	0.2041	0.7949	0.7821	0.7959	0.7975
270	1	1	0.9938	0.1805	0.161	0.2203	1	1	0.9851	1	1	1	1	0.4557	0.4324	0.6186	0.9732	0.9662	0.9236	0.2056	0.2024	0.2073	0.7931	0.7931	0.7664	0.8
271	1	1	0.994	0.1507	0.1359	0.2147	1	1	0.9931	1	1	1	1	0.3951	0.3896	0.575	0.9689	0.9688	0.9353	0.1992	0.2033	0.2041	0.7872	0.8043	0.7589	0.7917
272	0.996	0.996	0.996	0.1627	0.1517	0.2201	0.9907	1	0.986	0.9964	1	1	1	0.4767	0.4938	0.6279	0.9655	0.9711	0.9235	0.2024	0.2097	0.2105	0.78	0.8283	0.7417	0.7822
273	0.9963	0.9963	0.9963	0.1692	0.1599	0.2255	0.9917	1	0.9875	0.9967	1	1	1	0.4598	0.4756	0.6124	0.9524	0.9733	0.9239	0.2024	0.2097	0.2105	0.8018	0.844	0.75	0.7928
274	0.9967	0.9934	0.9967	0.1781	0.177	0.2409	0.9892	0.9892	0.9857	0.9941	0.9971	0.9971	1	0.4731	0.4884	0.5802	0.9543	0.9744	0.922	0.2024	0.2097	0.2105	0.8235	0.8632	0.7481	0.8151
275	0.9968	0.9936	0.9968	0.1774	0.1699	0.2373	0.9899	0.9899	0.9865	0.9944	0.9972	0.9972	0.9972	0.4792	0.5111	0.5758	0.9608	0.9752	0.91	0.1992	0.2065	0.2073	0.824	0.871	0.741	0.816
276	0.9964	0.9964	0.9964	0.1596	0.1501	0.2106	0.9928	0.9964	0.9928	0.994	1	1	1	0.3956	0.4118	0.5041	0.955	0.9747	0.9034	0.2	0.2033	0.2073	0.7983	0.8559	0.7209	0.8151
277	0.9962	0.9962	0.9962	0.1486	0.1332	0.1975	0.9927	0.9964	0.9927	0.9939	1	1	1	0.4091	0.4235	0.5126	0.9458	0.9754	0.8952	0.2	0.2033	0.2073	0.8051	0.8547	0.7165	0.822
278	0.9908	0.9939	0.9939	0.166	0.1555	0.2173	0.9829	0.9886	0.9829	0.9897	0.9949	0.9923	0.9974	0.5288	0.56	0.5896	0.9447	0.9722	0.9013	0.2041	0.2073	0.2041	0.8209	0.8731	0.7483	0.8433
279	0.9907	0.9938	0.9938	0.1698	0.1555	0.2131	0.9801	0.9886	0.9886	0.9897	0.9974	1	1	0.52	0.59	0.609	0.9444	0.9581	0.8959	0.2008	0.2041	0.2008	0.8321	0.8702	0.7518	0.8397
280	0.9927	0.9963	0.9963	0.1366	0.1218	0.1793	0.9905	0.9937	0.9842	0.9944	1	0.9972	1	0.4505	0.5169	0.563	0.9415	0.9559	0.8905	0.2008	0.2041	0.2041	0.8211	0.871	0.7481	0.8468
281	0.9924	0.9962	1	0.12	0.109	0.1621	0.9904	0.9936	0.984	0.9944	1	0.9972	1	0.4607	0.5	0.5877	0.9363	0.9606	0.8905	0.2008	0.2	0.2041	0.8136	0.8739	0.748	0.8403
282	0.9907	0.9938	0.9938	0.1253	0.1169	0.1801	0.9732	0.992	0.9839	0.9876	0.9975	0.9926	0.9975	0.5607	0.5922	0.6098	0.933	0.9663	0.893	0.2008	0.2041	0.2008	0.8538	0.8931	0.7794	0.8702
283	0.9909	1	1	0.1169	0.1063	0.1622	0.9868	0.9967	0.9934	0.9941	1	1	1	0.4667	0.4643	0.5429	0.9312	0.9626	0.8923	0.2041	0.2041	0.2041	0.8304	0.8636	0.7627	0.8468
284	0.9883	0.9961	1	0.1123	0.0938	0.1605	0.979	0.994	0.988	0.9892	1	0.9946	1	0.4792	0.4556	0.5463	0.93	0.9648	0.8932	0.2041	0.2041	0.2041	0.8376	0.8793	0.7705	0.8632
285	0.9786	0.9878	0.9939	0.1343	0.1143	0.1742	0.956	0.987	0.9793	0.9756	0.9902	0.9902	0.9902	0.6364	0.6218	0.6567	0.9333	0.9665	0.8981	0.2041	0.2041	0.2008	0.8777	0.9051	0.8194	0.8986
286	0.9888	0.9926	1	0.1141	0.1033	0.1643	0.9779	0.9917	0.9862	0.9897	0.9974	0.9923	1	0.549	0.5253	0.5702	0.9303	0.965	0.8937	0.2041	0.2041	0.2041	0.856	0.8943	0.7907	0.879
287	0.9906	1	1	0.1021	0.0913	0.154	0.9784	0.9907	0.9907	0.9887	1	0.9972	1	0.5155	0.4891	0.5505	0.9239	0.9508	0.8842	0.2041	0.2041	0.2041	0.8393	0.8636	0.7797	0.8649
288	1	1	0.95	0.3989	0.3972	0.4435	1	1	1	1	1	1	1	0.4654	0.4133	0.5	0.8723	0.8571	0.8868	0.2205	0.229	0.2299	0.4632	0.4773	0.5049	0.5054
289	1	1	1	0.3818	0.3919	0.4232	1	1	1	1	1	1	1	0.4061	0.3625	0.456	0.8478	0.8864	0.8776	0.2276	0.2425	0.236	0.451	0.4286	0.4862	0.44
290	1	1	1	0.3616	0.3804	0.429	1	1	1	1	1	1	1	0.3669	0.3515	0.4194	0.8627	0.8936	0.8571	0.2353	0.2435	0.2444	0.434	0.4314	0.4404	0.4272
291	1	1	1	0.3575	0.3886	0.4274	1	1	1	1	1	1	1	0.3313	0.3168	0.388	0.86	0.8636	0.907	0.2296	0.2444	0.2416	0.4038	0.3776	0.4	0.3737
292	1	1	1	0.3501	0.375	0.4234	1	1	1	1	1	1	1	0.3598	0.3291	0.4167	0.8491	0.8542	0.9149	0.2276	0.2388	0.236	0.4231	0.3918	0.4381	0.3878
293	1	1	1	0.3497	0.3821	0.4169	1	1	1	1	1	1	1	0.3935	0.3611	0.4311	0.871	0.8909	0.9273	0.2167	0.2319	0.2252	0.4455	0.4286	0.451	0.4301
294	1	1	1	0.3333	0.3423	0.4274	1	1	1	1	1	1	1	0.4694	0.3906	0.5153	0.8772	0.9	0.9231	0.2124	0.2239	0.2209	0.5217	0.4474	0.5161	0.4699
295	1	1	1	0.3029	0.3203	0.384	1	1	1	1	1	1	1	0.5074	0.4138	0.5705	0.8966	0.9	0.9434	0.2023	0.2179	0.2109	0.5357	0.4932	0.5506	0.5
296	1	1	1	0.3177	0.3359	0.401	1	1	1	1	1	1	1	0.5625	0.4679	0.625	0.8983	0.9038	0.9464	0.2062	0.2179	0.2148	0.5679	0.5	0.5909	0.5405
297	1	1	0.9615	0.3081	0.3358	0.3893	1	1	1	1	1	1	1	0.5667	0.4796	0.6414	0.8833	0.9091	0.9298	0.2062	0.2179	0.2148	0.5526	0.5821	0.5833	0.5753
298	1	1	0.9744	0.3148	0.3507	0.4098	1	1	1	1	1	1	1	0.5678	0.5	0.6531	0.8923	0.8983	0.831	0.2	0.2118	0.2087	0.5823	0.6119	0.5795	0.5811
299	1	1	0.9744	0.3073	0.3455	0.3951	1	1	1	1	1	1	1	0.5702	0.5109	0.6644	0.8676	0.8548	0.9254	0.1976	0.2095	0.2063	0.5811	0.6462	0.6071	0.6056
300	1	1	0.9828	0.3168	0.3592	0.4073	1	1	1	1	1	1	1	0.5478	0.5161	0.651	0.8592	0.8333	0.9143	0.1912	0.2032	0.196	0.5584	0.6176	0.5862	0.5541
301	1	0.9908	0.9908	0.3737	0.4061	0.4631	1	1	1	1	1	1	1	0.5426	0.4954	0.6203	0.8734	0.8442	0.8043	0.2101	0.2218	0.2227	0.5604	0.5882	0.5619	0.5747
302	1	0.9903	0.9903	0.3646	0.392	0.4586	1	1	1	1	1	1	1	0.52	0.4811	0.6115	0.8625	0.8312	0.8	0.2039	0.2118	0.2165	0.5116	0.5556	0.5392	0.5357
303	1	0.9904	0.9904	0.3697	0.4152	0.4739	1	1	1	1	1	1	1	0.5041	0.4762	0.6139	0.8765	0.8442	0.8837	0.2039	0.2118	0.2165	0.506	0.5625	0.5612	0.5422
304	1	0.9897	0.9897	0.3691	0.4068	0.4576	1	1	0.9875	1	1	0.9863	1	0.5	0.4519	0.6164	0.8767	0.8429	0.9189	0.1976	0.2055	0.2143	0.5375	0.5135	0.5591	0.557
305	1	0.9905	0.9905	0.3854	0.412	0.4627	0.9881	1	0.9881	1	1	0.9873	1	0.5128	0.4762	0.6329	0.9114	0.8421	0.9494	0.2016	0.2055	0.2143	0.5854	0.5325	0.5591	0.5679
306	1	0.991	0.991	0.3878	0.4208	0.4556	1	1	0.9765	1	1	0.9878	1	0.5345	0.5098	0.6358	0.9036	0.8684	0.9481	0.2016	0.2095	0.2183	0.5952	0.5844	0.5455	0.5679
307	1	0.9912	0.9912	0.3858	0.4198	0.4584	1	1	0.9765	1	1	0.9881	1	0.4957	0.4857	0.6053	0.8791	0.825	0.9512	0.2055	0.2134	0.2183	0.5618	0.575	0.5385	0.5647
308	0.9926	0.9926	0.9926	0.4245	0.4561	0.5036	0.9904	1	0.9904	1	1	0.9901	1	0.4885	0.4463	0.5783	0.87	0.8427	0.9222	0.2047	0.2095	0.2213	0.5155	0.5326	0.5429	0.5376
309	0.9936	0.9936	0.9936	0.4301	0.4783	0.5143	0.9915	0.9915	1	0.9914	0.9914	1	1	0.3878	0.3824	0.4598	0.8482	0.8119	0.9245	0.229	0.2328	0.2481	0.4957	0.5229	0.5565	0.5357
310	0.9938	0.9938	0.9938	0.46	0.5027	0.5234	1	0.9832	1	1	0.9915	1	1	0.3272	0.3875	0.381	0.8347	0.8053	0.9211	0.2472	0.2519	0.2594	0.5077	0.5447	0.5255	0.5242
311	0.9944	0.9944	0.9944	0.4663	0.5066	0.5299	1	0.9779	1	1	0.9926	1	1	0.3228	0.3636	0.3947	0.8397	0.8065	0.9213	0.2444	0.2491	0.2566	0.5115	0.5403	0.5455	0.52
312	0.995	0.995	0.995	0.4471	0.4813	0.5263	0.9939	0.9879	1	0.994	0.994	1	0.994	0.3741	0.3731	0.4514	0.8519	0.8203	0.9173	0.2299	0.2375	0.2423	0.5417	0.5763	0.5865	0.5726
313	0.9943	0.9943	0.9943	0.3905	0.4118	0.4589	1	0.9932	0.9865	1	0.9936	0.9873	1	0.4505	0.4706	0.5621	0.8741	0.8527	0.9398	0.2032	0.204	0.216	0.5714	0.6633	0.5872	0.6061
314	1	0.9921	0.9921	0.3146	0.3106	0.3567	1	1	0.9892	1	1	1	1	0.4458	0.4878	0.6357	0.9224	0.9375	0.9344	0.1976	0.2016	0.2065	0.6974	0.7397	0.6979	0.6883
315	1	1	0.9905	0.2138	0.2174	0.2753	1	1	0.9857	1	1	1	1	0.5125	0.5455	0.6529	0.9569	0.9649	0.918	0.1976	0.2016	0.2065	0.7465	0.7647	0.7634	0.7534
316	1	0.9926	0.9926	0.2373	0.2397	0.3006	1	1	0.9889	1	1	0.9919	1	0.519	0.5513	0.6583	0.9008	0.9068	0.9206	0.1976	0.2016	0.2065	0.7183	0.7246	0.7473	0.7534
317	1	1	0.9912	0.2061	0.2047	0.2569	1	1	0.9859	1	1	1	1	0.5584	0.5395	0.6754	0.964	0.9636	0.925	0.1976	0.2016	0.2065	0.7727	0.7692	0.7791	0.791
318	1	0.9941	0.9941	0.2171	0.2091	0.2729	1	1	0.9918	1	1	0.9938	1	0.5	0.5125	0.656	0.9174	0.906	0.92	0.2016	0.2056	0.2033	0.7467	0.7534	0.7579	0.7733
319	1	1	0.9931	0.2039	0.1838	0.2388	1	1	0.991	1	1	1	1	0.5122	0.4935	0.6446	0.9672	0.9669	0.9231	0.2088	0.2056	0.2065	0.7949	0.7895	0.7653	0.8025
320	1	1	1	0.1756	0.1617	0.2229	1	1	0.9894	1	1	1	1	0.4146	0.3896	0.582	0.9685	0.9683	0.9191	0.2088	0.2056	0.2065	0.7654	0.7625	0.7228	0.7711
321	1	1	0.9931	0.1699	0.1545	0.221	1	1	0.9921	1	1	1	1	0.4118	0.4	0.5859	0.9726	0.9655	0.9286	0.2088	0.2056	0.2065	0.7849	0.7912	0.7232	0.7979
322	0.9949	0.9949	0.9949	0.176	0.1588	0.2313	0.9943	1	0.9886	1	1	1	1	0.4253	0.4458	0.5954	0.9691	0.9689	0.9298	0.2024	0.2056	0.2105	0.78	0.8182	0.7119	0.7822
323	0.995	0.995	0.995	0.1595	0.1438	0.2179	0.9948	1	0.9895	1	1	1	1	0.3864	0.4167	0.5746	0.9708	0.9706	0.9278	0.2024	0.2097	0.2105	0.767	0.8119	0.7213	0.7573
324	0.9955	0.9955	0.9955	0.1616	0.1481	0.2196	0.9906	1	0.9906	0.9963	1	1	1	0.375	0.3976	0.5639	0.9508	0.9724	0.9267	0.1992	0.2065	0.2073	0.7818	0.8241	0.7287	0.7727
325	0.9961	0.9961	0.9961	0.1638	0.1542	0.2206	0.9918	1	0.9918	0.9967	1	1	1	0.3556	0.407	0.5303	0.9534	0.9738	0.9254	0.1992	0.2065	0.2105	0.7966	0.8462	0.7259	0.7881
326	0.9966	0.9966	0.9966	0.1641	0.1603	0.2303	0.9929	0.9894	0.9859	0.9971	0.9971	0.9971	1	0.4375	0.4725	0.5588	0.955	0.9747	0.9087	0.1992	0.2065	0.2105	0.8115	0.8678	0.7246	0.8033
327	0.9966	0.9966	0.9966	0.1656	0.1653	0.226	0.9899	0.9899	0.9866	0.9944	0.9972	0.9944	0.9972	0.4421	0.4607	0.5455	0.9559	0.9752	0.9052	0.1992	0.2065	0.2073	0.8197	0.8678	0.7185	0.8279
328	0.9962	0.9962	0.9962	0.1581	0.1501	0.203	0.993	0.9965	0.993	0.997	1	1	1	0.4022	0.4186	0.5164	0.951	0.9755	0.8957	0.2008	0.2	0.2041	0.8099	0.8571	0.7252	0.8167
329	0.9914	0.9914	0.9943	0.1681	0.1621	0.2203	0.9751	0.9861	0.9778	0.985	0.99	0.9925	0.9975	0.5135	0.566	0.5929	0.9452	0.9633	0.9022	0.2073	0.2105	0.2073	0.8156	0.8786	0.76	0.8357
330	0.9903	0.9935	0.9968	0.1628	0.1456	0.2076	0.983	0.9887	0.9858	0.9896	0.9974	0.9974	1	0.5327	0.5865	0.6	0.9444	0.9581	0.8959	0.2008	0.2041	0.2008	0.8134	0.8741	0.7483	0.837
331	0.9895	0.993	0.9965	0.1477	0.1368	0.1928	0.982	0.991	0.985	0.9919	1	0.9973	1	0.47	0.5263	0.5814	0.9431	0.9571	0.8889	0.2008	0.2041	0.2008	0.8203	0.876	0.7445	0.8372
332	0.9895	0.993	0.9965	0.1368	0.1273	0.1807	0.98	0.9914	0.9857	0.9896	1	0.9948	1	0.48	0.5269	0.5574	0.9372	0.9612	0.892	0.2008	0.2041	0.2008	0.8268	0.8828	0.7574	0.8516
333	0.9895	0.993	0.9965	0.13	0.1208	0.1775	0.9802	0.9915	0.983	0.9897	1	0.9922	1	0.5	0.5319	0.5776	0.9275	0.966	0.8879	0.2041	0.2041	0.2008	0.832	0.8889	0.7852	0.8651
334	0.9844	0.9907	0.9938	0.1331	0.1067	0.1732	0.9631	0.9921	0.9789	0.9853	0.9976	0.9902	1	0.6	0.6174	0.6212	0.9324	0.966	0.8967	0.2041	0.2041	0.2008	0.8696	0.9044	0.8056	0.8986
335	0.9894	0.9929	0.9965	0.1263	0.11	0.1708	0.9755	0.9918	0.9809	0.9899	0.9975	0.9924	1	0.5278	0.5294	0.5678	0.931	0.9653	0.8947	0.2041	0.2041	0.2008	0.8516	0.8889	0.7879	0.8819
336	0.9752	0.9876	0.9938	0.1294	0.1164	0.1711	0.9513	0.9872	0.9795	0.973	0.9926	0.9902	0.9902	0.6111	0.6371	0.6547	0.9289	0.9619	0.8986	0.2073	0.2073	0.2041	0.8741	0.9021	0.8176	0.9021
337	0.9705	0.9853	0.9912	0.1381	0.1229	0.1852	0.9075	0.98	0.9625	0.9515	0.9879	0.983	0.9879	0.6496	0.6741	0.68	0.8219	0.9626	0.9005	0.2105	0.2105	0.2041	0.8117	0.9079	0.8291	0.8882
338	0.9663	0.9803	0.9916	0.1389	0.1294	0.1959	0.879	0.9728	0.9457	0.933	0.9856	0.9713	0.9856	0.662	0.6929	0.6968	0.7727	0.9628	0.9009	0.2105	0.2105	0.2041	0.7813	0.9172	0.8344	0.8981
339	1	1	0.9697	0.4274	0.4029	0.4704	1	1	1	1	1	1	1	0.5192	0.4306	0.5511	0.8936	0.8837	0.8889	0.2252	0.2261	0.2269	0.5313	0.4824	0.5437	0.5165
340	1	1	0.9565	0.4286	0.4121	0.458	1	1	1	1	1	1	1	0.4601	0.4103	0.5137	0.8958	0.8837	0.8824	0.2273	0.2311	0.2281	0.4848	0.4731	0.5094	0.5052
341	1	1	0.9444	0.4092	0.4198	0.4299	1	1	1	1	1	1	1	0.4182	0.3865	0.4754	0.8444	0.8571	0.88	0.2342	0.2425	0.236	0.4356	0.4227	0.4815	0.4184
342	1	1	0.9286	0.3736	0.404	0.4348	1	1	1	1	1	1	1	0.3772	0.3576	0.4332	0.8444	0.8837	0.8776	0.2381	0.2435	0.2472	0.4476	0.4356	0.4587	0.4314
343	1	1	1	0.368	0.4023	0.4298	1	1	1	1	1	1	1	0.3743	0.3576	0.4162	0.8627	0.8936	0.8478	0.2353	0.2435	0.2481	0.4393	0.4369	0.4352	0.4272
344	1	1	1	0.3636	0.389	0.4382	1	1	1	1	1	1	1	0.375	0.3519	0.4199	0.8727	0.902	0.8776	0.2268	0.2416	0.2351	0.4537	0.4314	0.4393	0.4216
345	1	1	1	0.3624	0.405	0.4294	1	1	1	1	1	1	1	0.4182	0.3935	0.452	0.8772	0.9038	0.8793	0.2226	0.2302	0.2348	0.4808	0.4526	0.486	0.4694
346	1	1	1	0.374	0.3836	0.4325	1	1	1	1	1	1	1	0.451	0.4113	0.4821	0.8772	0.9	0.8889	0.2137	0.2328	0.2261	0.5052	0.4884	0.4639	0.4719
347	1	1	1	0.337	0.3526	0.4326	1	1	1	1	1	1	1	0.507	0.4274	0.5767	0.8929	0.8958	0.9412	0.2031	0.2118	0.2118	0.5402	0.4865	0.5604	0.5181
348	1	1	1	0.3307	0.3531	0.4253	1	1	1	1	1	1	1	0.5328	0.4569	0.5949	0.8947	0.898	0.9434	0.2	0.2118	0.2047	0.5476	0.5342	0.5506	0.5385
349	1	1	0.9688	0.3351	0.368	0.43	1	1	1	1	1	1	1	0.5379	0.469	0.6051	0.9048	0.9091	0.9231	0.1969	0.2087	0.2016	0.5476	0.5342	0.5495	0.5513
350	1	1	0.9821	0.3583	0.3782	0.4453	1	1	1	1	1	1	1	0.5489	0.4957	0.6164	0.8788	0.9	0.8056	0.1992	0.2188	0.2118	0.5618	0.5641	0.5263	0.561
351	1	1	0.9821	0.3466	0.3719	0.437	1	1	1	1	1	1	1	0.5447	0.4854	0.6323	0.875	0.8971	0.8553	0.1976	0.2095	0.2024	0.5244	0.5811	0.5426	0.5256
352	1	1	0.9863	0.36	0.3873	0.447	1	1	1	1	1	1	1	0.5276	0.4771	0.6139	0.8514	0.8429	0.8072	0.2039	0.2157	0.2165	0.5172	0.5443	0.5306	0.5301
353	1	0.9903	0.9903	0.3787	0.4057	0.4663	1	0.9899	1	1	0.9882	1	1	0.5263	0.4649	0.5975	0.8608	0.8243	0.8085	0.2124	0.2201	0.2287	0.5474	0.5568	0.5636	0.5714
354	1	0.9907	0.9907	0.375	0.4196	0.477	1	0.9904	1	1	0.9889	1	1	0.4924	0.4435	0.5839	0.8675	0.8333	0.8105	0.2101	0.2179	0.2227	0.5269	0.5294	0.5596	0.5618
355	1	0.9907	0.9907	0.3827	0.4346	0.4849	1	1	1	1	1	1	1	0.5115	0.4474	0.5823	0.8659	0.8312	0.8636	0.207	0.2148	0.2196	0.5275	0.506	0.5392	0.5176
356	1	0.9907	0.9907	0.3914	0.4279	0.4862	1	1	0.9891	1	1	0.9877	1	0.5078	0.4655	0.6025	0.8875	0.8553	0.881	0.207	0.2148	0.2196	0.5176	0.5185	0.5417	0.5476
357	1	0.9899	0.9899	0.399	0.432	0.4769	1	1	0.987	1	1	0.9859	1	0.5156	0.4474	0.6	0.9014	0.8406	0.9444	0.2047	0.2047	0.2174	0.5309	0.4675	0.5326	0.5375
358	1	0.9901	0.9901	0.4128	0.4345	0.4818	1	1	1	1	1	1	1	0.4918	0.4609	0.6	0.8904	0.8451	0.9437	0.2016	0.2016	0.2183	0.5422	0.5366	0.5426	0.5647
359	0.991	0.991	0.991	0.4219	0.4488	0.4926	1	1	0.9767	1	1	0.9872	1	0.5039	0.4492	0.5926	0.8929	0.8267	0.9342	0.2047	0.2047	0.2213	0.5495	0.5176	0.5464	0.5568
360	0.9915	0.9915	0.9915	0.4173	0.4548	0.5061	1	1	0.9891	1	1	0.9882	1	0.4889	0.4274	0.5714	0.8947	0.8256	0.9425	0.2078	0.2126	0.2244	0.5408	0.5054	0.5619	0.5426
361	0.9928	0.9928	0.9928	0.4282	0.4741	0.5174	1	1	1	1	1	1	1	0.4397	0.3953	0.5145	0.8529	0.8261	0.9247	0.2231	0.2239	0.2394	0.514	0.5294	0.5565	0.534
362	0.9936	0.9936	0.9936	0.4402	0.4911	0.5308	0.9913	0.9826	1	0.9913	0.9913	1	1	0.3741	0.365	0.44	0.8448	0.8019	0.9273	0.2328	0.2366	0.2452	0.4957	0.5357	0.5484	0.531
363	0.9941	0.9941	0.9941	0.457	0.5013	0.5342	0.9923	0.9769	1	0.9922	0.9922	1	1	0.3636	0.3796	0.452	0.8594	0.8235	0.9286	0.2299	0.2375	0.2423	0.5169	0.5565	0.5692	0.5556
364	0.9939	0.9939	0.9939	0.4121	0.4476	0.5129	0.9924	0.9924	1	0.9926	0.9926	1	0.9926	0.3871	0.4146	0.521	0.8525	0.8534	0.9244	0.2055	0.2103	0.2183	0.4951	0.5673	0.5556	0.5534
365	1	0.9914	0.9914	0.3341	0.3485	0.4054	1	1	0.9898	1	1	1	1	0.4615	0.4694	0.5461	0.94	0.9175	0.9333	0.2008	0.2048	0.2097	0.6429	0.7143	0.5474	0.6512
366	1	0.9922	0.9922	0.3135	0.3161	0.3681	1	1	0.9898	1	1	1	1	0.4302	0.4884	0.609	0.8824	0.9043	0.935	0.2008	0.2048	0.2097	0.6625	0.6974	0.6354	0.6875
367	1	1	0.9921	0.2711	0.2658	0.3197	1	1	0.9877	1	1	1	1	0.5238	0.5679	0.6587	0.9397	0.9474	0.925	0.1976	0.2016	0.2065	0.726	0.7746	0.7097	0.7123
368	1	1	0.9912	0.2173	0.2237	0.2836	1	1	0.9853	1	1	1	1	0.5244	0.5316	0.6557	0.9643	0.964	0.916	0.1976	0.2016	0.2065	0.75	0.7576	0.7416	0.75
369	1	0.9926	0.9926	0.2291	0.2225	0.2869	1	1	0.9884	1	1	0.9915	1	0.5294	0.5432	0.656	0.964	0.964	0.9153	0.1976	0.2016	0.2065	0.7465	0.7647	0.7363	0.7465
370	1	0.9938	0.9938	0.2406	0.2326	0.2968	1	1	0.9918	1	1	0.9933	1	0.5116	0.5238	0.6512	0.9391	0.9474	0.9256	0.2048	0.2056	0.2065	0.7722	0.7867	0.7188	0.7595
371	1	1	0.9926	0.2004	0.1826	0.2403	1	1	0.9905	1	1	1	1	0.4598	0.4762	0.6231	0.9661	0.9661	0.9291	0.2088	0.2056	0.2065	0.7531	0.7692	0.7228	0.7654
372	1	1	0.9925	0.1808	0.1659	0.2304	1	1	0.9911	1	1	1	1	0.3953	0.4286	0.5878	0.9688	0.9685	0.927	0.2088	0.2056	0.2065	0.7614	0.7738	0.729	0.7614
373	1	1	0.9935	0.1922	0.1771	0.2343	1	1	0.9932	1	1	1	1	0.3977	0.4302	0.5833	0.9728	0.9658	0.929	0.2024	0.2056	0.2065	0.7857	0.8	0.7304	0.7629
374	0.9954	0.9954	0.9954	0.1939	0.1883	0.2484	0.9948	1	0.9895	1	1	1	1	0.413	0.4432	0.5746	0.9693	0.9691	0.924	0.2024	0.2056	0.2065	0.7963	0.819	0.6967	0.7757
375	0.9957	0.9957	0.9957	0.1957	0.1836	0.2418	0.9953	1	0.9859	0.9962	1	1	1	0.4022	0.4556	0.5797	0.9713	0.9711	0.9286	0.2024	0.2056	0.2065	0.7928	0.8333	0.704	0.7658
376	0.9963	0.9963	0.9963	0.1939	0.1836	0.2478	0.9921	1	0.9843	0.9967	1	0.9967	1	0.3723	0.4333	0.5643	0.9637	0.9738	0.925	0.2024	0.2097	0.2137	0.7967	0.8512	0.7194	0.7705
377	0.9961	0.9961	0.9961	0.1641	0.1577	0.2196	0.992	1	0.988	0.9967	1	1	1	0.3656	0.4111	0.5435	0.9538	0.974	0.9204	0.1992	0.2065	0.2105	0.7951	0.8417	0.708	0.7686
378	0.9965	0.9965	0.9965	0.1678	0.1717	0.2299	0.9897	0.9897	0.9863	0.9971	0.9971	0.9971	1	0.4271	0.4674	0.5674	0.955	0.9747	0.9135	0.2033	0.2065	0.2073	0.8145	0.8607	0.7194	0.7967
379	0.9964	0.9964	0.9964	0.1562	0.156	0.2129	0.993	0.993	0.9894	0.997	1	0.997	1	0.3617	0.4111	0.5149	0.9557	0.9751	0.9048	0.2	0.2033	0.2041	0.7951	0.843	0.7101	0.7951
380	0.9934	0.9934	0.9967	0.1681	0.1635	0.2172	0.9908	0.9908	0.9847	0.9945	0.9972	0.9945	0.9972	0.4571	0.5	0.5634	0.9565	0.9756	0.9065	0.2033	0.2105	0.2073	0.8092	0.8682	0.7292	0.8077
381	0.9963	0.9963	0.9963	0.1484	0.1423	0.2039	0.9903	0.9935	0.9903	0.9943	1	1	1	0.3878	0.4194	0.4921	0.942	0.9612	0.8967	0.2008	0.2041	0.2008	0.7953	0.8583	0.7319	0.8031
382	0.9903	0.9935	0.9968	0.1524	0.148	0.2034	0.9803	0.9887	0.9803	0.987	0.9948	0.9922	1	0.5045	0.5888	0.5912	0.9444	0.9581	0.8919	0.2041	0.2073	0.2041	0.7985	0.875	0.7379	0.8222
383	0.9897	0.9931	0.9966	0.1453	0.1474	0.194	0.9828	0.9914	0.9857	0.9921	1	0.9974	1	0.5182	0.549	0.5809	0.9398	0.9581	0.8914	0.2073	0.2073	0.2041	0.812	0.8806	0.7394	0.8358
384	0.9905	0.9937	0.9937	0.1511	0.1492	0.1975	0.9712	0.9921	0.9791	0.9828	1	0.9902	1	0.5854	0.6293	0.6164	0.9355	0.9583	0.8829	0.2073	0.2073	0.2041	0.838	0.8951	0.7748	0.8671
385	0.9899	0.9933	0.9933	0.1353	0.136	0.1866	0.9735	0.9921	0.9815	0.9876	1	0.9925	1	0.5517	0.5833	0.5736	0.9333	0.9617	0.8894	0.2073	0.2073	0.2041	0.8382	0.8897	0.7793	0.8686
386	0.9681	0.9787	0.992	0.1573	0.1346	0.1975	0.9095	0.9707	0.9487	0.9509	0.9836	0.9766	0.9836	0.6786	0.6978	0.7032	0.7597	0.8865	0.906	0.2073	0.2073	0.2041	0.7636	0.8712	0.8313	0.878
387	0.9781	0.9906	0.9938	0.1258	0.1167	0.1773	0.9514	0.9872	0.977	0.9732	0.9927	0.9902	0.9927	0.6016	0.624	0.6429	0.9292	0.9621	0.8991	0.2073	0.2073	0.2041	0.8621	0.9028	0.8054	0.8966
388	0.9576	0.9761	0.992	0.1524	0.1328	0.1872	0.8634	0.9683	0.939	0.9227	0.9789	0.9719	0.9813	0.6806	0.7092	0.7152	0.7273	0.8767	0.9052	0.2105	0.2105	0.2041	0.7321	0.8788	0.8462	0.8743
389	0.9529	0.9653	0.9876	0.1663	0.1506	0.216	0.7981	0.9531	0.9085	0.8761	0.9662	0.9572	0.973	0.7278	0.7436	0.7471	0.7	0.8263	0.9083	0.2137	0.2137	0.2073	0.7232	0.8693	0.8483	0.8693
390	0.948	0.9653	0.9876	0.1818	0.1677	0.2335	0.7529	0.9459	0.9082	0.8668	0.9661	0.9594	0.9707	0.7178	0.7296	0.736	0.6942	0.8312	0.9087	0.22	0.22	0.2137	0.7182	0.8603	0.8407	0.8492
391	1	0.9706	0.9706	0.4057	0.4012	0.4564	1	1	1	1	1	1	1	0.5313	0.4933	0.565	0.8936	0.8605	0.8679	0.2302	0.2311	0.2319	0.5408	0.5281	0.5701	0.5532
392	1	0.9706	0.9706	0.416	0.3953	0.4569	1	1	1	1	1	1	1	0.5155	0.4698	0.5424	0.8936	0.8864	0.8704	0.2281	0.229	0.2261	0.5155	0.5056	0.5377	0.5161
393	1	0.9706	0.9706	0.4315	0.4164	0.4567	1	1	1	1	1	1	1	0.4601	0.4375	0.5165	0.8696	0.8605	0.8462	0.2331	0.2331	0.2302	0.4747	0.4842	0.5138	0.5
394	1	0.9677	0.9677	0.431	0.4315	0.4599	1	1	1	1	1	1	1	0.4479	0.4049	0.5054	0.8913	0.8537	0.8627	0.2342	0.2388	0.2388	0.47	0.4433	0.5135	0.47
395	1	1	0.95	0.4183	0.4191	0.4487	1	1	1	1	1	1	1	0.4485	0.411	0.5	0.8723	0.8571	0.8846	0.2351	0.236	0.236	0.4854	0.4592	0.5182	0.4851
396	1	1	0.9412	0.4103	0.422	0.4422	1	1	1	1	1	1	1	0.4096	0.3765	0.459	0.8444	0.8837	0.88	0.2351	0.2388	0.236	0.451	0.4286	0.4862	0.4343
397	1	1	1	0.3757	0.3948	0.4162	1	1	1	1	1	1	1	0.3772	0.3537	0.4208	0.8511	0.8837	0.8667	0.2342	0.2416	0.2388	0.4476	0.4356	0.4537	0.4257
398	1	1	1	0.3693	0.4063	0.415	1	1	1	1	1	1	1	0.3988	0.3727	0.4451	0.8654	0.8958	0.88	0.2285	0.236	0.2368	0.4623	0.4554	0.463	0.43
399	1	1	0.9615	0.3761	0.4079	0.4347	1	1	1	1	1	1	1	0.4364	0.4038	0.4835	0.8679	0.8958	0.8596	0.2293	0.2331	0.2377	0.4952	0.4848	0.5045	0.495
400	1	1	0.963	0.3966	0.3989	0.4485	1	1	1	1	1	1	1	0.4494	0.4247	0.4826	0.8727	0.898	0.8364	0.2146	0.2222	0.2231	0.5	0.5275	0.4854	0.5158
401	1	1	0.9655	0.3479	0.3587	0.4347	1	1	1	1	1	1	1	0.5306	0.4375	0.5758	0.875	0.9	0.8793	0.2192	0.2239	0.2278	0.5556	0.5128	0.5714	0.5349
402	1	1	0.9737	0.3641	0.3673	0.4377	1	1	1	1	1	1	1	0.518	0.439	0.5939	0.9016	0.9057	0.8636	0.2162	0.2209	0.2248	0.5506	0.5	0.5567	0.5181
403	1	1	0.9744	0.3556	0.3789	0.452	1	1	1	1	1	1	1	0.5328	0.4746	0.6025	0.9032	0.9074	0.9254	0.207	0.2118	0.2157	0.5465	0.5333	0.5684	0.5375
404	1	1	0.9773	0.344	0.3756	0.4461	1	1	1	1	1	1	1	0.5338	0.4649	0.6063	0.8769	0.9153	0.8806	0.207	0.2188	0.2118	0.5233	0.5584	0.5326	0.5375
405	1	1	0.9828	0.3503	0.3883	0.4484	1	1	1	1	1	1	1	0.5308	0.4779	0.6101	0.8732	0.8769	0.8182	0.207	0.2188	0.2118	0.5172	0.557	0.5053	0.5309
406	1	0.99	0.99	0.3906	0.4022	0.4717	1	1	1	1	0.9868	1	1	0.5429	0.4706	0.5938	0.8701	0.8194	0.8023	0.2214	0.229	0.2375	0.596	0.5333	0.5701	0.5591
407	1	0.9914	0.9914	0.3838	0.407	0.4797	1	0.9909	1	1	0.9892	1	1	0.5106	0.45	0.5732	0.8675	0.8077	0.8021	0.2214	0.229	0.2375	0.5545	0.5055	0.5446	0.5368
408	1	0.9905	0.9905	0.3601	0.4246	0.4791	1	0.9908	1	1	0.9891	1	1	0.4741	0.4322	0.5697	0.8588	0.7975	0.7813	0.2124	0.2201	0.2287	0.5102	0.5056	0.5351	0.5319
409	1	0.9897	0.9897	0.3777	0.4275	0.4798	1	1	1	1	1	1	1	0.5	0.4483	0.5802	0.8659	0.8312	0.9167	0.2101	0.2179	0.2227	0.5161	0.5116	0.549	0.5506
410	1	0.9897	0.9897	0.4005	0.4336	0.4835	1	1	1	1	1	1	1	0.4846	0.4444	0.5864	0.88	0.8286	0.9189	0.207	0.2148	0.2196	0.5	0.4684	0.5319	0.5422
411	1	0.9886	0.9886	0.4147	0.4447	0.4939	1	1	1	1	1	1	1	0.4962	0.4333	0.5828	0.8806	0.8308	0.9104	0.2078	0.2078	0.2205	0.5357	0.475	0.5474	0.5309
412	1	0.9885	0.9885	0.4104	0.4477	0.4902	1	1	1	1	1	1	1	0.4846	0.4333	0.5688	0.8906	0.8197	0.9206	0.2078	0.2078	0.2244	0.5357	0.5	0.5625	0.5422
413	1	0.99	0.99	0.4151	0.455	0.4976	1	1	1	1	1	1	1	0.4924	0.438	0.5625	0.8873	0.7937	0.9219	0.2078	0.2078	0.2244	0.5393	0.5119	0.5714	0.5581
414	1	0.9905	0.9905	0.4149	0.4474	0.4976	1	1	1	1	1	1	1	0.4851	0.4132	0.561	0.9048	0.8158	0.9351	0.2078	0.2126	0.2244	0.5326	0.5057	0.5455	0.5506
415	0.9915	0.9915	0.9915	0.4241	0.4519	0.511	1	1	1	1	1	1	1	0.4632	0.4	0.5385	0.8511	0.8046	0.9318	0.214	0.2188	0.2305	0.5	0.4894	0.5514	0.5213
416	0.9925	0.9925	0.9925	0.4175	0.451	0.5073	1	1	1	1	1	1	1	0.4676	0.4219	0.5294	0.8544	0.8298	0.9263	0.2078	0.2126	0.2244	0.5146	0.5545	0.5487	0.55
417	0.9932	0.9932	0.9932	0.4209	0.4541	0.5096	1	1	0.9913	1	1	0.9912	1	0.4444	0.432	0.5266	0.8571	0.8462	0.9252	0.2047	0.2095	0.2213	0.5146	0.5825	0.5652	0.5728
418	0.9939	0.9939	0.9939	0.4233	0.4376	0.5035	0.9921	1	0.9921	0.9923	1	0.9923	0.9923	0.4262	0.4831	0.5494	0.8678	0.8534	0.9231	0.2055	0.2103	0.2183	0.5534	0.6471	0.5575	0.5922
419	1	0.9932	0.9932	0.3726	0.3818	0.4376	0.9915	1	0.9915	0.992	1	0.992	1	0.4444	0.47	0.5486	0.8934	0.8729	0.9344	0.2032	0.2112	0.216	0.6211	0.6947	0.5631	0.6421
420	1	0.9922	0.9922	0.3235	0.3319	0.3824	1	1	0.9897	1	1	0.9909	1	0.4556	0.4943	0.6031	0.9224	0.9217	0.925	0.2008	0.2048	0.2097	0.7125	0.7308	0.6526	0.716
421	1	1	1	0.2345	0.2316	0.2906	1	1	0.9831	1	1	1	1	0.5349	0.561	0.6475	0.9623	0.9619	0.9189	0.1976	0.2016	0.2065	0.7246	0.7761	0.7241	0.7324
422	1	1	0.9912	0.2286	0.227	0.2799	1	1	0.9848	1	1	0.9894	1	0.5412	0.5488	0.6475	0.9636	0.9636	0.913	0.1976	0.2016	0.2065	0.7536	0.7612	0.7209	0.7536
423	1	0.9935	0.9935	0.2589	0.2593	0.3269	1	1	0.9817	1	1	0.9926	1	0.5056	0.5176	0.6462	0.9298	0.9286	0.9217	0.2048	0.2088	0.2065	0.7308	0.7632	0.7021	0.7179
424	1	0.9929	0.9929	0.2522	0.2468	0.2987	1	1	0.9903	1	1	0.992	1	0.4891	0.4828	0.6212	0.9554	0.9643	0.9237	0.2088	0.2056	0.2065	0.7561	0.7662	0.6875	0.7317
425	1	1	0.9924	0.2247	0.2162	0.2593	1	1	0.9905	1	1	0.9921	1	0.4421	0.427	0.5704	0.9565	0.9652	0.9274	0.2088	0.2056	0.2065	0.7471	0.7738	0.6699	0.7356
426	1	1	0.9932	0.2203	0.2105	0.2691	1	1	0.9925	1	1	1	1	0.4257	0.4362	0.5524	0.9632	0.9632	0.931	0.2024	0.2056	0.2065	0.75	0.7917	0.6579	0.74
427	0.9949	0.9949	0.9949	0.2274	0.2105	0.2779	0.9944	1	0.9887	0.9952	1	1	1	0.4423	0.4479	0.551	0.9675	0.9608	0.9321	0.2024	0.2056	0.2065	0.75	0.8	0.6303	0.7431
428	0.9955	0.9955	0.9955	0.2171	0.2031	0.267	0.995	1	0.99	1	1	1	1	0.4423	0.4479	0.5608	0.9639	0.9697	0.9253	0.2056	0.2088	0.2097	0.7739	0.823	0.6484	0.7759
429	0.9959	0.9959	0.9959	0.2154	0.2109	0.2643	0.9956	1	0.9867	0.9963	1	1	1	0.4519	0.4948	0.5638	0.9663	0.9716	0.9297	0.2056	0.2088	0.2129	0.7759	0.8348	0.6406	0.75
430	0.9963	0.9963	0.9963	0.2093	0.2022	0.2621	0.996	0.996	0.988	0.9967	0.9967	1	1	0.4095	0.4747	0.5467	0.9639	0.974	0.9254	0.2056	0.2129	0.2129	0.7734	0.8504	0.6713	0.7638
431	0.9969	0.9937	0.9937	0.2266	0.216	0.2767	0.9903	0.9903	0.9773	0.9972	0.9972	0.9945	0.9972	0.487	0.5321	0.5813	0.9507	0.9751	0.919	0.2097	0.2169	0.2097	0.7971	0.8603	0.6908	0.7883
432	0.9921	0.9894	0.9921	0.2652	0.2651	0.3304	0.9759	0.9812	0.9464	0.9853	0.9853	0.978	0.9927	0.5263	0.5859	0.6158	0.8527	0.895	0.92	0.2191	0.2262	0.2191	0.7453	0.8165	0.7262	0.7975
433	0.9914	0.9914	0.9943	0.2082	0.2051	0.2619	0.9802	0.9859	0.9633	0.9874	0.9899	0.9899	0.9975	0.5041	0.5565	0.6168	0.9575	0.9762	0.9083	0.2097	0.2169	0.2137	0.8125	0.8811	0.7358	0.7986
434	0.9904	0.9936	0.9936	0.1826	0.1756	0.2376	0.9825	0.9883	0.9767	0.9893	0.9947	0.992	0.9973	0.4821	0.5189	0.5935	0.9522	0.9712	0.907	0.2033	0.2105	0.2073	0.8102	0.8741	0.7368	0.8162
435	0.9934	0.9934	0.9967	0.162	0.1592	0.2155	0.9852	0.9911	0.9763	0.9946	0.9946	0.9919	0.9973	0.4324	0.4615	0.5503	0.9437	0.9575	0.8995	0.2073	0.2105	0.2073	0.8015	0.8593	0.74	0.8088
436	0.99	0.9934	0.9967	0.1435	0.1504	0.2103	0.983	0.9915	0.9858	0.9895	0.9974	0.9921	1	0.4425	0.5047	0.5352	0.9444	0.9581	0.8969	0.2073	0.2105	0.2073	0.8058	0.8705	0.7483	0.8143
437	0.9904	0.9936	0.9936	0.1512	0.1558	0.2034	0.9757	0.9892	0.9704	0.9875	0.9975	0.9875	1	0.541	0.6053	0.6014	0.9398	0.9581	0.8919	0.2073	0.2073	0.2041	0.8071	0.8873	0.7434	0.8227
438	0.9902	0.9935	0.9935	0.1379	0.1435	0.1919	0.971	0.9921	0.971	0.9851	1	0.9851	1	0.544	0.5877	0.6026	0.9367	0.9591	0.885	0.2073	0.2073	0.2041	0.8194	0.8819	0.7338	0.8403
439	0.9877	0.9907	0.9938	0.1407	0.1498	0.1996	0.9595	0.9899	0.9646	0.9806	0.9927	0.9831	1	0.594	0.6341	0.6209	0.9369	0.9593	0.8855	0.2073	0.2073	0.2008	0.8344	0.8867	0.775	0.8675
440	0.9778	0.9861	0.9917	0.148	0.1345	0.2046	0.9315	0.978	0.9511	0.9598	0.9858	0.9764	0.9905	0.6224	0.6343	0.6667	0.9058	0.9638	0.8952	0.2073	0.2073	0.2008	0.8544	0.8981	0.8204	0.8797
441	0.9509	0.9664	0.9871	0.1441	0.1328	0.1939	0.8417	0.9544	0.9353	0.9118	0.9698	0.9745	0.9791	0.7568	0.7552	0.7791	0.7281	0.8267	0.9035	0.2041	0.2073	0.2008	0.7622	0.8589	0.8354	0.858
442	0.9487	0.9658	0.9878	0.1908	0.1754	0.2387	0.7865	0.942	0.9118	0.868	0.9642	0.962	0.9732	0.7301	0.7484	0.7416	0.6983	0.8277	0.9087	0.2169	0.2169	0.2105	0.7238	0.8659	0.8462	0.8603
443	0.9466	0.9612	0.9879	0.1911	0.1772	0.2453	0.7431	0.9375	0.8819	0.8641	0.9577	0.9465	0.9666	0.7294	0.7455	0.7326	0.6844	0.8292	0.9095	0.2292	0.2292	0.2231	0.7143	0.871	0.8307	0.8503
444	1	0.9706	0.9706	0.4035	0.4041	0.4484	1	1	1	1	1	1	1	0.4877	0.4808	0.5333	0.8936	0.8889	0.8727	0.2331	0.2368	0.2273	0.52	0.5361	0.5545	0.5455
445	1	0.9762	0.9762	0.4145	0.4164	0.4663	1	1	1	1	1	1	1	0.4847	0.4625	0.5278	0.8936	0.8913	0.8704	0.2331	0.2331	0.2302	0.51	0.5204	0.5455	0.53
446	1	0.9756	0.9756	0.4147	0.4235	0.4599	1	1	1	1	1	1	1	0.454	0.4348	0.5082	0.898	0.8936	0.875	0.2293	0.2331	0.2302	0.495	0.5051	0.5225	0.495
447	1	0.9744	0.9744	0.4135	0.4223	0.457	1	1	1	1	1	1	1	0.4356	0.4224	0.4973	0.898	0.8936	0.875	0.2351	0.236	0.236	0.4752	0.4848	0.5045	0.4752
448	1	0.9697	0.9697	0.4232	0.4269	0.4586	1	1	1	1	1	1	1	0.4417	0.4224	0.4973	0.8958	0.8889	0.8704	0.2351	0.236	0.236	0.4851	0.4796	0.5135	0.4851
449	1	1	0.9565	0.4257	0.4167	0.4598	1	1	1	1	1	1	1	0.4383	0.414	0.4889	0.8776	0.8913	0.8889	0.2302	0.234	0.2311	0.4747	0.4787	0.514	0.5
450	1	1	0.9545	0.4167	0.4179	0.4595	1	1	1	1	1	1	1	0.4451	0.425	0.4973	0.8542	0.8889	0.8868	0.2264	0.2302	0.2311	0.4752	0.4792	0.5093	0.4848
451	1	1	0.96	0.4167	0.4232	0.4493	1	1	1	1	1	1	1	0.4518	0.4259	0.4946	0.8542	0.8913	0.8868	0.2351	0.2388	0.2397	0.4904	0.49	0.5135	0.4851
452	1	0.9655	0.9655	0.415	0.4232	0.4582	1	1	1	1	1	1	1	0.4518	0.425	0.4918	0.86	0.8936	0.8909	0.2322	0.236	0.2368	0.4952	0.4898	0.5091	0.49
453	1	0.9697	0.9697	0.4195	0.42	0.4731	1	1	1	1	1	1	1	0.4634	0.443	0.5	0.8654	0.898	0.8772	0.2264	0.234	0.2386	0.5049	0.5052	0.5093	0.5051
454	1	0.9796	0.9796	0.42	0.4181	0.4689	1	1	1	1	1	1	1	0.4817	0.4641	0.514	0.86	0.8936	0.8596	0.2197	0.2311	0.2357	0.5098	0.5426	0.5093	0.5361
455	1	0.9818	0.9818	0.4034	0.4129	0.4704	1	1	1	1	1	1	1	0.5283	0.4897	0.56	0.8889	0.8958	0.8475	0.2235	0.2311	0.2357	0.5882	0.5914	0.566	0.602
456	1	0.9851	0.9851	0.4153	0.4242	0.486	1	0.9804	1	1	1	0.9787	1	0.5723	0.5211	0.6124	0.875	0.8627	0.8333	0.2235	0.2311	0.2357	0.6117	0.5806	0.5963	0.6061
457	1	0.9815	0.9815	0.3852	0.3952	0.4628	1	1	1	1	1	1	1	0.5429	0.4878	0.6098	0.8983	0.9057	0.8507	0.2184	0.2299	0.2308	0.5667	0.5316	0.5612	0.5349
458	1	1	0.9767	0.3504	0.3862	0.4523	1	1	1	1	1	1	1	0.5259	0.4701	0.6049	0.9063	0.9107	0.9091	0.207	0.2188	0.2157	0.5465	0.5395	0.5591	0.5375
459	1	0.9846	0.9846	0.3737	0.3858	0.4615	1	1	1	1	1	1	1	0.5474	0.4915	0.6087	0.8636	0.85	0.8056	0.2062	0.2179	0.2227	0.5652	0.5432	0.55	0.5529
460	0.9915	0.9915	0.9915	0.3994	0.4162	0.4789	1	0.9894	0.9894	1	0.9881	0.9881	1	0.5613	0.4962	0.593	0.8767	0.791	0.8049	0.2264	0.234	0.2424	0.6296	0.5625	0.5862	0.5962
461	1	0.9905	0.9905	0.3955	0.4135	0.4812	1	1	1	1	0.9884	1	1	0.5177	0.45	0.5741	0.8718	0.8082	0.8111	0.2214	0.229	0.2375	0.57	0.5275	0.5545	0.5426
462	1	0.9898	0.9898	0.3657	0.4141	0.4648	1	1	1	1	1	1	1	0.5109	0.453	0.575	0.8608	0.8108	0.8132	0.2154	0.2231	0.2317	0.5464	0.5227	0.5545	0.5484
463	1	0.9889	0.9889	0.3703	0.4225	0.4749	1	1	1	1	1	1	1	0.5	0.4397	0.5786	0.875	0.8243	0.9114	0.2101	0.2179	0.2227	0.5326	0.5119	0.5361	0.5465
464	1	0.988	0.988	0.3973	0.4303	0.4838	1	1	1	1	1	1	1	0.4924	0.437	0.5915	0.9	0.8125	0.9412	0.207	0.2148	0.2196	0.5233	0.4416	0.5729	0.5488
465	1	0.9861	0.9861	0.4094	0.4423	0.4902	1	1	1	1	1	1	1	0.4962	0.4463	0.5741	0.8596	0.7963	0.8947	0.2078	0.2078	0.2244	0.5488	0.4872	0.5851	0.55
466	1	0.9868	0.9868	0.4171	0.4589	0.5048	1	1	1	1	1	1	1	0.5075	0.4344	0.5714	0.8793	0.8421	0.9091	0.2078	0.2078	0.2244	0.5556	0.525	0.5745	0.5802
467	1	0.9882	0.9882	0.4289	0.4563	0.5119	1	1	0.9815	1	1	1	1	0.4766	0.425	0.5688	0.871	0.8421	0.9091	0.2078	0.2118	0.2244	0.5412	0.5309	0.5638	0.5833
468	1	0.9888	0.9888	0.4339	0.4495	0.5059	1	1	1	1	1	1	1	0.464	0.4261	0.557	0.8904	0.806	0.9242	0.2055	0.2095	0.2183	0.5172	0.5122	0.5521	0.5529
469	1	0.9904	0.9904	0.4314	0.4436	0.4965	1	1	1	1	1	1	1	0.4651	0.4153	0.5556	0.875	0.8293	0.939	0.2055	0.2095	0.2183	0.4778	0.5116	0.5354	0.5227
470	1	0.9916	0.9916	0.42	0.4418	0.4976	0.9892	1	0.9892	1	1	0.9888	1	0.4531	0.437	0.5521	0.8438	0.837	0.9231	0.2087	0.2095	0.2213	0.5	0.5638	0.5472	0.5426
471	0.9931	0.9931	0.9931	0.4254	0.4447	0.507	0.9908	1	0.9908	0.9912	1	0.9912	1	0.4355	0.4522	0.5494	0.8611	0.8544	0.9314	0.2087	0.2095	0.2213	0.5347	0.6263	0.5586	0.5758
472	0.9937	0.9937	0.9937	0.4181	0.4416	0.486	0.9918	1	0.9836	0.992	1	0.992	1	0.4237	0.4909	0.5325	0.8621	0.8559	0.9298	0.2055	0.2103	0.2183	0.5743	0.697	0.5463	0.604
473	0.9938	0.9938	0.9938	0.4123	0.4123	0.4608	0.9918	1	0.9754	0.9924	1	0.9847	1	0.469	0.5	0.5586	0.8943	0.8559	0.9421	0.2095	0.2174	0.2183	0.602	0.701	0.5534	0.6327
474	1	0.9931	0.9931	0.3463	0.3562	0.4049	1	1	0.9811	1	1	0.9915	1	0.4737	0.4891	0.6	0.8908	0.8966	0.9322	0.204	0.208	0.2129	0.686	0.7024	0.6042	0.6941
475	1	1	0.991	0.2594	0.25	0.3103	1	1	0.9851	1	1	0.9891	1	0.5287	0.5476	0.6563	0.9626	0.9626	0.9279	0.1976	0.2016	0.2065	0.7183	0.7463	0.7079	0.7143
476	1	1	0.9909	0.2269	0.2225	0.2768	1	1	1	1	1	1	1	0.5287	0.5476	0.6508	0.9722	0.9722	0.9196	0.1976	0.2016	0.2065	0.7222	0.75	0.7191	0.7183
477	1	0.9924	0.9924	0.26	0.2565	0.3175	1	1	0.9894	1	1	0.9912	1	0.4946	0.5	0.6154	0.9541	0.9725	0.9391	0.208	0.212	0.2097	0.7375	0.76	0.6809	0.7179
478	1	1	0.9921	0.2461	0.2538	0.2958	1	1	0.9897	1	1	0.9911	1	0.4343	0.4409	0.5474	0.955	0.955	0.9224	0.212	0.2088	0.2097	0.7241	0.7738	0.6263	0.7093
479	0.993	0.993	0.993	0.2715	0.2695	0.3289	1	1	0.9837	1	1	1	1	0.4128	0.4455	0.5302	0.9661	0.9661	0.9286	0.212	0.208	0.2088	0.6875	0.7766	0.5926	0.701
480	0.9946	0.9946	0.9946	0.2834	0.2835	0.3378	1	1	0.9877	1	1	1	1	0.4359	0.4811	0.5099	0.9718	0.9648	0.9333	0.2088	0.208	0.2088	0.7064	0.8056	0.5847	0.7182
481	0.9952	0.9952	0.9952	0.2523	0.2572	0.3193	0.9948	1	0.9843	0.9955	1	1	1	0.425	0.4771	0.4968	0.9618	0.9615	0.9345	0.2088	0.208	0.212	0.7155	0.8087	0.6142	0.7265
482	0.9955	0.9955	0.9955	0.24	0.2335	0.2974	0.9953	1	0.9858	0.9958	1	1	1	0.4274	0.4571	0.5128	0.9581	0.9636	0.9253	0.2088	0.208	0.216	0.7059	0.8051	0.6136	0.725
483	0.996	0.996	0.996	0.2384	0.2252	0.2996	0.9956	1	0.9869	0.9962	1	1	1	0.437	0.463	0.4903	0.9607	0.9659	0.9297	0.2088	0.212	0.216	0.7317	0.8115	0.6119	0.7398
484	0.994	0.994	0.994	0.278	0.2791	0.3407	0.9875	0.9843	0.9749	0.9972	0.9917	0.9917	0.9972	0.5147	0.536	0.5455	0.9254	0.9747	0.9275	0.2222	0.2213	0.2222	0.7517	0.8462	0.6646	0.7708
485	0.9824	0.9874	0.9925	0.2298	0.227	0.2885	0.9433	0.968	0.9113	0.9769	0.9815	0.9746	0.9931	0.5987	0.6533	0.6193	0.834	0.9009	0.911	0.2253	0.2323	0.2292	0.75	0.8596	0.7629	0.8177
486	0.9868	0.9868	0.9921	0.1987	0.1979	0.2522	0.9478	0.9826	0.9279	0.979	0.9836	0.9814	0.993	0.6104	0.6667	0.6263	0.9159	0.96	0.9013	0.216	0.2231	0.22	0.8314	0.8947	0.7701	0.8372
487	0.9779	0.9804	0.9902	0.2157	0.2115	0.2684	0.9093	0.9642	0.8854	0.9503	0.9774	0.9684	0.9842	0.6391	0.7063	0.6224	0.7541	0.8625	0.898	0.2222	0.2292	0.2262	0.7396	0.8663	0.7929	0.822
488	0.9578	0.9696	0.9883	0.237	0.2362	0.2918	0.8383	0.9446	0.8314	0.9119	0.9692	0.9427	0.9736	0.6816	0.7412	0.6601	0.7183	0.8065	0.8964	0.2314	0.2383	0.2353	0.7079	0.85	0.8	0.8374
489	0.9755	0.9755	0.9877	0.1931	0.1911	0.25	0.8759	0.9625	0.8923	0.9374	0.9754	0.962	0.9843	0.6433	0.7037	0.6477	0.7388	0.8595	0.8943	0.2292	0.2292	0.2262	0.7282	0.8571	0.7919	0.8238
490	0.9592	0.9736	0.988	0.2022	0.2004	0.2542	0.8437	0.9494	0.8713	0.9159	0.969	0.9558	0.9757	0.6802	0.7301	0.6701	0.7103	0.8112	0.8968	0.2231	0.2262	0.22	0.7214	0.8564	0.81	0.8485
491	0.9589	0.9734	0.9879	0.1839	0.1656	0.2317	0.8542	0.9537	0.9097	0.9202	0.969	0.9623	0.98	0.7134	0.7308	0.7088	0.7083	0.8277	0.8917	0.2105	0.2137	0.2073	0.734	0.8571	0.8235	0.8516
492	1	0.9804	0.9804	0.4302	0.4273	0.4559	1	1	1	1	1	1	1	0.4759	0.4506	0.5191	0.875	0.8696	0.8519	0.2379	0.2388	0.2388	0.5094	0.4902	0.5179	0.4902
493	1	0.9825	0.9825	0.436	0.4408	0.4713	1	1	1	1	1	1	1	0.4671	0.4518	0.5238	0.88	0.8723	0.8545	0.2454	0.2463	0.2463	0.4906	0.4808	0.5043	0.4857
494	1	0.9836	0.9836	0.4176	0.4199	0.4615	1	1	1	1	1	1	1	0.4464	0.4337	0.5026	0.8627	0.8776	0.8421	0.2491	0.2463	0.25	0.5	0.5046	0.5169	0.4954
495	1	0.9811	0.9811	0.3971	0.4118	0.4659	1	1	1	1	1	1	1	0.4294	0.4198	0.489	0.86	0.9	0.871	0.2351	0.236	0.2397	0.4757	0.4804	0.5133	0.4757
496	1	0.9744	0.9744	0.422	0.4397	0.4726	1	1	1	1	1	1	1	0.454	0.4375	0.5135	0.88	0.8958	0.8596	0.2264	0.2302	0.2311	0.48	0.5052	0.5182	0.4949
497	1	0.9697	0.9697	0.4162	0.4237	0.4631	1	1	1	1	1	1	1	0.4813	0.4641	0.5254	0.8776	0.8958	0.875	0.2281	0.2281	0.2328	0.4948	0.5	0.5238	0.5104
498	1	0.9697	0.9697	0.4224	0.4302	0.4693	1	1	1	1	1	1	1	0.4938	0.4636	0.5311	0.8542	0.8511	0.8704	0.2311	0.2311	0.2357	0.4948	0.4891	0.5192	0.5
499	1	0.973	0.973	0.4236	0.4314	0.4691	1	1	1	1	1	1	1	0.4907	0.4706	0.5281	0.8542	0.8542	0.8704	0.2302	0.234	0.2386	0.5051	0.5106	0.5238	0.5155
500	1	0.975	0.975	0.4282	0.419	0.4665	1	1	1	1	1	1	1	0.5032	0.4662	0.5398	0.8367	0.8571	0.8545	0.2214	0.2252	0.2299	0.5053	0.5	0.5146	0.5161
501	1	0.9792	0.9792	0.4261	0.4185	0.4721	1	1	1	1	1	1	1	0.5094	0.4867	0.5424	0.8431	0.8627	0.8448	0.2243	0.2281	0.2328	0.5258	0.5275	0.5333	0.5319
502	1	0.9825	0.9825	0.4233	0.4153	0.4663	1	1	1	1	1	1	1	0.5346	0.5034	0.5682	0.86	0.8571	0.8596	0.2243	0.2281	0.2328	0.551	0.5495	0.5566	0.5579
503	1	0.9861	0.9861	0.4302	0.4257	0.4888	1	0.9574	1	1	1	1	1	0.5528	0.517	0.5922	0.8679	0.8462	0.8644	0.2264	0.234	0.2386	0.6	0.5979	0.6071	0.6139
504	0.9885	0.9885	0.9885	0.4368	0.447	0.5114	1	0.9636	1	1	1	0.9828	0.9828	0.5549	0.5103	0.5889	0.8833	0.7966	0.8462	0.2285	0.2397	0.2444	0.6182	0.6	0.6087	0.625
505	1	0.9878	0.9878	0.4266	0.4342	0.5084	1	0.9821	0.9821	1	1	0.9811	1	0.5975	0.5145	0.6348	0.8793	0.8364	0.8413	0.2235	0.2311	0.2357	0.6381	0.5957	0.6182	0.62
506	1	1	0.9815	0.375	0.383	0.4491	1	1	1	1	1	1	1	0.5435	0.4876	0.6111	0.9032	0.8909	0.8696	0.2154	0.2269	0.2239	0.5824	0.5375	0.5859	0.5529
507	1	0.9853	0.9853	0.3852	0.4069	0.4615	1	1	1	1	1	1	1	0.539	0.4793	0.6121	0.8906	0.8596	0.831	0.2184	0.2299	0.2346	0.5699	0.5185	0.5784	0.5402
508	0.9912	0.9912	0.9912	0.4176	0.4342	0.4944	1	0.9885	0.9885	1	0.9872	0.9872	0.9872	0.5823	0.5074	0.6158	0.9028	0.7813	0.8228	0.2264	0.234	0.2424	0.6422	0.5368	0.6	0.6019
509	0.9903	0.9903	0.9903	0.4	0.4201	0.4839	1	1	0.9888	1	0.987	0.987	1	0.5473	0.4961	0.6023	0.8732	0.8154	0.8025	0.2214	0.229	0.2375	0.6078	0.5652	0.5841	0.5876
510	1	0.9884	0.9884	0.3777	0.4156	0.4615	1	1	1	1	1	1	1	0.5217	0.4576	0.5901	0.8831	0.831	0.8276	0.2093	0.2209	0.2257	0.5484	0.5238	0.5524	0.5402
511	1	0.9873	0.9873	0.373	0.4222	0.4675	1	1	1	1	1	1	1	0.5113	0.4615	0.5988	0.8732	0.8308	0.9275	0.207	0.2188	0.2196	0.5172	0.4744	0.5376	0.5488
512	1	0.9868	0.9868	0.385	0.4233	0.4778	1	1	0.9831	1	1	0.9815	1	0.5115	0.4569	0.5988	0.8923	0.8197	0.9365	0.207	0.2188	0.2196	0.5422	0.48	0.5604	0.557
513	1	1	0.9841	0.3923	0.4231	0.4724	1	1	1	1	1	1	1	0.4959	0.4643	0.5949	0.8462	0.7843	0.902	0.2047	0.2087	0.2213	0.5325	0.5	0.5667	0.5455
514	1	0.9846	0.9846	0.3969	0.432	0.4741	1	1	0.9762	1	1	1	1	0.4831	0.4643	0.5828	0.86	0.8235	0.9149	0.2087	0.2087	0.2213	0.527	0.5342	0.5244	0.5342
515	1	1	0.9848	0.4	0.4157	0.4648	1	1	0.9762	1	1	1	1	0.4831	0.4393	0.5695	0.8772	0.8364	0.9216	0.2055	0.2095	0.2183	0.5584	0.5417	0.5357	0.56
516	1	0.9878	0.9878	0.4049	0.4147	0.4696	1	1	0.9821	1	1	1	1	0.4661	0.4722	0.5503	0.8806	0.7903	0.9333	0.2055	0.2095	0.2183	0.5375	0.5467	0.5233	0.575
517	1	0.9898	0.9898	0.3995	0.4212	0.4673	0.9857	1	0.9857	1	1	1	1	0.4454	0.4352	0.5395	0.8642	0.8158	0.9481	0.2055	0.2095	0.2183	0.5172	0.5783	0.5161	0.5581
518	1	0.9916	0.9916	0.4123	0.4349	0.4837	0.989	1	0.978	1	1	0.9889	1	0.4545	0.4545	0.5419	0.8542	0.8261	0.9457	0.2087	0.2165	0.2213	0.5426	0.6237	0.5446	0.5745
519	1	0.9922	0.9922	0.4126	0.4315	0.4722	0.9899	1	0.9798	0.99	1	0.99	1	0.45	0.463	0.5419	0.8713	0.8469	0.9388	0.2055	0.2134	0.2183	0.5625	0.6632	0.534	0.5833
520	0.9928	0.9928	0.9928	0.4077	0.4165	0.4642	0.9903	1	0.9806	0.9904	1	0.9808	1	0.437	0.4673	0.543	0.8725	0.8485	0.94	0.2055	0.2134	0.2183	0.5567	0.6667	0.5437	0.5876
521	1	0.9928	0.9928	0.3679	0.377	0.4182	0.9903	1	0.9806	1	1	0.9912	1	0.4495	0.47	0.5586	0.913	0.9009	0.9381	0.2063	0.2143	0.2191	0.6344	0.6957	0.5686	0.6452
522	0.9933	0.9933	0.9933	0.3533	0.3628	0.4133	1	1	0.9817	1	1	0.9919	1	0.49	0.5	0.5915	0.9068	0.8879	0.9304	0.2103	0.2143	0.2191	0.6818	0.7093	0.602	0.6977
523	0.9935	0.9935	0.9935	0.3409	0.3451	0.4017	1	1	0.9815	1	1	0.9919	1	0.4948	0.5213	0.5956	0.8898	0.8889	0.9237	0.2072	0.2112	0.216	0.6824	0.7037	0.6354	0.7073
524	1	1	0.992	0.2946	0.2888	0.3528	1	1	0.9884	1	1	0.9905	1	0.4731	0.5	0.6061	0.9626	0.972	0.9381	0.2072	0.2112	0.216	0.725	0.76	0.6667	0.7179
525	1	1	0.9923	0.2886	0.2969	0.3407	1	1	0.9794	1	1	0.9907	1	0.4851	0.4947	0.563	0.9541	0.9633	0.9391	0.2151	0.2151	0.2088	0.7326	0.7805	0.6327	0.7143
526	0.9933	0.9933	0.9933	0.3182	0.3185	0.3739	1	1	0.9748	1	1	0.9925	1	0.4828	0.5192	0.5667	0.9558	0.9646	0.9244	0.2151	0.208	0.212	0.6875	0.7872	0.5849	0.701
527	0.9938	0.9938	0.9938	0.2993	0.307	0.3634	1	1	0.9855	1	1	1	1	0.4032	0.4554	0.4936	0.9669	0.9512	0.9318	0.2151	0.2143	0.2151	0.6542	0.7692	0.5652	0.6667
528	0.9952	0.9952	0.9952	0.338	0.3446	0.3909	0.9943	1	0.9885	0.9948	1	1	1	0.4091	0.479	0.488	0.9728	0.9527	0.9231	0.2143	0.2174	0.2183	0.661	0.7759	0.6	0.6723
529	0.9957	0.9957	0.9957	0.3188	0.3191	0.3792	0.9951	1	0.9854	0.9956	1	1	1	0.4104	0.5	0.485	0.9686	0.956	0.9294	0.2213	0.2205	0.2213	0.6529	0.7899	0.6103	0.6803
530	0.9962	0.9962	0.9962	0.2932	0.2946	0.3587	0.9957	1	0.9829	0.9962	1	1	1	0.4296	0.5124	0.4819	0.9645	0.9641	0.927	0.2213	0.2244	0.2253	0.6797	0.8095	0.6214	0.7054
531	0.9763	0.9763	0.9858	0.2778	0.2702	0.3385	0.8815	0.9526	0.8483	0.9351	0.9687	0.9442	0.9799	0.625	0.7045	0.6273	0.739	0.8156	0.908	0.2423	0.2529	0.2471	0.7129	0.8276	0.7798	0.8058
532	0.9692	0.9763	0.9858	0.2622	0.2657	0.3312	0.8671	0.9464	0.8392	0.9313	0.9667	0.9379	0.98	0.625	0.7126	0.6364	0.7229	0.8033	0.9032	0.249	0.2529	0.2471	0.7067	0.8267	0.7834	0.7951
533	0.9734	0.9758	0.9879	0.2395	0.2392	0.3065	0.8558	0.9512	0.8535	0.9246	0.9712	0.9512	0.9823	0.6237	0.7159	0.6318	0.7218	0.832	0.8947	0.2462	0.25	0.2442	0.7	0.8473	0.7778	0.8068
534	0.9558	0.9721	0.986	0.2667	0.2694	0.326	0.7972	0.9378	0.8272	0.8901	0.9648	0.9275	0.967	0.6296	0.7333	0.6491	0.7109	0.792	0.8976	0.2519	0.2557	0.25	0.6916	0.8294	0.7892	0.8037
535	0.9581	0.9744	0.986	0.2719	0.2755	0.3326	0.7885	0.931	0.8322	0.8877	0.9626	0.9341	0.9692	0.6218	0.7213	0.632	0.6953	0.7968	0.9016	0.2548	0.2586	0.2557	0.6713	0.8302	0.7743	0.7897
536	0.9779	0.9779	0.9902	0.2382	0.2424	0.2967	0.8318	0.9486	0.8855	0.9129	0.9732	0.9598	0.9866	0.6085	0.7011	0.6188	0.7398	0.9125	0.898	0.2462	0.25	0.2471	0.7273	0.8894	0.7628	0.8186
537	1	0.9697	0.9697	0.4169	0.4232	0.4315	1	1	1	1	1	1	1	0.4568	0.4403	0.5028	0.8889	0.8837	0.8723	0.2302	0.234	0.2205	0.5	0.4842	0.5048	0.4948
538	1	0.9821	0.9821	0.4493	0.4529	0.4745	1	1	1	1	1	1	1	0.4551	0.4583	0.5	0.875	0.7917	0.8462	0.2409	0.2426	0.2454	0.486	0.4811	0.4867	0.4762
539	1	0.9833	0.9833	0.436	0.4438	0.4713	1	1	1	1	1	1	1	0.4611	0.4551	0.5134	0.88	0.84	0.8545	0.2454	0.2463	0.25	0.4953	0.5	0.5043	0.486
540	1	0.9831	0.9831	0.4083	0.426	0.4713	1	1	1	1	1	1	1	0.4424	0.439	0.5027	0.8627	0.88	0.8475	0.2351	0.236	0.2397	0.4857	0.4952	0.5259	0.4857
541	1	0.9828	0.9828	0.3935	0.4053	0.4704	1	1	1	1	1	1	1	0.4417	0.4348	0.4945	0.8431	0.8824	0.8571	0.2293	0.2331	0.2302	0.4706	0.4902	0.5133	0.4854
542	1	0.9836	0.9836	0.4128	0.4282	0.4814	1	1	1	1	1	1	1	0.4785	0.481	0.5275	0.8654	0.8868	0.85	0.2293	0.2331	0.2415	0.5	0.5347	0.5273	0.5243
543	1	0.9815	0.9815	0.4302	0.4188	0.4674	1	1	1	1	1	1	1	0.5541	0.5069	0.592	0.8776	0.8542	0.8571	0.2252	0.2252	0.2299	0.5714	0.5556	0.5849	0.5638
544	1	0.9804	0.9804	0.4294	0.4111	0.4714	1	1	1	1	1	1	1	0.5278	0.4773	0.6023	0.8824	0.86	0.8596	0.2269	0.2231	0.2248	0.5543	0.5181	0.5657	0.5341
545	1	0.9808	0.9808	0.4313	0.4208	0.4734	1	1	1	1	1	1	1	0.5315	0.4769	0.6095	0.8824	0.8431	0.8246	0.2269	0.2231	0.2287	0.5604	0.5357	0.5816	0.5568
546	1	0.9855	0.9855	0.4385	0.4345	0.4738	1	0.9773	1	1	1	1	1	0.5473	0.4925	0.6105	0.88	0.8431	0.8305	0.229	0.2252	0.2375	0.5745	0.5349	0.6	0.5604
547	1	0.9868	0.9868	0.4448	0.4375	0.4861	1	0.9565	1	1	1	1	1	0.5584	0.5175	0.6023	0.8846	0.8491	0.8548	0.2243	0.2281	0.2366	0.596	0.5652	0.6091	0.5833
548	1	0.9863	0.9863	0.441	0.4298	0.4889	1	0.9796	1	1	1	1	1	0.5592	0.5036	0.6171	0.8679	0.8491	0.8333	0.2243	0.2281	0.2328	0.5918	0.5604	0.6075	0.5789
549	1	0.9863	0.9863	0.4354	0.4298	0.4944	1	0.9804	1	1	1	1	1	0.5796	0.5108	0.6292	0.8704	0.8302	0.8548	0.2205	0.2281	0.2328	0.6176	0.5806	0.6273	0.602
550	1	0.988	0.988	0.4269	0.4257	0.4901	1	0.9818	1	1	1	0.9818	1	0.5823	0.5036	0.6292	0.8793	0.7895	0.8254	0.2264	0.234	0.2386	0.6321	0.5773	0.6283	0.6139
551	0.9897	0.9897	0.9897	0.4425	0.4486	0.5113	1	0.9677	1	1	0.9836	0.9836	0.9836	0.5843	0.5274	0.6077	0.8814	0.8	0.8438	0.2256	0.2368	0.2415	0.6339	0.6019	0.6154	0.6355
552	1	0.9836	0.9836	0.3878	0.4011	0.4665	1	1	1	1	1	1	1	0.5461	0.4672	0.6121	0.8772	0.8654	0.8254	0.2214	0.2328	0.2299	0.573	0.519	0.5773	0.5529
553	1	0.9859	0.9859	0.3934	0.4151	0.4787	1	1	0.9821	1	1	0.98	1	0.5429	0.4628	0.6121	0.8852	0.8727	0.8382	0.2214	0.2328	0.2337	0.5714	0.5	0.57	0.5294
554	1	0.9888	0.9888	0.4118	0.4254	0.4849	1	1	0.9855	1	1	0.9833	1	0.58	0.5039	0.6279	0.8939	0.8361	0.8378	0.2235	0.2348	0.2395	0.6238	0.5393	0.6019	0.5938
555	0.9897	0.9897	0.9897	0.4202	0.4402	0.4892	1	1	0.9867	1	1	0.9851	1	0.58	0.5039	0.6294	0.8955	0.8387	0.8442	0.2214	0.229	0.2375	0.6162	0.5402	0.6075	0.5914
556	1	0.988	0.988	0.3726	0.4092	0.4667	1	1	1	1	1	1	1	0.5401	0.4917	0.6159	0.9	0.8254	0.85	0.2154	0.2269	0.2317	0.5761	0.5185	0.5922	0.5814
557	1	0.9859	0.9859	0.3676	0.4158	0.4675	1	1	1	1	1	1	1	0.5154	0.4825	0.6135	0.8986	0.8281	0.9559	0.207	0.2188	0.2196	0.5357	0.5065	0.5699	0.5679
558	1	1	0.9848	0.375	0.4136	0.4733	1	1	1	1	1	1	1	0.5234	0.4818	0.6101	0.8923	0.8226	0.9365	0.2039	0.2157	0.2205	0.5309	0.527	0.5506	0.5641
559	1	1	0.9831	0.3778	0.4005	0.4545	1	1	1	1	1	1	1	0.5175	0.5	0.6164	0.8727	0.8182	0.9259	0.1984	0.2103	0.2112	0.5775	0.5692	0.6	0.5797
560	1	1	0.9839	0.3686	0.3898	0.4233	1	1	1	1	1	1	1	0.5	0.4787	0.609	0.8679	0.8077	0.9149	0.2	0.204	0.2088	0.5735	0.5645	0.6184	0.5692
561	1	1	0.9841	0.3708	0.3767	0.4124	1	1	1	1	1	1	1	0.4804	0.4667	0.6119	0.8833	0.8182	0.9231	0.2032	0.2072	0.212	0.5797	0.5574	0.6234	0.5846
562	1	1	0.9882	0.3961	0.3995	0.4514	1	1	0.9831	1	1	1	1	0.5	0.4792	0.6028	0.8889	0.7937	0.9355	0.2024	0.2143	0.2151	0.5949	0.5797	0.5854	0.6
563	1	0.9892	0.9892	0.3981	0.405	0.4598	0.9865	1	0.9865	1	1	0.9861	1	0.4867	0.49	0.5931	0.8571	0.8052	0.9494	0.1992	0.2072	0.212	0.5185	0.5733	0.5349	0.55
564	1	0.9907	0.9907	0.3855	0.4023	0.4495	0.9888	1	0.9775	1	1	0.9888	1	0.4348	0.451	0.5667	0.8791	0.8182	0.9318	0.1992	0.2072	0.212	0.5176	0.6024	0.5109	0.5529
565	1	0.9924	0.9924	0.4053	0.4169	0.4573	0.9899	1	0.9798	0.9904	1	0.9904	1	0.4576	0.4615	0.5497	0.8762	0.8515	0.9406	0.2055	0.2134	0.2183	0.5625	0.6632	0.5392	0.5938
566	1	0.9922	0.9922	0.3934	0.4072	0.4414	0.9897	1	0.9897	1	1	0.9902	1	0.4474	0.4808	0.5541	0.8942	0.8788	0.94	0.2063	0.2143	0.2151	0.6022	0.6923	0.5455	0.6237
567	1	0.9922	0.9922	0.3668	0.3708	0.415	1	1	0.9796	1	1	0.9907	1	0.4434	0.4796	0.5625	0.9074	0.9135	0.9327	0.2063	0.2143	0.2191	0.625	0.7045	0.5612	0.6517
568	1	0.993	0.993	0.3588	0.365	0.4103	1	1	0.9804	1	1	0.9915	1	0.4762	0.5052	0.5764	0.9145	0.9211	0.9292	0.2103	0.2143	0.2191	0.6517	0.7126	0.596	0.6591
569	0.9939	0.9939	0.9939	0.3603	0.37	0.4072	1	1	0.9831	1	1	0.9924	1	0.4857	0.5	0.5704	0.9083	0.916	0.9237	0.2103	0.2143	0.2151	0.6517	0.7011	0.5918	0.6591
570	1	0.9923	0.9923	0.3128	0.3253	0.3664	1	1	0.9796	1	1	0.9907	1	0.4804	0.4948	0.5643	0.963	0.9722	0.9386	0.2143	0.2183	0.212	0.7093	0.7683	0.6082	0.7176
571	1	0.9925	0.9925	0.3189	0.3296	0.3753	1	1	0.9796	1	1	0.9907	1	0.4587	0.505	0.5646	0.9633	0.9633	0.9298	0.2143	0.212	0.212	0.6778	0.7727	0.6214	0.6889
572	0.9938	0.9938	0.9938	0.3395	0.3401	0.4004	1	1	0.976	1	1	0.9926	1	0.44	0.5133	0.529	0.9565	0.9483	0.9262	0.2183	0.2112	0.2151	0.6535	0.7857	0.578	0.6733
573	0.9943	0.9943	0.9943	0.3444	0.3605	0.415	1	1	0.9852	1	1	1	1	0.4046	0.4661	0.488	0.9672	0.9516	0.9242	0.2112	0.2143	0.2151	0.6355	0.7642	0.5546	0.6481
574	0.9953	0.9953	0.9953	0.3563	0.3727	0.4338	0.9943	1	0.9885	0.9947	1	1	1	0.4143	0.4961	0.4713	0.9726	0.9592	0.9226	0.2244	0.2235	0.2244	0.6303	0.7712	0.5639	0.65
575	0.9966	0.9931	0.9931	0.3971	0.4199	0.4702	0.9881	0.9921	0.9722	0.9964	0.9964	0.9928	0.9964	0.4641	0.55	0.484	0.8913	0.8895	0.9305	0.2305	0.2335	0.2305	0.6301	0.7394	0.5935	0.6573
576	0.9918	0.9918	0.989	0.4098	0.4212	0.4783	0.9727	0.9758	0.9394	0.9865	0.9838	0.9785	0.9946	0.4545	0.5742	0.4646	0.8611	0.8638	0.9263	0.2538	0.2566	0.2576	0.6571	0.7791	0.6557	0.7151
577	0.9919	0.9919	0.9919	0.3242	0.3289	0.3851	0.9724	0.9807	0.942	0.9848	0.9848	0.9747	0.9949	0.4788	0.5909	0.4925	0.8578	0.907	0.9186	0.2394	0.2423	0.2432	0.6971	0.8208	0.6557	0.7399
578	0.978	0.978	0.9902	0.2634	0.2626	0.323	0.8765	0.9549	0.8599	0.9376	0.9755	0.9443	0.9844	0.6134	0.6957	0.5752	0.7664	0.875	0.9016	0.2548	0.2586	0.2557	0.7465	0.8702	0.7466	0.8208
579	0.9797	0.9822	0.9924	0.2197	0.2244	0.2695	0.8839	0.9621	0.8886	0.9414	0.9797	0.9662	0.9887	0.6062	0.678	0.5804	0.8661	0.9494	0.8967	0.2548	0.2586	0.2557	0.8221	0.9069	0.7455	0.8357
580	0.9734	0.9782	0.9879	0.2742	0.2751	0.3267	0.8205	0.9417	0.8648	0.8978	0.9667	0.9511	0.98	0.6176	0.7105	0.5708	0.752	0.8689	0.8988	0.2604	0.2642	0.2642	0.7285	0.8785	0.7333	0.8056
581	0.9773	0.9824	0.9899	0.2629	0.2576	0.302	0.8333	0.9507	0.8709	0.906	0.9798	0.9553	0.9865	0.585	0.6989	0.5398	0.786	0.9409	0.8967	0.2604	0.2642	0.2642	0.7454	0.9095	0.722	0.8009
582	0.9776	0.9801	0.99	0.276	0.2633	0.3184	0.8286	0.9437	0.8592	0.9038	0.9687	0.9463	0.9843	0.5652	0.6875	0.5302	0.7686	0.9407	0.8963	0.2576	0.2642	0.2642	0.7045	0.907	0.7022	0.786
583	1	0.9615	0.9615	0.4252	0.4269	0.4303	1	1	1	1	1	1	1	0.4444	0.4198	0.4916	0.8889	0.8571	0.8723	0.2331	0.2368	0.2302	0.49	0.4632	0.4952	0.4898
584	1	0.9655	0.9655	0.4194	0.424	0.4328	1	1	1	1	1	1	1	0.4568	0.4472	0.5028	0.8913	0.8864	0.875	0.2331	0.2397	0.2264	0.5	0.4842	0.5	0.4948
585	1	0.9706	0.9706	0.4265	0.439	0.4491	1	1	1	1	1	1	1	0.4568	0.441	0.4972	0.8889	0.8864	0.875	0.2388	0.236	0.236	0.495	0.4796	0.5047	0.4796
586	1	0.9762	0.9762	0.4235	0.4324	0.4583	1	1	1	1	1	1	1	0.4601	0.4444	0.5083	0.8913	0.8913	0.8571	0.2379	0.2388	0.2388	0.5049	0.5	0.5138	0.495
587	1	0.9831	0.9831	0.4503	0.4572	0.4775	1	1	1	1	1	1	1	0.4583	0.4615	0.5027	0.8776	0.8269	0.8491	0.2409	0.2426	0.2454	0.4954	0.4907	0.4912	0.486
588	1	0.9848	0.9848	0.4513	0.4613	0.4864	1	1	1	1	1	1	1	0.4643	0.4611	0.5081	0.8824	0.8148	0.8621	0.2409	0.2463	0.2454	0.4954	0.4954	0.4957	0.486
589	1	0.9851	0.9851	0.4265	0.4366	0.4653	1	1	1	1	1	1	1	0.4819	0.4724	0.5326	0.8846	0.8491	0.8596	0.2351	0.236	0.236	0.5094	0.514	0.5351	0.5189
590	1	0.9855	0.9855	0.4047	0.4232	0.4783	1	1	1	1	1	1	1	0.5061	0.5032	0.547	0.8679	0.8727	0.8667	0.2322	0.236	0.2406	0.5385	0.5577	0.5664	0.5577
591	1	0.9859	0.9859	0.4244	0.4249	0.4841	1	0.9535	1	1	1	1	1	0.5679	0.5526	0.6	0.8846	0.8364	0.85	0.2302	0.2302	0.2386	0.6	0.6176	0.5982	0.604
592	1	0.9844	0.9844	0.4225	0.4202	0.4792	1	0.9778	1	1	1	1	1	0.5214	0.5	0.6012	0.88	0.8462	0.8246	0.2328	0.229	0.2308	0.5506	0.5455	0.5882	0.5455
593	1	0.9851	0.9851	0.3978	0.4212	0.4788	1	1	1	1	1	1	1	0.5299	0.496	0.6101	0.8571	0.8462	0.8246	0.2171	0.2201	0.2218	0.5529	0.5698	0.602	0.5977
594	1	0.9844	0.9844	0.3951	0.426	0.4749	1	1	0.9583	1	1	1	1	0.5736	0.5254	0.6387	0.8776	0.84	0.8276	0.2087	0.2118	0.2134	0.6203	0.5844	0.6316	0.6203
595	1	0.9881	0.9881	0.4088	0.4282	0.4884	1	1	0.9818	1	0.9804	1	1	0.5344	0.5041	0.609	0.86	0.8269	0.8136	0.2209	0.2239	0.2257	0.5714	0.5647	0.602	0.6
596	1	0.9886	0.9886	0.4169	0.4262	0.4906	1	0.9836	0.9836	1	0.9808	0.9808	1	0.5294	0.5276	0.6149	0.8654	0.8545	0.8226	0.2252	0.2252	0.2375	0.5618	0.5909	0.6176	0.5955
597	1	0.9863	0.9863	0.395	0.416	0.4741	1	1	1	1	1	1	1	0.5263	0.5041	0.6101	0.8824	0.8431	0.8305	0.2162	0.2269	0.2287	0.5698	0.5714	0.5979	0.5814
598	1	0.9857	0.9857	0.4129	0.4144	0.4824	1	1	1	1	1	1	1	0.5328	0.4882	0.6135	0.8704	0.8519	0.8361	0.2222	0.2261	0.2308	0.5778	0.5349	0.6061	0.5568
599	0.9886	0.9886	0.9886	0.422	0.4379	0.4972	1	0.9833	1	1	0.9833	0.9833	0.9833	0.5796	0.4964	0.625	0.875	0.8036	0.8387	0.2235	0.2311	0.2357	0.625	0.5876	0.6404	0.6139
600	1	0.9872	0.9872	0.4197	0.438	0.4875	1	1	1	1	1	0.9804	1	0.5752	0.5037	0.6307	0.8704	0.8148	0.85	0.2235	0.2348	0.2357	0.6176	0.5851	0.6216	0.6061
601	1	0.9884	0.9884	0.4217	0.4326	0.4901	1	0.9836	1	1	1	0.9828	0.9828	0.5796	0.4889	0.6271	0.8793	0.7679	0.8571	0.2264	0.2377	0.2386	0.625	0.5579	0.625	0.6139
602	1	0.9873	0.9873	0.4157	0.4301	0.4877	0.9828	1	0.9828	1	1	0.9811	1	0.5871	0.5	0.6243	0.875	0.8182	0.8413	0.2235	0.2348	0.2357	0.6311	0.5652	0.6075	0.6162
603	1	0.9872	0.9872	0.4206	0.4258	0.4823	1	1	0.9821	1	1	0.9804	1	0.5743	0.4961	0.6235	0.8727	0.8491	0.8254	0.2205	0.2319	0.2366	0.6146	0.5581	0.5941	0.5934
604	1	0.9882	0.9882	0.4028	0.4259	0.4717	1	1	0.9841	1	1	0.9815	1	0.5563	0.5118	0.625	0.8833	0.8246	0.803	0.2214	0.229	0.2375	0.6022	0.5647	0.6	0.6136
605	1	0.9881	0.9881	0.3944	0.4199	0.491	0.9851	1	0.9851	1	1	0.9811	1	0.5448	0.4874	0.6235	0.8906	0.8276	0.8194	0.2184	0.2299	0.2346	0.5843	0.519	0.5859	0.6
606	1	0.9872	0.9872	0.3794	0.4194	0.4715	0.9839	1	0.9839	1	1	0.98	1	0.5385	0.4865	0.6211	0.8889	0.8333	0.8472	0.207	0.2188	0.2196	0.5542	0.5526	0.5773	0.5802
607	1	1	0.9846	0.3711	0.4019	0.4591	1	1	0.9825	1	1	0.9804	1	0.5385	0.5152	0.6351	0.8889	0.8333	0.9333	0.1976	0.2095	0.2143	0.5921	0.5821	0.5854	0.5775
608	1	1	0.9839	0.3559	0.3852	0.4342	1	1	0.9778	1	1	0.9773	1	0.5505	0.4944	0.6449	0.8793	0.8214	0.9298	0.196	0.1968	0.2016	0.6429	0.5862	0.6623	0.6406
609	1	1	0.9844	0.3471	0.3651	0.3973	1	1	0.9778	1	1	0.9792	1	0.5484	0.5	0.6532	0.8793	0.875	0.9423	0.1928	0.2008	0.2056	0.6885	0.5962	0.7183	0.6786
610	1	1	0.9841	0.3341	0.3438	0.388	1	1	0.9762	1	1	0.9792	1	0.5275	0.4875	0.648	0.8696	0.8636	0.9385	0.196	0.204	0.2088	0.6613	0.6	0.6933	0.65
611	1	1	0.987	0.3421	0.362	0.3918	1	1	0.9818	1	1	0.9839	1	0.5204	0.4773	0.6222	0.8553	0.8551	0.9429	0.196	0.208	0.2129	0.6301	0.5714	0.6	0.6377
612	1	1	0.9886	0.3493	0.369	0.4191	1	1	1	1	1	1	1	0.5185	0.5	0.6084	0.8571	0.8312	0.9367	0.196	0.208	0.2129	0.6296	0.5915	0.5698	0.6184
613	1	0.9912	0.9912	0.3765	0.4	0.4475	0.989	1	0.989	0.9894	1	1	1	0.4537	0.4742	0.5603	0.8515	0.8526	0.9263	0.1992	0.2072	0.216	0.5632	0.6506	0.5165	0.6
614	1	0.9909	0.9909	0.38	0.4022	0.4396	0.9888	1	0.9888	1	1	1	1	0.4352	0.4592	0.5524	0.8788	0.8723	0.9255	0.1992	0.2072	0.216	0.5814	0.6667	0.5269	0.6118
615	1	0.9911	0.9911	0.3741	0.3778	0.4299	1	1	0.9886	1	1	1	1	0.4495	0.49	0.5616	0.8922	0.898	0.9388	0.2032	0.2112	0.216	0.6023	0.6897	0.5417	0.625
616	1	0.9925	0.9925	0.3906	0.395	0.4386	1	1	0.98	1	1	0.9907	1	0.4444	0.49	0.5486	0.9074	0.8952	0.934	0.2063	0.2143	0.2151	0.6292	0.7191	0.551	0.6556
617	0.9932	0.9932	0.9932	0.3821	0.3893	0.4318	1	1	0.9815	1	1	0.9912	1	0.4495	0.4747	0.5517	0.9145	0.9043	0.9304	0.2103	0.2143	0.2151	0.6413	0.7033	0.5743	0.663
618	0.9941	0.9941	0.9941	0.3882	0.3901	0.4376	1	1	0.976	1	1	0.9852	1	0.4685	0.495	0.5714	0.8833	0.8729	0.9421	0.2134	0.2174	0.2183	0.6	0.6512	0.59	0.6404
619	0.9925	0.9925	0.9925	0.3519	0.3638	0.4027	1	1	0.9798	1	1	0.9907	1	0.4495	0.49	0.5517	0.9358	0.9537	0.9386	0.2143	0.2183	0.212	0.6629	0.7529	0.5859	0.6705
620	0.9929	0.9929	0.9929	0.3279	0.3423	0.3803	1	1	0.9709	1	1	1	1	0.4701	0.5189	0.56	0.9554	0.9643	0.9237	0.2143	0.2112	0.2151	0.6632	0.7872	0.5714	0.6907
621	0.9943	0.9943	0.9943	0.3592	0.3634	0.4234	1	1	0.9769	1	1	0.993	1	0.4409	0.5	0.5287	0.9569	0.9492	0.918	0.2143	0.2112	0.2151	0.6337	0.7653	0.5688	0.6569
622	0.9951	0.9951	0.9951	0.366	0.3883	0.4305	1	1	0.9868	1	1	1	1	0.4135	0.4917	0.5	0.9695	0.9549	0.9286	0.2174	0.2205	0.2213	0.6396	0.7798	0.5656	0.6518
623	0.9964	0.9964	0.9964	0.4237	0.4432	0.4907	0.9867	0.9956	0.9733	0.9959	0.9959	0.9919	0.9959	0.4497	0.5571	0.4809	0.9029	0.8851	0.9438	0.2305	0.2335	0.2305	0.6338	0.7319	0.5973	0.6667
624	0.9914	0.9914	0.9914	0.3981	0.4103	0.4645	0.9749	0.9812	0.9467	0.9859	0.9887	0.9803	0.9944	0.4556	0.5849	0.4677	0.872	0.8889	0.9245	0.2538	0.2566	0.2576	0.6724	0.8012	0.6389	0.7018
625	0.9918	0.9918	0.9918	0.3762	0.3803	0.4368	0.9628	0.9713	0.9398	0.9843	0.9817	0.9739	0.9896	0.454	0.5939	0.466	0.8624	0.8738	0.9276	0.251	0.2538	0.2576	0.674	0.7989	0.6452	0.7079
626	0.9895	0.9869	0.9921	0.3601	0.3695	0.4218	0.9571	0.9732	0.9357	0.9778	0.9802	0.9728	0.9901	0.4919	0.6114	0.4813	0.8468	0.8733	0.9207	0.251	0.2538	0.2519	0.6771	0.8083	0.6683	0.733
627	0.976	0.976	0.9856	0.3219	0.3259	0.3804	0.886	0.9406	0.8527	0.9464	0.9665	0.9244	0.9777	0.5735	0.6907	0.5238	0.7792	0.8109	0.9167	0.2594	0.2669	0.2604	0.6972	0.7991	0.7014	0.7512
628	0.9739	0.9739	0.9858	0.3128	0.3154	0.3719	0.8662	0.9272	0.8333	0.9379	0.9601	0.9159	0.9778	0.5817	0.697	0.5424	0.7582	0.8182	0.9139	0.2649	0.2724	0.2724	0.6861	0.8045	0.7205	0.7569
629	0.9795	0.9847	0.9923	0.2557	0.2697	0.3139	0.9106	0.9589	0.8841	0.9615	0.9796	0.9525	0.9864	0.5648	0.663	0.5225	0.8809	0.9528	0.9038	0.2538	0.2614	0.2586	0.7857	0.8986	0.7091	0.8068
630	0.9794	0.9846	0.9923	0.2387	0.2407	0.2787	0.8762	0.9595	0.881	0.9414	0.9797	0.9572	0.9865	0.5795	0.6776	0.5313	0.9362	0.9402	0.8954	0.2576	0.2614	0.2614	0.8261	0.9024	0.7097	0.8146
631	0.9794	0.9845	0.9923	0.2404	0.2397	0.278	0.8551	0.9596	0.8789	0.9281	0.9797	0.9618	0.9865	0.5685	0.6885	0.5357	0.931	0.9394	0.8941	0.2576	0.2614	0.2614	0.8146	0.901	0.707	0.8079
632	0.9772	0.9822	0.9898	0.2664	0.2582	0.2995	0.8282	0.9459	0.8565	0.9036	0.973	0.9484	0.9865	0.5539	0.6825	0.524	0.8661	0.9409	0.8967	0.2548	0.2614	0.2642	0.7814	0.9061	0.7098	0.7981
633	0.9768	0.982	0.9923	0.2382	0.2331	0.2629	0.8322	0.9574	0.8818	0.9054	0.9797	0.955	0.9865	0.5622	0.6882	0.5374	0.9224	0.9394	0.8941	0.2548	0.2614	0.2642	0.801	0.9069	0.7176	0.8098
634	0.9783	0.9864	0.9919	0.2094	0.2043	0.2384	0.8449	0.9642	0.9119	0.9199	0.9839	0.9587	0.9908	0.5574	0.6587	0.5755	0.9207	0.9381	0.8874	0.2529	0.2529	0.25	0.8187	0.8995	0.7633	0.8385
635	1	0.9524	0.9524	0.4206	0.4226	0.4238	1	1	1	1	1	1	1	0.4277	0.4036	0.4728	0.8837	0.8537	0.8636	0.2381	0.2399	0.2426	0.451	0.4343	0.4393	0.44
636	1	0.9583	0.9583	0.4344	0.4366	0.4444	1	1	1	1	1	1	1	0.4303	0.4061	0.4835	0.8864	0.8537	0.8696	0.2426	0.2444	0.2444	0.4608	0.433	0.4815	0.4444
637	1	0.9615	0.9615	0.4357	0.436	0.4371	1	1	1	1	1	1	1	0.4444	0.4356	0.4944	0.8889	0.8605	0.8723	0.236	0.2397	0.2331	0.49	0.4742	0.4952	0.4898
638	1	0.9688	0.9688	0.4265	0.4282	0.4398	1	1	1	1	1	1	1	0.4506	0.441	0.4916	0.8889	0.8837	0.8723	0.2388	0.236	0.236	0.49	0.4792	0.4952	0.4845
639	1	0.9804	0.9804	0.4294	0.4384	0.4557	1	1	1	1	1	1	1	0.4524	0.4529	0.4891	0.8958	0.8431	0.86	0.2409	0.2426	0.2491	0.5	0.486	0.4956	0.4906
640	1	0.9839	0.9839	0.4467	0.4592	0.4755	1	1	1	1	1	1	1	0.4888	0.4888	0.5181	0.9	0.8519	0.8679	0.2482	0.2527	0.2419	0.5299	0.5259	0.5164	0.5217
641	0.9851	0.9851	0.9851	0.4604	0.4688	0.4894	1	1	1	1	1	1	1	0.4854	0.4795	0.5161	0.8846	0.8333	0.8571	0.2409	0.2463	0.2491	0.531	0.5179	0.5169	0.5182
642	1	0.9851	0.9851	0.4366	0.4484	0.4699	1	1	1	1	1	1	1	0.5241	0.5062	0.5549	0.88	0.8519	0.8772	0.2351	0.236	0.236	0.5607	0.5701	0.5862	0.5619
643	1	0.9865	0.9865	0.4349	0.4311	0.4837	1	0.9348	1	1	1	1	1	0.5515	0.5385	0.5778	0.88	0.8214	0.8448	0.2351	0.236	0.2397	0.5794	0.5888	0.5948	0.5825
644	0.9882	0.9882	0.9882	0.4332	0.4286	0.482	1	0.9434	1	1	0.9818	1	1	0.5732	0.5584	0.5989	0.8846	0.8167	0.85	0.2388	0.2388	0.2397	0.6147	0.6154	0.625	0.6321
645	1	0.9873	0.9873	0.4069	0.4225	0.4708	1	0.9808	0.9808	1	0.9787	1	1	0.5362	0.4961	0.6098	0.8571	0.8364	0.8276	0.2261	0.229	0.2308	0.573	0.5604	0.6019	0.5978
646	1	0.9884	0.9884	0.3806	0.4286	0.478	1	1	0.9464	0.98	0.98	0.98	0.98	0.5656	0.547	0.6358	0.8571	0.8519	0.8036	0.2209	0.2209	0.2188	0.6296	0.6125	0.6304	0.642
647	1	0.987	0.987	0.3822	0.4201	0.4615	1	1	0.9592	0.9787	0.9787	0.9787	0.9787	0.6036	0.5169	0.6866	0.8846	0.8571	0.8276	0.2055	0.2063	0.2063	0.6892	0.6618	0.7412	0.7123
648	1	0.9884	0.9884	0.3995	0.4303	0.4729	1	1	0.9623	0.98	0.98	0.98	0.98	0.5676	0.5258	0.6691	0.8627	0.8364	0.8103	0.2118	0.2126	0.2165	0.6486	0.6338	0.7126	0.6712
649	1	0.9881	0.9881	0.3681	0.4201	0.4736	1	1	0.9474	0.9815	0.9815	0.9815	0.9815	0.5508	0.5364	0.6351	0.86	0.8302	0.8276	0.2148	0.2118	0.2165	0.6104	0.5867	0.6333	0.6282
650	1	0.9859	0.9859	0.3729	0.4153	0.4692	1	1	0.9636	1	0.98	0.98	1	0.5635	0.5339	0.6387	0.8824	0.8431	0.8276	0.2239	0.2209	0.2248	0.6341	0.6173	0.6354	0.6296
651	1	0.9884	0.9884	0.4091	0.4169	0.4708	1	1	0.9821	1	0.9804	0.9804	1	0.5468	0.5078	0.6303	0.8909	0.8	0.8387	0.2252	0.2299	0.2308	0.5934	0.573	0.6238	0.6
652	1	0.9873	0.9873	0.4193	0.4389	0.4862	1	1	1	1	0.98	1	1	0.5423	0.5038	0.619	0.8909	0.8	0.8689	0.2273	0.2319	0.2395	0.6	0.5714	0.6154	0.5914
653	1	0.9863	0.9863	0.4197	0.4423	0.4904	1	1	1	1	1	1	1	0.5517	0.5	0.6257	0.8909	0.7963	0.8667	0.2273	0.2319	0.2357	0.5938	0.5604	0.619	0.5851
654	0.9894	0.9894	0.9894	0.4384	0.4504	0.5127	1	0.9825	1	0.9833	1	0.9833	0.9833	0.5976	0.5175	0.6359	0.8966	0.7627	0.8462	0.2285	0.2434	0.2444	0.6579	0.6	0.6504	0.6455
655	1	0.9855	0.9855	0.4169	0.4399	0.4876	1	1	1	1	1	0.9792	1	0.5724	0.5075	0.6264	0.8654	0.8039	0.8448	0.2235	0.2348	0.2319	0.6139	0.5604	0.6075	0.5979
656	1	0.9833	0.9833	0.3894	0.4097	0.4692	1	1	1	1	1	1	1	0.5429	0.48	0.6098	0.8824	0.8542	0.8621	0.2222	0.2231	0.2308	0.573	0.5185	0.5816	0.5595
657	1	0.9844	0.9844	0.3955	0.4198	0.4777	1	1	1	1	1	1	1	0.5435	0.5122	0.6111	0.8627	0.8333	0.8448	0.2184	0.2261	0.2269	0.5795	0.575	0.5789	0.6071
658	1	0.9861	0.9861	0.3889	0.4115	0.4822	1	1	1	1	1	0.9792	1	0.5344	0.4914	0.6188	0.8704	0.8077	0.8226	0.2154	0.2269	0.2317	0.5833	0.557	0.5938	0.619
659	1	0.9839	0.9839	0.372	0.4049	0.4668	1	1	0.9808	1	1	0.9773	1	0.5289	0.5238	0.6159	0.8704	0.8113	0.8413	0.2109	0.2157	0.2165	0.5974	0.5915	0.6	0.6104
660	1	1	0.9825	0.3582	0.4009	0.4522	1	1	0.9773	1	1	0.9756	1	0.5278	0.5054	0.6331	0.875	0.7963	0.9464	0.196	0.2032	0.2048	0.5942	0.5902	0.6234	0.5846
661	1	1	0.98	0.3391	0.379	0.4041	1	1	1	1	1	0.973	1	0.56	0.5	0.6508	0.8545	0.8462	0.9259	0.196	0.204	0.2016	0.6613	0.5882	0.6944	0.6552
662	1	1	0.9841	0.3389	0.3616	0.396	1	1	0.9767	1	1	0.9787	1	0.5393	0.5125	0.6585	0.873	0.8689	0.9344	0.1928	0.2008	0.2056	0.6949	0.6346	0.7432	0.6667
663	1	1	0.9855	0.3373	0.3543	0.3942	1	1	0.9778	1	1	0.9811	1	0.5169	0.481	0.6508	0.8592	0.8485	0.9403	0.192	0.204	0.2088	0.6508	0.5818	0.6974	0.6393
664	1	1	0.9872	0.342	0.3626	0.3959	1	1	0.9828	1	1	1	1	0.5313	0.5059	0.6391	0.8588	0.8533	0.9342	0.196	0.208	0.2129	0.6528	0.5968	0.642	0.6567
665	1	1	0.99	0.3597	0.381	0.4178	1	1	0.9875	1	1	0.988	1	0.5	0.4889	0.6127	0.8352	0.8452	0.9405	0.196	0.204	0.2129	0.6145	0.6267	0.5955	0.6282
666	1	0.9902	0.9902	0.3675	0.3832	0.4312	0.9885	1	0.9885	0.9885	1	1	1	0.4907	0.4681	0.5745	0.8557	0.8681	0.9341	0.196	0.204	0.2129	0.5882	0.6282	0.5281	0.6
667	1	0.9922	0.9922	0.4048	0.4186	0.4598	0.9898	1	0.9796	1	1	0.9901	1	0.4495	0.4848	0.5724	0.87	0.8632	0.9368	0.1992	0.2072	0.212	0.5618	0.6667	0.5368	0.6023
668	0.993	0.993	0.993	0.4147	0.4244	0.4621	0.9907	1	0.972	1	1	0.9821	1	0.4595	0.4851	0.5714	0.8824	0.8673	0.9388	0.2055	0.2134	0.2183	0.5824	0.6778	0.5657	0.6154
669	0.9926	0.9926	0.9926	0.4094	0.4144	0.4533	1	1	0.9804	1	1	0.9909	1	0.4455	0.49	0.5586	0.8846	0.8713	0.9307	0.2063	0.2143	0.2151	0.5889	0.6818	0.551	0.6292
670	0.9933	0.9933	0.9933	0.4141	0.4144	0.4541	1	1	0.9717	1	1	0.9826	1	0.4655	0.4951	0.5608	0.8947	0.8673	0.9386	0.2134	0.2174	0.2183	0.5851	0.6667	0.5588	0.6277
671	0.9938	0.9938	0.9938	0.3924	0.3969	0.4442	1	1	0.9748	1	1	0.9845	1	0.4397	0.4808	0.5473	0.8983	0.8632	0.9492	0.2134	0.2174	0.2183	0.5591	0.6593	0.5825	0.617
672	0.9933	0.9933	0.9933	0.369	0.3865	0.4318	1	1	0.9717	1	1	0.9829	1	0.4538	0.5182	0.5369	0.9043	0.9115	0.9407	0.2174	0.2143	0.2151	0.5851	0.7033	0.5686	0.6526
673	0.9932	0.9932	0.9932	0.3615	0.3716	0.4225	1	1	0.9727	1	1	0.9917	1	0.4472	0.5135	0.5395	0.9381	0.9646	0.9244	0.2143	0.2112	0.2151	0.6364	0.7708	0.566	0.6667
674	0.9952	0.9952	0.9952	0.3894	0.4045	0.4614	1	0.9932	0.9796	1	1	0.9882	1	0.4341	0.5085	0.5063	0.8852	0.8862	0.92	0.2112	0.2112	0.2151	0.6038	0.7228	0.5714	0.625
675	0.9953	0.9953	0.9953	0.3765	0.4032	0.4442	1	1	0.9817	1	1	0.9891	1	0.4307	0.5203	0.497	0.9568	0.95	0.931	0.2205	0.2205	0.2244	0.6667	0.7845	0.5827	0.6723
676	0.9907	0.9907	0.9877	0.4595	0.4875	0.5166	0.9767	0.9845	0.9535	0.9898	0.9932	0.9863	0.9932	0.4744	0.589	0.5077	0.8415	0.8361	0.9351	0.2622	0.2649	0.2622	0.6266	0.7308	0.6287	0.6645
677	0.9912	0.9912	0.9883	0.4431	0.467	0.5128	0.9784	0.9784	0.9568	0.9905	0.9905	0.9843	0.9937	0.4691	0.58	0.4822	0.8426	0.8513	0.9347	0.2566	0.2594	0.2528	0.628	0.7438	0.6301	0.679
678	0.9913	0.9913	0.9913	0.4043	0.4324	0.4722	0.9762	0.983	0.949	0.9882	0.9912	0.9853	0.9941	0.4337	0.5823	0.4577	0.8621	0.8756	0.9372	0.2538	0.2566	0.2538	0.6374	0.7679	0.6236	0.6905
679	0.9916	0.9916	0.9888	0.4126	0.4202	0.4771	0.9726	0.9665	0.9421	0.9834	0.9807	0.9752	0.9917	0.4598	0.5818	0.4615	0.8638	0.8714	0.9252	0.2538	0.2566	0.2604	0.6554	0.7714	0.6359	0.6971
680	0.992	0.9866	0.9893	0.3921	0.3937	0.4541	0.9612	0.964	0.9197	0.9822	0.9772	0.9747	0.9924	0.4866	0.6222	0.4842	0.8326	0.8545	0.9193	0.251	0.2538	0.2519	0.6579	0.7969	0.6667	0.7249
681	0.9849	0.9849	0.9874	0.3908	0.3929	0.4439	0.9475	0.958	0.9108	0.971	0.971	0.9663	0.9807	0.5	0.6154	0.4864	0.8114	0.8194	0.9221	0.2538	0.2566	0.2548	0.6515	0.7772	0.6699	0.7337
682	0.9848	0.9822	0.9873	0.3532	0.362	0.4087	0.9404	0.9534	0.9067	0.9688	0.9712	0.9617	0.9808	0.5052	0.6304	0.4795	0.8312	0.8355	0.9234	0.2566	0.2604	0.2548	0.67	0.8137	0.6857	0.7376
683	0.969	0.9738	0.9857	0.3272	0.3303	0.385	0.8494	0.92	0.8259	0.9306	0.9553	0.922	0.9776	0.5907	0.7059	0.5353	0.7449	0.8033	0.9061	0.2677	0.2751	0.2751	0.6798	0.7946	0.6886	0.75
684	0.9782	0.9782	0.9879	0.2984	0.2962	0.3402	0.8558	0.9385	0.8392	0.9283	0.9664	0.9351	0.9776	0.5814	0.6832	0.521	0.7833	0.8787	0.9046	0.2594	0.2669	0.2669	0.7098	0.8643	0.7087	0.7692
685	0.9862	0.989	0.9917	0.2285	0.2335	0.2692	0.9146	0.9634	0.9024	0.9607	0.9861	0.9677	0.9931	0.5393	0.6519	0.5023	0.9298	0.9339	0.8922	0.2576	0.2614	0.2614	0.806	0.8945	0.6794	0.794
686	0.9811	0.9865	0.9919	0.233	0.2346	0.267	0.8831	0.9594	0.8974	0.9453	0.984	0.9613	0.9886	0.5309	0.6575	0.5091	0.9298	0.9339	0.8922	0.2576	0.2614	0.2614	0.801	0.8945	0.6952	0.794
687	0.9767	0.9819	0.9922	0.2602	0.262	0.2889	0.8392	0.9456	0.8652	0.9074	0.9751	0.9503	0.9842	0.5534	0.6823	0.5152	0.9267	0.9351	0.8941	0.2548	0.2614	0.2642	0.8009	0.8995	0.6986	0.799
688	0.9785	0.9866	0.9919	0.226	0.2229	0.2494	0.8381	0.9619	0.8976	0.9066	0.9817	0.9544	0.9886	0.5579	0.6491	0.5509	0.9214	0.9386	0.8927	0.2548	0.2614	0.2642	0.809	0.9026	0.7286	0.8131
689	0.9846	0.9908	0.9938	0.177	0.1799	0.2113	0.8951	0.9805	0.9367	0.9502	0.9858	0.9787	0.9953	0.503	0.6169	0.5393	0.9196	0.942	0.8865	0.2412	0.2412	0.2383	0.8045	0.8977	0.7539	0.8258
690	0.9839	0.9935	0.9935	0.1579	0.1617	0.1935	0.9037	0.9827	0.9507	0.9591	0.9904	0.9736	0.9952	0.4872	0.5972	0.5146	0.9193	0.9462	0.886	0.2262	0.2262	0.2231	0.7964	0.897	0.7457	0.8193
691	1	1	0.9	0.4128	0.456	0.4573	1	1	1	1	1	1	1	0.5306	0.5187	0.554	0.8214	0.7857	0.8065	0.2349	0.2393	0.2258	0.575	0.5603	0.5923	0.5798
692	1	0.95	0.95	0.4054	0.4299	0.4198	1	1	1	1	1	1	1	0.44	0.408	0.4439	0.878	0.8974	0.8571	0.2482	0.2482	0.241	0.4862	0.4615	0.4324	0.4667
693	1	0.9474	0.9474	0.424	0.4366	0.426	1	1	1	1	1	1	1	0.4277	0.4072	0.4728	0.8837	0.85	0.8605	0.2418	0.2472	0.2435	0.466	0.4444	0.4434	0.45
694	1	0.9677	0.9677	0.4174	0.4207	0.4343	1	1	1	1	1	1	1	0.4379	0.4327	0.4839	0.8864	0.8571	0.8723	0.2428	0.2509	0.2473	0.4766	0.4615	0.4685	0.4667
695	1	0.9677	0.9677	0.437	0.4386	0.4491	1	1	1	1	1	1	1	0.4417	0.4321	0.4889	0.8889	0.8864	0.8723	0.2379	0.2388	0.2388	0.48	0.4694	0.4857	0.4747
696	1	0.9778	0.9778	0.4395	0.4281	0.4595	1	1	1	1	1	1	1	0.4611	0.4588	0.4918	0.8958	0.8571	0.88	0.2362	0.2444	0.2472	0.5185	0.4953	0.5089	0.5094
697	1	0.9833	0.9833	0.4481	0.4444	0.4742	1	1	1	1	1	1	1	0.4762	0.4675	0.5027	0.898	0.8302	0.8627	0.2418	0.2426	0.2426	0.5273	0.4954	0.5088	0.514
698	0.9857	0.9857	0.9857	0.4567	0.4667	0.4847	1	1	1	1	1	1	1	0.5169	0.5141	0.5492	0.9074	0.8361	0.8571	0.2482	0.2563	0.2491	0.575	0.5546	0.5748	0.5714
699	0.987	0.987	0.987	0.4629	0.4622	0.4878	1	0.9545	1	1	0.9783	1	1	0.5318	0.5233	0.5661	0.902	0.8305	0.8727	0.2454	0.2463	0.2527	0.5877	0.5702	0.5968	0.5804
700	0.9888	0.9775	0.9888	0.4586	0.4492	0.4783	1	0.9423	1	1	0.9821	1	1	0.5682	0.5444	0.5907	0.8868	0.8594	0.8475	0.2491	0.25	0.25	0.5897	0.5897	0.5969	0.6068
701	0.99	0.99	0.99	0.4362	0.4373	0.4789	1	0.95	1	1	0.9836	1	1	0.6059	0.5696	0.6203	0.8846	0.8594	0.8276	0.2351	0.236	0.2397	0.646	0.633	0.629	0.6486
702	0.9896	0.9896	0.9896	0.3936	0.4114	0.475	1	0.9667	0.9492	1	0.9818	1	0.9818	0.5594	0.5263	0.6145	0.88	0.8667	0.807	0.2222	0.229	0.2308	0.5978	0.6064	0.619	0.6129
703	1	0.988	0.988	0.4011	0.4308	0.4826	1	1	0.9623	0.9787	0.9787	0.9787	0.9787	0.5536	0.5243	0.6403	0.86	0.8596	0.807	0.2148	0.2118	0.2157	0.6164	0.625	0.6588	0.6486
704	1	0.9877	0.9877	0.3828	0.4044	0.4654	1	1	0.9583	0.9778	0.9778	0.9778	0.9778	0.6117	0.5581	0.6855	0.8868	0.8571	0.8276	0.1952	0.2032	0.196	0.7246	0.6875	0.7683	0.75
705	1	0.987	0.987	0.377	0.4044	0.4652	1	1	0.9592	0.9778	0.9778	0.9778	0.9778	0.6019	0.5465	0.68	0.8846	0.8545	0.8214	0.1984	0.2063	0.1992	0.7206	0.6825	0.7683	0.7463
706	1	0.988	0.988	0.3787	0.4235	0.4635	1	1	0.9649	0.9804	0.9804	0.9804	0.9804	0.5536	0.5253	0.6573	0.86	0.8421	0.8246	0.2118	0.2087	0.2126	0.6164	0.6338	0.6706	0.6575
707	1	0.9888	0.9888	0.3876	0.4114	0.4777	1	1	0.9516	0.9818	0.9818	0.9818	0.9818	0.5645	0.5339	0.634	0.8824	0.8148	0.8276	0.2231	0.2239	0.2278	0.6506	0.6173	0.6421	0.6506
708	1	0.9863	0.9863	0.3887	0.4126	0.4762	1	1	0.9655	1	1	1	1	0.5391	0.5246	0.6313	0.88	0.8302	0.8246	0.2231	0.2239	0.2278	0.5952	0.6	0.6082	0.619
709	1	0.9848	0.9848	0.3782	0.4108	0.4693	1	1	1	1	1	1	1	0.5338	0.5122	0.6211	0.875	0.84	0.8545	0.2222	0.2269	0.2308	0.5833	0.5854	0.6042	0.5904
710	1	0.9863	0.9863	0.4086	0.4463	0.4832	1	1	1	1	0.9796	1	1	0.5667	0.5111	0.6185	0.8868	0.7925	0.8621	0.2273	0.2319	0.2357	0.6162	0.5745	0.6147	0.6082
711	0.9881	0.9881	0.9881	0.4207	0.4504	0.5071	1	0.9821	1	1	1	1	1	0.5951	0.5241	0.6324	0.8909	0.7931	0.8689	0.2313	0.2463	0.2434	0.6518	0.5842	0.6333	0.6355
712	1	0.9841	0.9841	0.4046	0.4387	0.4863	1	1	1	1	1	1	1	0.5638	0.5075	0.6243	0.9038	0.8	0.8772	0.2273	0.2319	0.2357	0.602	0.5556	0.6132	0.5851
713	1	0.9792	0.9792	0.3889	0.4144	0.4734	1	1	1	1	1	1	1	0.5319	0.4762	0.6098	0.8824	0.8913	0.8571	0.2252	0.229	0.2337	0.5604	0.5556	0.5816	0.5465
714	1	0.9828	0.9828	0.3917	0.4153	0.47	1	1	1	1	1	1	1	0.5294	0.4836	0.6087	0.9	0.8409	0.875	0.2222	0.2261	0.2308	0.5647	0.5467	0.5851	0.5679
715	1	0.9833	0.9833	0.3694	0.4057	0.4697	1	1	1	1	1	1	1	0.5267	0.4741	0.6076	0.8776	0.8298	0.8571	0.2162	0.2201	0.2248	0.561	0.56	0.5851	0.6049
716	1	1	0.9833	0.3612	0.4054	0.4657	0.9796	1	0.9796	1	1	1	1	0.5385	0.5146	0.6351	0.8824	0.8367	0.8305	0.2118	0.2157	0.2165	0.6133	0.6212	0.6235	0.6164
717	1	1	0.9815	0.3573	0.4065	0.4463	1	1	1	1	1	0.9744	1	0.566	0.4651	0.6489	0.8889	0.86	0.8824	0.1992	0.2032	0.208	0.6364	0.5926	0.6712	0.6167
718	1	1	0.9773	0.3236	0.3591	0.4077	1	1	1	1	1	0.9688	1	0.5172	0.45	0.6612	0.9074	0.84	0.94	0.192	0.2	0.2008	0.6607	0.5714	0.7246	0.6471
719	1	1	0.9836	0.3373	0.3573	0.3982	1	1	1	1	1	0.9767	1	0.5227	0.5125	0.6585	0.8793	0.8727	0.9259	0.196	0.204	0.2056	0.6786	0.62	0.7361	0.6538
720	1	1	0.9839	0.3421	0.3677	0.4005	1	1	0.9778	1	1	1	1	0.5319	0.5	0.6489	0.8551	0.8485	0.9403	0.192	0.204	0.2088	0.6349	0.5893	0.6623	0.6393
721	1	1	0.9884	0.3559	0.3888	0.4146	1	1	0.9855	1	1	0.9859	1	0.51	0.4767	0.6232	0.8353	0.84	0.9351	0.196	0.208	0.2129	0.6053	0.5758	0.6071	0.6164
722	1	1	0.9896	0.3584	0.3883	0.4305	1	1	0.9873	1	1	0.9873	1	0.4904	0.4889	0.5986	0.8353	0.8312	0.9231	0.196	0.204	0.2129	0.5976	0.6351	0.5349	0.5974
723	1	0.9901	0.9901	0.3717	0.4	0.4452	0.9881	1	0.9881	0.988	1	1	1	0.5047	0.5106	0.5915	0.8444	0.8554	0.9277	0.196	0.204	0.2129	0.5904	0.64	0.5402	0.6026
724	1	0.9915	0.9915	0.3962	0.4153	0.4587	0.989	1	0.989	1	1	0.9892	1	0.4579	0.4896	0.5704	0.866	0.8696	0.9348	0.1992	0.2072	0.216	0.5581	0.6585	0.5111	0.5904
725	0.993	0.993	0.993	0.4299	0.4437	0.4758	0.9906	1	0.9717	1	1	0.9908	1	0.4545	0.5	0.5655	0.8812	0.8673	0.9388	0.2055	0.2134	0.2183	0.587	0.6923	0.551	0.6154
726	0.9937	0.9937	0.9937	0.4372	0.4545	0.4884	0.9914	1	0.9741	0.9917	1	0.9835	0.9917	0.4615	0.5143	0.5541	0.8857	0.8462	0.9524	0.2055	0.2134	0.2183	0.5789	0.6915	0.5644	0.6211
727	0.994	0.994	0.994	0.4578	0.4635	0.4988	0.9917	1	0.9752	0.9921	1	0.9841	0.9921	0.4706	0.5189	0.5629	0.8919	0.8393	0.9561	0.2087	0.2205	0.2213	0.5773	0.6667	0.5673	0.6122
728	0.9943	0.9943	0.9943	0.4665	0.467	0.5082	0.9922	0.9922	0.9688	0.9923	1	0.9846	0.9923	0.459	0.5046	0.5584	0.8947	0.8261	0.9483	0.2126	0.2134	0.2213	0.5816	0.6596	0.5769	0.6146
729	0.9944	0.9944	0.9944	0.4237	0.4434	0.4862	1	0.9925	0.9699	1	1	0.986	1	0.4309	0.5044	0.5414	0.8729	0.8571	0.9333	0.2174	0.2174	0.2183	0.57	0.6667	0.5794	0.62
730	0.9942	0.9942	0.9942	0.3869	0.4072	0.4593	1	1	0.9752	1	1	0.9852	1	0.4355	0.5088	0.526	0.8898	0.8908	0.9344	0.2143	0.2112	0.2151	0.59	0.7083	0.5794	0.6263
731	0.995	0.995	0.995	0.3923	0.4136	0.4717	1	1	0.9781	1	1	0.9873	1	0.4462	0.5	0.5096	0.8926	0.877	0.9194	0.2143	0.2112	0.2151	0.6095	0.7	0.5727	0.6214
732	0.9962	0.9962	0.9962	0.43	0.4579	0.5023	0.9854	0.9951	0.9756	0.9955	0.9955	0.991	0.9955	0.4514	0.5496	0.5	0.8875	0.8589	0.9379	0.2244	0.2205	0.2244	0.6241	0.7154	0.617	0.6667
733	0.9936	0.9904	0.9872	0.4561	0.4829	0.5176	0.9803	0.9882	0.9528	0.9894	0.9929	0.9894	0.9929	0.4777	0.5986	0.5128	0.8415	0.8424	0.9355	0.2452	0.2481	0.2452	0.6169	0.7303	0.6258	0.6579
734	0.9912	0.9912	0.9882	0.431	0.4638	0.5093	0.9786	0.9786	0.9609	0.9905	0.9905	0.9906	0.9937	0.4634	0.5789	0.4721	0.8507	0.8543	0.936	0.2538	0.2566	0.25	0.6196	0.7358	0.6279	0.677
735	0.9912	0.9912	0.9912	0.4024	0.427	0.4674	0.9764	0.9764	0.9461	0.9882	0.9882	0.9852	0.9911	0.4412	0.5839	0.4585	0.8676	0.8818	0.9375	0.2538	0.2566	0.2538	0.6433	0.7619	0.618	0.6864
736	0.9914	0.9914	0.9914	0.3884	0.3924	0.4495	0.9722	0.9691	0.9506	0.9861	0.9806	0.9834	0.9917	0.4509	0.5793	0.4612	0.8714	0.9038	0.9202	0.2538	0.2566	0.2604	0.6705	0.8103	0.6393	0.7126
737	0.9919	0.9865	0.9892	0.3837	0.3893	0.445	0.9609	0.9665	0.9302	0.982	0.9769	0.9718	0.9897	0.4921	0.6222	0.4796	0.8507	0.8676	0.9193	0.251	0.2538	0.2519	0.6737	0.7947	0.665	0.7234
738	0.9894	0.9868	0.9894	0.3618	0.3753	0.4188	0.9524	0.9656	0.9259	0.9778	0.9778	0.9729	0.9877	0.4947	0.6145	0.4722	0.852	0.8924	0.9207	0.2566	0.2566	0.2548	0.6837	0.8376	0.6716	0.7385
739	0.9796	0.9796	0.9898	0.2886	0.287	0.3227	0.8646	0.943	0.8646	0.9345	0.9706	0.9413	0.9796	0.5493	0.685	0.525	0.897	0.9353	0.8987	0.2687	0.2724	0.2724	0.7844	0.9028	0.7004	0.787
740	0.986	0.9888	0.9916	0.2449	0.2456	0.2698	0.8852	0.9593	0.8947	0.9497	0.9839	0.9634	0.9885	0.5279	0.6503	0.5044	0.9258	0.9342	0.8927	0.2576	0.2614	0.2642	0.7882	0.8905	0.6808	0.791
741	0.983	0.9887	0.9915	0.2308	0.2298	0.2528	0.8599	0.9596	0.9026	0.9291	0.9817	0.9634	0.9908	0.5179	0.6464	0.4932	0.9251	0.9336	0.8918	0.2576	0.2614	0.2642	0.7861	0.8894	0.6746	0.7889
742	0.9788	0.9815	0.9921	0.2557	0.262	0.276	0.8169	0.9437	0.8709	0.8984	0.9729	0.9481	0.9842	0.5311	0.6769	0.5169	0.9227	0.9353	0.8945	0.2659	0.2724	0.2649	0.7793	0.8962	0.704	0.7972
743	0.9744	0.9821	0.9897	0.2551	0.2614	0.2692	0.7801	0.9259	0.8519	0.8744	0.9663	0.9327	0.982	0.5636	0.698	0.5391	0.9205	0.937	0.8971	0.2714	0.2778	0.2704	0.7854	0.8986	0.7149	0.8028
744	0.9861	0.9931	0.9965	0.1491	0.1525	0.1867	0.9118	0.9849	0.9573	0.961	0.9951	0.9732	0.9976	0.4899	0.5912	0.5181	0.9178	0.9452	0.8839	0.2231	0.2231	0.22	0.795	0.9	0.744	0.8261
745	0.9838	0.996	1	0.1385	0.1268	0.1723	0.9332	0.992	0.9652	0.9716	0.9974	0.9819	0.9974	0.44	0.5345	0.5	0.905	0.95	0.8732	0.2169	0.2169	0.2137	0.8071	0.8824	0.7651	0.8273
746	1	1	0.6	0.4097	0.4527	0.4687	1	1	1	1	1	1	1	0.5463	0.5459	0.5611	0.8485	0.8182	0.8056	0.234	0.242	0.2286	0.5952	0.582	0.6	0.6063
747	1	0.9167	0.6667	0.4106	0.4635	0.484	1	1	1	1	1	1	1	0.5238	0.5196	0.5498	0.8485	0.8182	0.7222	0.2367	0.2438	0.2305	0.5615	0.5317	0.5571	0.5469
748	1	0.9474	0.9474	0.4162	0.4388	0.4294	1	1	1	1	1	1	1	0.4432	0.4148	0.4474	0.8571	0.8788	0.8286	0.2455	0.2527	0.2383	0.4766	0.4563	0.422	0.4563
749	1	0.95	0.95	0.4222	0.4277	0.4246	1	1	1	1	1	1	1	0.4302	0.4104	0.4492	0.875	0.8684	0.8571	0.2455	0.2527	0.2455	0.4717	0.4563	0.4273	0.4615
750	1	0.9655	0.9655	0.4152	0.4303	0.4255	1	1	1	1	1	1	1	0.4425	0.4318	0.4632	0.881	0.8537	0.8667	0.2482	0.259	0.2482	0.4815	0.4623	0.4375	0.4766
751	1	0.9677	0.9677	0.4382	0.4415	0.4505	1	1	1	1	1	1	1	0.4294	0.4233	0.4778	0.8864	0.8837	0.8696	0.2379	0.2388	0.2388	0.4545	0.4545	0.4667	0.4545
752	1	0.9722	0.9722	0.4379	0.4415	0.4597	1	1	1	1	1	1	1	0.4601	0.4506	0.4944	0.8958	0.8542	0.8776	0.2379	0.2388	0.2388	0.495	0.4747	0.5	0.4949
753	0.9833	0.9833	0.9833	0.4441	0.4455	0.4613	1	1	1	1	1	1	1	0.4793	0.4767	0.5081	0.8958	0.8113	0.84	0.2455	0.2536	0.2536	0.5273	0.5089	0.5172	0.5185
754	0.9859	0.9859	0.9859	0.4529	0.4573	0.4766	1	1	1	1	1	1	1	0.52	0.5086	0.5445	0.88	0.8361	0.8462	0.2482	0.2563	0.2563	0.5614	0.5517	0.5691	0.5739
755	0.9881	0.9881	0.9881	0.4581	0.459	0.4768	1	0.925	1	1	0.9778	1	1	0.5506	0.5449	0.5722	0.8824	0.8571	0.8727	0.2428	0.2545	0.2509	0.5966	0.5917	0.5969	0.6116
756	0.9888	0.9888	0.9888	0.4371	0.4498	0.494	1	0.9412	1	1	0.9815	1	1	0.5896	0.5868	0.6032	0.8824	0.8571	0.8421	0.2407	0.2416	0.2416	0.6261	0.6435	0.6349	0.6609
757	0.9901	0.9505	0.9804	0.4625	0.4693	0.4923	1	0.9508	1	1	0.9688	1	0.9844	0.592	0.5732	0.6094	0.8846	0.8571	0.8548	0.2435	0.2444	0.2444	0.6293	0.6404	0.6412	0.6581
758	0.9905	0.981	0.9905	0.4187	0.4358	0.5073	0.9565	0.9429	0.971	0.9855	0.9855	1	0.9855	0.586	0.5405	0.6264	0.8947	0.8636	0.8438	0.2348	0.2377	0.2319	0.6449	0.6364	0.6585	0.6667
759	1	0.9877	0.9877	0.4103	0.4404	0.4796	1	1	0.9444	0.9792	0.9792	1	0.9792	0.547	0.5273	0.6028	0.8776	0.8772	0.8214	0.2148	0.2118	0.2157	0.6154	0.6104	0.6163	0.6234
760	1	0.9878	0.9878	0.3957	0.4156	0.4752	1	1	0.9608	0.9787	0.9787	0.9787	0.9787	0.6	0.5385	0.6617	0.8776	0.8596	0.8214	0.2109	0.2188	0.2078	0.7027	0.6765	0.7381	0.7297
761	1	0.9875	0.9875	0.3899	0.4095	0.464	1	1	0.9592	1	0.9773	0.9773	0.9773	0.5849	0.5506	0.6535	0.88	0.8596	0.8364	0.2078	0.2157	0.2047	0.6857	0.6769	0.7284	0.7143
762	1	0.9872	0.9872	0.3807	0.4112	0.4627	1	1	0.9608	1	0.9773	0.9773	0.9773	0.5575	0.5263	0.6471	0.8776	0.8571	0.8148	0.2078	0.2157	0.2047	0.6486	0.6522	0.6747	0.6712
763	1	0.9855	0.9855	0.3667	0.4089	0.455	1	1	0.9434	1	0.9787	1	1	0.5345	0.537	0.6233	0.88	0.8364	0.8182	0.2109	0.2148	0.2078	0.6234	0.6316	0.6092	0.6267
764	1	0.9851	0.9851	0.3764	0.4005	0.4658	1	1	0.9455	1	1	1	1	0.5537	0.5	0.6316	0.8776	0.8462	0.8519	0.2201	0.2201	0.2171	0.6463	0.5897	0.6344	0.625
765	1	0.9861	0.9861	0.3875	0.4258	0.4825	1	1	0.9811	1	0.9787	1	1	0.5468	0.5313	0.6242	0.88	0.8235	0.8545	0.2252	0.2328	0.2299	0.5955	0.6136	0.6139	0.6067
766	1	0.9863	0.9863	0.3983	0.4306	0.4847	1	1	1	1	0.9796	1	1	0.5789	0.5362	0.6271	0.8889	0.7857	0.8644	0.2302	0.2348	0.2386	0.6505	0.6275	0.6293	0.6505
767	1	0.9848	0.9848	0.4069	0.4401	0.4816	1	1	1	1	1	1	1	0.5752	0.5252	0.6193	0.902	0.7843	0.875	0.2264	0.2348	0.2386	0.6337	0.5876	0.6106	0.63
768	1	0.9841	0.9841	0.4074	0.4417	0.4818	1	1	1	1	1	1	1	0.5724	0.5	0.6193	0.9	0.7872	0.8704	0.2293	0.2406	0.2415	0.6162	0.5652	0.6161	0.6042
769	1	1	0.9744	0.3939	0.4167	0.4717	1	1	1	1	1	1	1	0.5417	0.4733	0.6176	0.9	0.8605	0.8727	0.2167	0.2281	0.2328	0.5699	0.5185	0.5941	0.5568
770	1	1	0.9744	0.3795	0.4074	0.4698	1	1	1	1	1	1	1	0.5147	0.4553	0.6049	0.9	0.8605	0.8727	0.2184	0.2222	0.2269	0.5412	0.5333	0.5789	0.5432
771	1	1	0.9818	0.3722	0.4098	0.4733	1	1	1	1	1	1	1	0.5194	0.4825	0.6076	0.875	0.8605	0.8491	0.2269	0.2269	0.2278	0.5679	0.6081	0.5806	0.6
772	1	1	0.9825	0.3592	0.4126	0.4672	1	1	0.9556	1	1	1	1	0.5391	0.5149	0.6395	0.8776	0.8478	0.8214	0.2078	0.2118	0.2087	0.5972	0.6349	0.619	0.6
773	1	1	0.9783	0.3588	0.4084	0.4452	1	1	1	1	1	1	1	0.5248	0.4886	0.6378	0.9038	0.8511	0.898	0.1952	0.1992	0.204	0.5968	0.5926	0.6667	0.5862
774	1	1	0.975	0.3285	0.356	0.4126	1	1	1	1	1	0.9655	1	0.5116	0.5122	0.6557	0.902	0.8478	0.9348	0.1984	0.2063	0.2072	0.6481	0.617	0.7206	0.6122
775	1	1	0.9844	0.3606	0.3843	0.4095	1	1	1	1	1	0.9783	1	0.5227	0.4819	0.6667	0.9074	0.8431	0.9592	0.2	0.2008	0.2056	0.6667	0.6154	0.726	0.6667
776	1	1	0.9846	0.3519	0.386	0.4096	1	1	1	1	1	1	1	0.5143	0.4831	0.6268	0.8592	0.8358	0.942	0.196	0.208	0.2129	0.5915	0.5556	0.6049	0.5882
777	1	0.9888	0.9888	0.3735	0.4127	0.4485	1	1	0.987	1	1	0.9865	1	0.5094	0.5269	0.6127	0.8636	0.8701	0.9231	0.196	0.208	0.2129	0.5513	0.6143	0.5181	0.5541
778	1	0.9897	0.9897	0.3657	0.4142	0.4539	0.9878	1	0.9878	1	1	0.9873	1	0.486	0.5213	0.5915	0.8571	0.8553	0.9221	0.1992	0.2072	0.216	0.5556	0.6267	0.5059	0.5584
779	1	0.991	0.991	0.3802	0.4282	0.4619	0.9885	1	0.9885	0.9884	1	0.9884	1	0.4636	0.5155	0.5804	0.8506	0.8415	0.9268	0.2024	0.2103	0.2191	0.5238	0.65	0.5281	0.561
780	0.9922	0.9922	0.9922	0.4088	0.4419	0.4782	0.9902	1	0.9804	0.9897	1	0.9897	0.9897	0.4561	0.52	0.5694	0.8696	0.8556	0.9444	0.2087	0.2165	0.2213	0.5402	0.6744	0.5326	0.5698
781	0.9935	0.9935	0.9935	0.4512	0.4703	0.4953	0.9913	1	0.9826	0.9912	1	0.9912	0.9912	0.4876	0.5421	0.5817	0.88	0.8367	0.96	0.2087	0.2165	0.2213	0.5638	0.6703	0.56	0.6064
782	0.9951	0.9951	0.9951	0.4806	0.5083	0.5481	0.9931	0.9931	0.9583	0.9934	0.9934	0.9934	0.9934	0.504	0.5495	0.586	0.8947	0.8421	0.85	0.2171	0.2248	0.2335	0.6286	0.7129	0.5847	0.6442
783	0.9943	0.9943	0.9943	0.4638	0.4779	0.5131	0.9919	0.9919	0.9756	0.992	1	0.992	0.992	0.4793	0.5234	0.5779	0.9009	0.8468	0.9455	0.2118	0.2157	0.2244	0.596	0.6875	0.581	0.6327
784	0.9942	0.9942	0.9942	0.4742	0.4863	0.5201	1	0.9917	0.9752	0.9919	1	0.9837	0.9919	0.4754	0.5278	0.5714	0.8899	0.8257	0.9364	0.2087	0.2165	0.2213	0.567	0.6667	0.5631	0.6042
785	0.9948	0.9948	0.9948	0.4665	0.4828	0.5327	1	0.9927	0.9708	0.9932	1	0.9863	0.9932	0.4646	0.5221	0.5414	0.8772	0.8276	0.931	0.2095	0.2174	0.2183	0.5657	0.6667	0.5794	0.5918
786	0.9949	0.9949	0.9949	0.4428	0.456	0.508	1	0.9928	0.971	0.9936	1	0.9872	0.9936	0.4531	0.5043	0.5128	0.8678	0.8455	0.935	0.2134	0.2143	0.2183	0.5825	0.67	0.578	0.6214
787	0.9956	0.9956	0.9956	0.439	0.4659	0.5023	0.994	0.994	0.9759	0.9945	1	0.989	0.9945	0.4308	0.5128	0.5123	0.8605	0.8485	0.9318	0.2196	0.2235	0.2275	0.5893	0.6729	0.6	0.6306
788	0.9964	0.9928	0.9964	0.4488	0.4763	0.5163	0.9811	0.9906	0.967	0.9915	0.9957	0.9915	0.9957	0.4521	0.5455	0.4888	0.878	0.8563	0.9394	0.2305	0.2266	0.2305	0.6148	0.7143	0.6154	0.6617
789	0.9908	0.9908	0.9877	0.4561	0.484	0.513	0.9768	0.973	0.9537	0.9898	0.9864	0.9864	0.9898	0.478	0.5946	0.5	0.8415	0.827	0.9355	0.2622	0.2649	0.2622	0.6289	0.7342	0.6287	0.6752
790	0.9914	0.9914	0.9885	0.432	0.4683	0.5128	0.979	0.9685	0.958	0.9908	0.9847	0.9878	0.9908	0.4759	0.6	0.4798	0.8571	0.8507	0.9366	0.2566	0.2594	0.2528	0.645	0.7515	0.6384	0.6946
791	0.991	0.991	0.994	0.4009	0.4206	0.4608	0.9792	0.9827	0.9619	0.9879	0.9909	0.9879	0.997	0.4303	0.5742	0.4467	0.8768	0.8955	0.932	0.2538	0.2566	0.2538	0.6647	0.7831	0.6229	0.6946
792	0.9916	0.9889	0.9916	0.3902	0.4018	0.4577	0.9731	0.9671	0.9461	0.9838	0.9811	0.9785	0.9919	0.4667	0.6047	0.4626	0.8558	0.8692	0.9224	0.2538	0.2566	0.2576	0.6757	0.7923	0.644	0.7143
793	0.9918	0.9863	0.9918	0.3626	0.3705	0.4197	0.9581	0.9665	0.9274	0.982	0.9768	0.9716	0.9897	0.4839	0.6201	0.4725	0.8545	0.8995	0.9148	0.2566	0.2566	0.2548	0.6875	0.8272	0.6616	0.7316
794	0.987	0.987	0.9896	0.3603	0.3747	0.4138	0.9501	0.9554	0.9134	0.978	0.9756	0.9708	0.9854	0.5052	0.627	0.4751	0.8414	0.8553	0.9217	0.2594	0.2632	0.2604	0.6782	0.8088	0.6762	0.7438
795	0.9894	0.9867	0.992	0.3272	0.3392	0.377	0.9464	0.9541	0.9107	0.9736	0.9808	0.9642	0.988	0.5025	0.6349	0.4664	0.8889	0.9552	0.9174	0.2594	0.2669	0.2604	0.7415	0.8725	0.6808	0.7756
796	0.977	0.9795	0.9898	0.2906	0.3002	0.3264	0.8396	0.9127	0.8585	0.912	0.9615	0.9481	0.9819	0.5484	0.6878	0.5103	0.9319	0.9316	0.895	0.2794	0.2831	0.2757	0.7883	0.8955	0.6798	0.7818
797	0.9831	0.9887	0.9915	0.2477	0.25	0.2692	0.8646	0.9525	0.9097	0.9314	0.9771	0.9634	0.9931	0.5196	0.6545	0.4935	0.9254	0.9295	0.8922	0.2687	0.2751	0.2677	0.7805	0.8867	0.6744	0.7734
798	0.9828	0.9885	0.9914	0.2318	0.238	0.2528	0.8432	0.9477	0.9074	0.9103	0.9724	0.954	0.9908	0.5049	0.651	0.476	0.9177	0.9261	0.8936	0.2687	0.2751	0.2677	0.7681	0.8883	0.6806	0.7816
799	0.9775	0.986	0.9916	0.2243	0.2375	0.2517	0.8216	0.9413	0.8967	0.8924	0.9725	0.9542	0.9908	0.5327	0.6784	0.5042	0.9185	0.9224	0.8898	0.2788	0.2788	0.2714	0.7757	0.8779	0.6951	0.7793
800	0.9756	0.981	0.9919	0.2341	0.2478	0.2578	0.7986	0.9398	0.8822	0.8793	0.9681	0.9476	0.9841	0.5395	0.69	0.5372	0.9145	0.927	0.8903	0.2788	0.2788	0.2714	0.7814	0.8873	0.704	0.785
801	0.9774	0.9859	0.9915	0.1923	0.2056	0.2205	0.8	0.9605	0.8953	0.8787	0.9794	0.9565	0.9908	0.5545	0.6757	0.5614	0.917	0.9298	0.8884	0.2724	0.2724	0.2687	0.8098	0.8955	0.7512	0.8284
802	0.9831	0.9932	0.9932	0.1685	0.1731	0.1978	0.8848	0.9804	0.9412	0.9422	0.9904	0.9687	0.9952	0.4702	0.6299	0.5189	0.9152	0.933	0.8816	0.2383	0.2383	0.2383	0.7877	0.892	0.7459	0.8249
803	0.9848	0.9924	1	0.1385	0.1423	0.1742	0.9201	0.9897	0.964	0.9649	0.995	0.9774	0.9975	0.4118	0.5725	0.4841	0.9095	0.9429	0.8738	0.2231	0.2231	0.22	0.7857	0.8816	0.7453	0.8182
804	0.9838	0.996	1	0.1367	0.1268	0.1723	0.9251	0.992	0.9653	0.964	0.9974	0.9794	0.9974	0.424	0.5508	0.5035	0.9095	0.9492	0.8775	0.22	0.22	0.2169	0.7943	0.8768	0.7651	0.8214
805	0.9815	0.9926	1	0.1425	0.1305	0.1857	0.8906	0.9896	0.9583	0.944	0.9975	0.9771	0.9975	0.4851	0.5455	0.5578	0.9187	0.9515	0.8879	0.22	0.22	0.2169	0.7986	0.8786	0.7667	0.8462
806	0.9813	0.9925	1	0.1453	0.1405	0.1916	0.8515	0.9841	0.9523	0.9346	0.9921	0.9764	0.9948	0.517	0.5833	0.5886	0.9249	0.9526	0.8889	0.2231	0.2231	0.22	0.8	0.8912	0.7677	0.8658
807	0.9771	0.9954	1	0.1233	0.1175	0.1755	0.8764	0.9888	0.9635	0.9415	0.9944	0.9805	0.9972	0.5033	0.5899	0.5414	0.9	0.9397	0.8775	0.2292	0.2292	0.2191	0.7829	0.8784	0.7742	0.8456
808	0.9757	1	1	0.1283	0.1159	0.1822	0.8618	0.9853	0.9647	0.9329	0.9942	0.9825	0.9971	0.4967	0.5804	0.5157	0.8981	0.9366	0.8612	0.2344	0.2383	0.2283	0.7826	0.8734	0.7622	0.8428
809	1	1	0.7143	0.4148	0.4499	0.4757	1	1	1	1	1	1	1	0.5314	0.5303	0.5471	0.8438	0.8125	0.8056	0.2313	0.242	0.2258	0.568	0.5537	0.5672	0.5794
810	1	0.9286	0.7143	0.419	0.4685	0.4813	1	1	1	1	1	1	1	0.5209	0.5213	0.5504	0.8387	0.8065	0.7143	0.2448	0.2491	0.2378	0.5522	0.5344	0.5479	0.5448
811	1	0.9231	0.9231	0.4315	0.4633	0.4398	0	0	0	1	1	1	1	0.3956	0.3846	0.4129	0.8438	0.8667	0.8788	0.2465	0.2676	0.2491	0.4037	0.4393	0.4123	0.4299
812	1	0.9412	0.9412	0.4137	0.4516	0.4441	1	1	1	1	1	1	1	0.419	0.3911	0.4213	0.8529	0.875	0.8571	0.2536	0.2643	0.2429	0.4595	0.4537	0.4174	0.4537
813	1	0.9545	0.9545	0.4182	0.4441	0.4396	1	1	1	1	1	1	1	0.4333	0.4056	0.4472	0.8571	0.8485	0.8378	0.2589	0.2695	0.2509	0.4732	0.4587	0.4359	0.4679
814	1	0.9545	0.9545	0.4226	0.4328	0.4255	1	1	1	1	1	1	1	0.4412	0.4176	0.484	0.881	0.85	0.8605	0.2316	0.2463	0.2426	0.4712	0.4554	0.4537	0.4608
815	1	0.9688	0.9688	0.4234	0.429	0.4329	1	1	1	1	1	1	1	0.4471	0.4477	0.4921	0.8864	0.8409	0.8696	0.2353	0.2463	0.2426	0.4906	0.4712	0.4775	0.4808
816	1	0.9737	0.9737	0.4315	0.4345	0.4608	1	1	1	1	1	1	1	0.4545	0.4485	0.5	0.8913	0.8511	0.8776	0.2463	0.2472	0.2472	0.4902	0.4706	0.5046	0.4851
817	1	0.9808	0.9808	0.4405	0.4311	0.4573	1	1	1	1	1	1	1	0.4731	0.4671	0.5137	0.8936	0.8269	0.86	0.2491	0.25	0.25	0.5189	0.4906	0.531	0.5096
818	0.9846	0.9846	0.9846	0.4461	0.4481	0.4693	1	1	1	1	1	1	1	0.506	0.506	0.5414	0.8936	0.8182	0.8431	0.2435	0.2444	0.2444	0.5472	0.537	0.5652	0.5524
819	0.9863	0.9863	0.9863	0.4505	0.457	0.4758	1	0.9286	1	1	1	1	1	0.5455	0.5247	0.5691	0.8776	0.8421	0.8519	0.2407	0.2416	0.2416	0.5701	0.5741	0.5932	0.5888
820	0.9885	0.977	0.9885	0.4414	0.4573	0.4724	1	0.9412	1	1	0.9815	1	1	0.578	0.5689	0.5969	0.88	0.8548	0.8214	0.2407	0.2416	0.2416	0.614	0.614	0.6111	0.6435
821	0.9903	0.9515	0.9904	0.4576	0.4663	0.4875	0.9836	0.9516	1	0.9848	0.9697	1	1	0.5896	0.5732	0.6082	0.8868	0.8615	0.8387	0.2463	0.2444	0.2444	0.6293	0.6404	0.6231	0.6581
822	0.9905	0.9524	0.9905	0.432	0.4565	0.5045	0.9565	0.9143	0.9855	0.9859	0.9718	1	0.9859	0.5901	0.5526	0.6257	0.8909	0.8676	0.8333	0.2397	0.2425	0.2368	0.6577	0.6429	0.6457	0.6637
823	0.99	0.99	0.99	0.396	0.427	0.4738	1	0.9848	0.9538	0.9831	0.9831	1	0.9831	0.5522	0.5573	0.6303	0.8868	0.8594	0.8197	0.229	0.229	0.2337	0.617	0.6429	0.6226	0.6531
824	0.9899	0.9899	0.9899	0.4	0.4317	0.4826	1	1	0.9524	0.9821	0.9821	1	0.9821	0.5659	0.5484	0.6169	0.88	0.8475	0.8214	0.2231	0.2269	0.2278	0.6517	0.6404	0.6495	0.6629
825	1	0.9875	0.9875	0.4037	0.4304	0.4725	1	1	0.9615	1	0.9783	1	1	0.5455	0.5053	0.6277	0.8571	0.8596	0.8148	0.2078	0.2118	0.2047	0.6301	0.6479	0.6627	0.6712
826	1	0.9844	0.9844	0.3763	0.3974	0.4536	1	1	0.9583	1	0.9767	1	1	0.537	0.4946	0.6418	0.8776	0.8333	0.8148	0.2078	0.2157	0.2047	0.6286	0.6212	0.6625	0.6522
827	1	0.9831	0.9831	0.3681	0.4016	0.4356	1	1	0.9574	1	1	1	1	0.5304	0.534	0.6181	0.875	0.8491	0.8491	0.2078	0.2118	0.2047	0.6081	0.6338	0.6024	0.6056
828	1	0.9861	0.9861	0.3887	0.4126	0.4676	1	1	0.9464	1	0.9796	1	0.9796	0.5556	0.5294	0.6352	0.88	0.8302	0.8491	0.2154	0.2231	0.2201	0.6353	0.6145	0.625	0.6353
829	1	0.9848	0.9848	0.3785	0.4185	0.4703	1	1	1	1	1	1	1	0.5271	0.5164	0.6258	0.8958	0.8333	0.8679	0.2214	0.229	0.2299	0.593	0.619	0.6061	0.6163
830	1	0.9853	0.9853	0.3954	0.438	0.4931	1	1	1	1	1	1	1	0.5855	0.5429	0.6369	0.9038	0.8302	0.8793	0.2167	0.2319	0.229	0.6436	0.6224	0.6316	0.6364
831	1	0.9839	0.9839	0.3879	0.4318	0.4846	1	1	1	1	1	1	1	0.5724	0.529	0.6193	0.9057	0.84	0.8793	0.2197	0.2311	0.2319	0.6337	0.625	0.6106	0.6224
832	1	0.9828	0.9828	0.396	0.4356	0.4818	1	1	1	1	1	1	1	0.5667	0.5074	0.6092	0.9	0.8864	0.8704	0.2226	0.234	0.2348	0.6186	0.5889	0.6091	0.6022
833	1	0.9737	0.9737	0.3894	0.4247	0.474	1	1	1	1	1	1	1	0.56	0.5037	0.6149	0.898	0.8636	0.8727	0.2167	0.2281	0.229	0.6	0.5529	0.6075	0.5778
834	1	1	0.9737	0.3967	0.4233	0.4721	1	1	1	1	1	1	1	0.5319	0.4724	0.6098	0.898	0.8605	0.8727	0.2243	0.2281	0.2328	0.5618	0.5513	0.5918	0.5542
835	1	0.9841	0.9841	0.3764	0.4267	0.4885	1	1	1	1	1	1	1	0.5118	0.487	0.6051	0.8723	0.8409	0.8462	0.2261	0.2261	0.2308	0.5679	0.6	0.5957	0.5949
836	1	1	0.9821	0.3646	0.4175	0.4732	1	1	0.9545	1	1	1	1	0.5217	0.5243	0.6327	0.8776	0.8478	0.8148	0.2118	0.2157	0.2126	0.5972	0.6349	0.6145	0.5882
837	1	1	0.9796	0.369	0.4206	0.459	1	1	1	1	1	1	1	0.5234	0.4945	0.6316	0.8776	0.8478	0.8333	0.1984	0.2024	0.2032	0.5692	0.6207	0.641	0.5873
838	1	1	0.98	0.3781	0.4151	0.4455	1	1	1	1	1	1	1	0.5217	0.4881	0.6667	0.9	0.8478	0.9333	0.196	0.2	0.1968	0.6207	0.6154	0.7042	0.6111
839	1	1	0.9861	0.3875	0.4289	0.4592	1	1	0.9787	1	1	1	1	0.5243	0.5109	0.6449	0.8909	0.8627	0.9184	0.2032	0.2072	0.212	0.6176	0.6333	0.64	0.6129
840	1	0.9882	0.9882	0.386	0.4439	0.4761	0.9844	1	0.9688	1	1	0.9831	1	0.5043	0.5481	0.596	0.9048	0.8438	0.9385	0.2087	0.2165	0.2174	0.5789	0.625	0.5412	0.5811
841	1	0.9904	0.9904	0.4073	0.4554	0.4903	0.9885	1	0.977	0.9868	1	0.9868	1	0.4957	0.5524	0.5894	0.8919	0.8493	0.9315	0.2118	0.2157	0.2205	0.5625	0.6234	0.5341	0.5802
842	0.991	0.991	0.991	0.4113	0.465	0.4964	0.9892	1	0.9785	0.9881	1	0.9881	0.9881	0.4828	0.5472	0.5789	0.8795	0.8625	0.9375	0.2118	0.2118	0.2244	0.5698	0.6585	0.5275	0.5882
843	0.9921	0.9921	0.9921	0.4297	0.4814	0.5012	0.99	1	0.98	0.9888	1	0.9888	0.9888	0.5042	0.5607	0.5909	0.8721	0.8571	0.9643	0.2179	0.2257	0.2305	0.5618	0.6782	0.5521	0.6111
844	0.9927	0.9927	0.9927	0.4458	0.4813	0.5118	0.9902	1	0.9804	0.9894	1	0.9894	0.9894	0.5	0.5429	0.5855	0.875	0.8506	0.9655	0.2118	0.2196	0.2244	0.573	0.6744	0.5579	0.618
845	0.9916	0.9916	0.9916	0.4384	0.4748	0.4941	0.9889	1	0.9778	0.988	1	0.988	1	0.4833	0.5238	0.5695	0.8625	0.8354	0.9625	0.2055	0.2134	0.2183	0.5465	0.6506	0.5326	0.593
846	0.9931	0.9931	0.9931	0.4464	0.4812	0.5166	0.9908	1	0.9725	0.9904	1	0.9904	0.9904	0.4833	0.5333	0.5817	0.8889	0.8587	0.9551	0.2078	0.2196	0.2244	0.6022	0.6818	0.5918	0.6413
847	0.9924	0.9924	0.9924	0.4433	0.478	0.5071	1	1	0.9691	1	1	0.9886	1	0.4706	0.5189	0.5724	0.8837	0.8523	0.9535	0.2087	0.2165	0.2213	0.587	0.6667	0.5876	0.6264
848	0.9934	0.9934	0.9934	0.465	0.4861	0.5225	1	0.991	0.973	0.9907	1	0.9907	0.9907	0.4839	0.5321	0.5649	0.8889	0.8384	0.94	0.2118	0.2196	0.2244	0.5876	0.6778	0.5686	0.617
849	0.9954	0.9954	0.9954	0.4821	0.507	0.5534	0.9932	0.9932	0.9589	0.9936	1	0.9873	0.9936	0.4884	0.5526	0.5597	0.8729	0.8235	0.9333	0.2209	0.2326	0.2335	0.6	0.703	0.6036	0.6311
850	0.9957	0.9957	0.9957	0.4914	0.5046	0.5448	0.9939	0.9939	0.9693	0.9942	1	0.9884	0.9942	0.4504	0.5214	0.525	0.8618	0.8145	0.936	0.2218	0.2266	0.2305	0.5833	0.6699	0.5965	0.6
851	0.9964	0.9927	0.9891	0.4802	0.5102	0.5446	0.9806	0.9903	0.966	0.9911	0.9955	0.9866	0.9955	0.4789	0.5625	0.5287	0.8446	0.82	0.9463	0.2326	0.2326	0.2364	0.5984	0.696	0.6269	0.656
852	0.9965	0.9896	0.9896	0.4647	0.4978	0.5315	0.9829	0.9872	0.9701	0.9921	0.9921	0.9881	0.996	0.4521	0.5564	0.4888	0.8521	0.8372	0.9412	0.2452	0.2452	0.2452	0.617	0.7266	0.6284	0.6619
853	0.991	0.991	0.988	0.4474	0.4842	0.5094	0.9779	0.9705	0.9557	0.9902	0.9869	0.9902	0.9902	0.478	0.5986	0.4948	0.8396	0.8254	0.9474	0.2594	0.2594	0.2594	0.6164	0.7261	0.6182	0.6667
854	0.9912	0.9912	0.9883	0.4248	0.4596	0.5	0.9789	0.9649	0.9579	0.9877	0.9846	0.9908	0.9908	0.4667	0.5974	0.4643	0.8621	0.8515	0.9369	0.2538	0.2566	0.2538	0.6386	0.7683	0.64	0.6909
855	0.9911	0.9911	0.9911	0.392	0.4094	0.4575	0.9765	0.9799	0.953	0.9883	0.9853	0.9853	0.9941	0.4431	0.5796	0.4523	0.878	0.8916	0.9279	0.2538	0.2566	0.2576	0.6706	0.7892	0.6286	0.7006
856	0.9916	0.9888	0.9916	0.3735	0.3853	0.4394	0.9729	0.9669	0.9428	0.984	0.9786	0.9733	0.9893	0.4641	0.5988	0.4722	0.8638	0.8967	0.9171	0.2538	0.2538	0.2576	0.6848	0.8197	0.6492	0.7253
857	0.987	0.9845	0.9896	0.3889	0.4	0.4414	0.9521	0.9548	0.9176	0.9828	0.973	0.9731	0.9877	0.5102	0.631	0.4777	0.823	0.8341	0.917	0.2622	0.2622	0.2604	0.6567	0.799	0.6618	0.7363
858	0.9892	0.9865	0.9919	0.3364	0.3576	0.3894	0.9555	0.9555	0.9293	0.9803	0.9754	0.9705	0.9877	0.4921	0.6339	0.4633	0.8919	0.9593	0.9207	0.2594	0.2669	0.2576	0.7236	0.8744	0.665	0.7677
859	0.9844	0.9818	0.9896	0.3403	0.3511	0.3857	0.9279	0.9502	0.8881	0.9648	0.9765	0.9556	0.9859	0.5099	0.6392	0.4803	0.8472	0.887	0.9188	0.2649	0.2724	0.2687	0.6952	0.8483	0.6866	0.7476
860	0.9791	0.9843	0.9922	0.27	0.2857	0.2989	0.8443	0.9175	0.875	0.9097	0.9593	0.9481	0.9819	0.5385	0.6812	0.4979	0.931	0.9224	0.8936	0.2804	0.2868	0.2794	0.7727	0.8904	0.6756	0.7763
861	0.9824	0.9883	0.9941	0.2258	0.2462	0.2653	0.8432	0.9525	0.905	0.9145	0.9769	0.9538	0.9931	0.4976	0.6443	0.4609	0.9163	0.9163	0.8918	0.2687	0.2751	0.2677	0.7561	0.8775	0.6729	0.7647
862	0.9823	0.9882	0.9941	0.2153	0.2473	0.2545	0.8282	0.9388	0.9129	0.9009	0.9724	0.9631	0.9908	0.5047	0.66	0.4723	0.9234	0.9145	0.8903	0.2788	0.2788	0.2714	0.7523	0.8685	0.6742	0.7606
863	0.9815	0.9877	0.9938	0.1843	0.2096	0.222	0.8294	0.9573	0.9076	0.9023	0.9744	0.9652	0.9907	0.5024	0.6632	0.4805	0.9009	0.9091	0.8894	0.2788	0.2788	0.2714	0.7596	0.8647	0.6866	0.7585
864	0.9774	0.9802	0.9915	0.2235	0.2424	0.2607	0.7801	0.9329	0.8799	0.8679	0.9704	0.9453	0.9841	0.5318	0.6878	0.5203	0.9017	0.9188	0.8908	0.2894	0.2894	0.2821	0.7721	0.8785	0.7111	0.7721
865	0.9717	0.9802	0.9915	0.1995	0.2217	0.2327	0.7621	0.9446	0.8802	0.8659	0.9705	0.9455	0.9795	0.5566	0.7005	0.5404	0.9099	0.9227	0.8861	0.2788	0.2788	0.2714	0.7867	0.8905	0.7376	0.8057
866	0.9831	0.9898	0.9932	0.1516	0.1742	0.1894	0.8467	0.9805	0.9392	0.9251	0.9879	0.9686	0.9976	0.4886	0.6545	0.5327	0.9148	0.9283	0.8855	0.2557	0.2557	0.2519	0.7935	0.884	0.7487	0.8297
867	0.9845	0.9922	1	0.1347	0.1368	0.1785	0.9046	0.9845	0.9613	0.9462	0.9897	0.9769	0.9949	0.4276	0.6071	0.5	0.9087	0.9375	0.8779	0.2353	0.2353	0.2283	0.7862	0.8861	0.7605	0.8239
868	0.9744	0.9927	1	0.1435	0.1408	0.1839	0.8496	0.9842	0.9578	0.9375	0.9948	0.9766	0.9948	0.5267	0.6029	0.5813	0.9209	0.9528	0.8995	0.2231	0.2231	0.22	0.8105	0.8926	0.7785	0.8675
869	0.9785	0.9957	1	0.1376	0.1353	0.1853	0.8619	0.989	0.9586	0.9401	0.9946	0.9809	0.9973	0.5066	0.5929	0.559	0.9118	0.9409	0.8846	0.2314	0.2353	0.2253	0.8	0.8742	0.7736	0.8562
870	0.977	0.9954	1	0.1394	0.1285	0.1886	0.8466	0.983	0.9574	0.9272	0.9916	0.9804	0.9944	0.5	0.589	0.5427	0.8947	0.9372	0.8726	0.2344	0.2412	0.2314	0.7927	0.8688	0.7738	0.8395
871	0.9741	1	1	0.1247	0.1185	0.1868	0.8519	0.9846	0.966	0.9415	0.9938	0.9815	0.9969	0.4877	0.58	0.5119	0.8873	0.9307	0.8641	0.2403	0.2471	0.2403	0.7805	0.8625	0.759	0.8261
872	1	1	0.7143	0.4312	0.4621	0.4765	1	1	1	1	1	1	1	0.549	0.5487	0.5642	0.8333	0.8065	0.7813	0.2349	0.2464	0.233	0.5854	0.5798	0.594	0.5968
873	1	0.9286	0.7143	0.4304	0.4691	0.4918	1	1	1	1	1	1	1	0.5286	0.5196	0.5463	0.8333	0.8065	0.75	0.2456	0.25	0.2394	0.5692	0.536	0.5725	0.5615
874	1	0.9286	0.7143	0.4377	0.4769	0.5014	1	1	1	1	1	1	1	0.5189	0.5096	0.5345	0.8276	0.8333	0.7647	0.2448	0.2517	0.2404	0.5606	0.5426	0.5563	0.553
875	1	0.9091	0.9091	0.4404	0.4483	0.4538	0	0	0	1	1	1	1	0.4154	0.3854	0.4419	0.8276	0.8571	0.8621	0.2561	0.2699	0.2577	0.4407	0.4348	0.464	0.4348
876	1	0.9231	0.9231	0.4377	0.4692	0.4464	0	0	0	1	1	1	1	0.4086	0.3946	0.4244	0.8438	0.8667	0.875	0.2517	0.2727	0.2569	0.4144	0.4495	0.4174	0.4404
877	1	0.9412	0.9412	0.4214	0.4572	0.4411	1	1	1	1	1	1	1	0.4231	0.3889	0.4171	0.8485	0.871	0.8529	0.2641	0.2711	0.2561	0.4595	0.4537	0.4224	0.4537
878	1	0.95	0.95	0.4234	0.4507	0.4383	1	1	1	1	1	1	1	0.4326	0.4078	0.4394	0.8571	0.8485	0.8378	0.2562	0.2669	0.2482	0.4727	0.463	0.4348	0.4722
879	1	0.9615	0.9615	0.4141	0.4369	0.4348	1	1	1	1	1	1	1	0.4407	0.4213	0.4592	0.8649	0.8108	0.8421	0.2536	0.2607	0.2464	0.4679	0.4587	0.4386	0.4722
880	1	0.973	0.973	0.436	0.4438	0.4479	1	1	1	1	1	1	1	0.4451	0.4489	0.4869	0.8889	0.8444	0.8696	0.2428	0.2536	0.2464	0.5045	0.4862	0.4825	0.4907
881	1	0.973	0.973	0.4264	0.4264	0.4498	1	1	1	1	1	1	1	0.4647	0.462	0.5053	0.8889	0.8444	0.8723	0.2454	0.2463	0.2426	0.5094	0.4953	0.4956	0.5094
882	1	0.9778	0.9778	0.4451	0.4461	0.4671	1	1	1	1	1	1	1	0.4788	0.4756	0.5165	0.8913	0.8367	0.8571	0.2379	0.2388	0.2388	0.5098	0.4951	0.5182	0.5196
883	1	0.9821	0.9821	0.4441	0.4402	0.4749	1	1	1	1	1	1	1	0.5188	0.5064	0.5449	0.8936	0.8431	0.8235	0.2388	0.236	0.2397	0.56	0.5204	0.5455	0.551
884	0.9853	0.9853	0.9853	0.4311	0.4332	0.4732	1	0.925	1	1	1	1	1	0.537	0.538	0.5667	0.8936	0.8182	0.8462	0.2416	0.2388	0.2388	0.5905	0.5631	0.5826	0.5882
885	0.9873	0.9873	0.9873	0.4324	0.4371	0.4759	1	0.9348	1	1	1	1	1	0.5697	0.5541	0.5914	0.898	0.8136	0.8333	0.2416	0.2388	0.2388	0.6296	0.5962	0.5932	0.6286
886	0.9894	0.9894	0.9894	0.4247	0.4454	0.4838	1	0.9455	1	1	0.9828	1	1	0.5584	0.5374	0.6154	0.9	0.8333	0.8	0.234	0.2406	0.2311	0.6238	0.6019	0.6034	0.6214
887	0.9904	0.9423	0.9714	0.4532	0.4711	0.4907	0.9688	0.8769	1	0.9853	0.9559	1	0.9853	0.5988	0.5879	0.6332	0.9074	0.8657	0.8197	0.25	0.2472	0.2472	0.6695	0.661	0.6364	0.6833
888	0.9912	0.9115	0.9649	0.4438	0.459	0.4985	0.9559	0.8551	0.9853	0.9733	0.9467	1	0.9733	0.5943	0.6036	0.6269	0.9138	0.863	0.8235	0.2527	0.25	0.25	0.6774	0.6694	0.6547	0.6905
889	0.9901	0.9901	0.9901	0.3941	0.4257	0.4719	1	0.9701	0.9545	1	0.9825	1	0.9825	0.5643	0.5766	0.6453	0.9074	0.8594	0.8167	0.229	0.229	0.2337	0.6429	0.6436	0.6396	0.6667
890	1	0.9878	0.9878	0.3872	0.422	0.4615	1	1	0.9483	1	0.9804	1	1	0.5462	0.5351	0.6174	0.86	0.8475	0.8182	0.2201	0.2239	0.2209	0.6386	0.622	0.6413	0.6506
891	1	0.9873	0.9873	0.3866	0.4225	0.4577	1	1	0.9464	1	0.9792	1	1	0.5462	0.5268	0.6225	0.8824	0.8246	0.8148	0.2201	0.2239	0.2171	0.6463	0.6173	0.6264	0.6296
892	1	0.9841	0.9841	0.3593	0.3893	0.4383	1	1	0.96	1	1	1	1	0.5304	0.5189	0.6207	0.8667	0.8431	0.84	0.2101	0.214	0.2109	0.6234	0.6216	0.6047	0.6081
893	1	0.9844	0.9844	0.3736	0.4064	0.4524	1	1	0.9444	1	1	1	1	0.5455	0.5225	0.6316	0.875	0.8235	0.8491	0.2222	0.2261	0.2231	0.642	0.6316	0.6264	0.6154
894	1	0.9844	0.9844	0.3806	0.4129	0.4692	1	1	1	1	1	1	1	0.5391	0.5246	0.6341	0.898	0.8936	0.8491	0.2243	0.2319	0.2252	0.6092	0.6353	0.6061	0.6207
895	1	0.9841	0.9841	0.3857	0.4286	0.4793	1	1	1	1	1	1	1	0.5625	0.5481	0.6307	0.902	0.898	0.8571	0.2205	0.2319	0.229	0.6289	0.6526	0.6182	0.6354
896	1	0.9833	0.9833	0.3732	0.4132	0.474	1	1	1	1	1	1	1	0.5616	0.5227	0.6185	0.9	0.8936	0.8727	0.2197	0.2348	0.2319	0.6105	0.6264	0.6111	0.6087
897	1	0.9811	0.9811	0.3818	0.4192	0.4751	1	1	1	1	1	1	1	0.5608	0.5185	0.6069	0.898	0.8889	0.8679	0.2197	0.2348	0.2319	0.6105	0.5955	0.6019	0.5934
898	1	1	0.9783	0.3928	0.4189	0.477	1	1	1	1	1	1	1	0.5548	0.4962	0.614	0.898	0.8864	0.8679	0.2167	0.2281	0.229	0.6022	0.5765	0.5962	0.5795
899	1	1	0.9787	0.3844	0.4122	0.4668	1	1	1	1	1	1	1	0.529	0.4797	0.6098	0.898	0.8605	0.8679	0.2252	0.2252	0.2299	0.5698	0.5897	0.5918	0.5783
900	1	0.9836	0.9836	0.376	0.4242	0.4847	1	1	1	1	1	1	1	0.5079	0.4957	0.6051	0.875	0.8261	0.8491	0.2269	0.2231	0.2278	0.5679	0.5946	0.5957	0.6076
901	1	0.9841	0.9841	0.3934	0.4528	0.4901	1	1	0.9318	1	1	1	1	0.4917	0.5091	0.5948	0.875	0.8478	0.8113	0.2239	0.2239	0.2257	0.575	0.6447	0.587	0.6026
902	1	1	0.9821	0.4063	0.4468	0.4905	1	1	0.9487	1	1	1	1	0.5085	0.5048	0.6067	0.875	0.8542	0.84	0.2087	0.2087	0.2174	0.5867	0.6119	0.5977	0.5694
903	1	0.9846	0.9846	0.4198	0.4507	0.4905	1	1	0.9545	1	1	1	1	0.513	0.49	0.6291	0.8654	0.86	0.9167	0.2126	0.2126	0.2213	0.5867	0.6154	0.6098	0.5735
904	1	0.9877	0.9877	0.4278	0.4657	0.5083	1	1	0.96	1	1	1	1	0.521	0.5143	0.6144	0.8772	0.8545	0.9107	0.2118	0.2157	0.2244	0.6	0.6286	0.5977	0.6
905	0.989	0.989	0.989	0.4122	0.4606	0.5	1	1	0.9844	1	1	1	1	0.5161	0.5357	0.6149	0.8929	0.8246	0.8361	0.2201	0.2239	0.2287	0.5854	0.6076	0.61	0.6145
906	0.9901	0.9901	0.9901	0.4155	0.455	0.5012	1	1	0.9872	1	1	1	1	0.5081	0.5179	0.6063	0.8955	0.8507	0.8592	0.2231	0.2269	0.2317	0.5765	0.5926	0.59	0.6047
907	0.9914	0.9914	0.9914	0.4236	0.4747	0.5172	0.9885	1	0.977	0.9878	0.9878	0.9878	0.9878	0.496	0.5135	0.5875	0.88	0.8784	0.8375	0.2231	0.2269	0.2394	0.5341	0.6235	0.5631	0.573
908	0.9914	0.9914	0.9914	0.4213	0.4797	0.5086	0.9889	1	0.9667	0.9878	0.9878	0.9878	0.9878	0.4918	0.537	0.5924	0.8767	0.8493	0.9221	0.2171	0.2209	0.2335	0.5568	0.6747	0.596	0.6136
909	0.9912	0.9912	0.9912	0.4282	0.4836	0.5072	1	1	0.977	1	1	0.9872	0.9872	0.4917	0.5701	0.5921	0.8732	0.8451	0.9412	0.214	0.2218	0.2305	0.5632	0.6707	0.5714	0.6207
910	0.9897	0.9897	0.9897	0.4358	0.4722	0.5012	1	1	0.9861	1	1	1	1	0.4915	0.5481	0.5867	0.8676	0.8676	0.9552	0.2118	0.2157	0.2244	0.5488	0.6364	0.5568	0.5875
911	0.9907	0.9907	0.9907	0.4413	0.4838	0.5129	1	1	0.9615	1	1	0.9863	1	0.5083	0.566	0.5894	0.8676	0.8261	0.9385	0.2078	0.2157	0.2244	0.5814	0.65	0.5824	0.619
912	0.9901	0.9901	0.9901	0.44	0.4758	0.507	1	1	0.9583	1	1	0.9853	1	0.4915	0.5566	0.5894	0.8657	0.8182	0.9385	0.2118	0.2235	0.2244	0.5595	0.6234	0.5667	0.5926
913	0.9923	0.9923	0.9923	0.4619	0.4988	0.5296	1	1	0.9677	1	1	0.9882	1	0.4667	0.5377	0.5695	0.8916	0.8554	0.9494	0.2078	0.2196	0.2244	0.5806	0.6824	0.5979	0.618
914	0.9947	0.9947	0.9947	0.477	0.5047	0.5474	0.9921	0.9921	0.9683	0.9925	1	0.985	0.9925	0.4922	0.5575	0.5605	0.8839	0.8304	0.9386	0.2101	0.2218	0.2335	0.6117	0.7041	0.6147	0.6471
915	0.9955	0.9955	0.9955	0.4938	0.5125	0.5472	0.9934	0.9934	0.9671	0.9938	0.9938	0.9876	0.9938	0.4656	0.5517	0.5375	0.8678	0.8197	0.9344	0.2218	0.2296	0.2305	0.5794	0.6796	0.5893	0.6095
916	0.9963	0.9926	0.9926	0.479	0.5124	0.5465	0.9803	0.9901	0.9655	0.991	0.9955	0.991	0.9955	0.4718	0.5556	0.526	0.8425	0.8243	0.9456	0.2296	0.2296	0.2335	0.5873	0.6992	0.6212	0.6423
917	0.9966	0.9897	0.9897	0.4683	0.4989	0.5291	0.9831	0.9831	0.9619	0.9922	0.9882	0.9882	0.9961	0.4589	0.5649	0.4886	0.8503	0.8363	0.9408	0.2452	0.2452	0.2452	0.6143	0.7338	0.6284	0.6594
918	0.9911	0.9911	0.9882	0.4425	0.4865	0.507	0.9779	0.9669	0.9559	0.9903	0.9838	0.987	0.9903	0.4747	0.6081	0.4842	0.8446	0.8342	0.9485	0.2622	0.2622	0.2622	0.6173	0.7421	0.6287	0.6688
919	0.9912	0.9912	0.9912	0.4057	0.4372	0.4805	0.9792	0.9758	0.9585	0.9879	0.9849	0.9879	0.994	0.4417	0.5789	0.4615	0.86	0.8713	0.9366	0.2538	0.2566	0.2538	0.6325	0.7697	0.6457	0.697
920	0.9913	0.9913	0.9913	0.3944	0.4116	0.461	0.9781	0.9718	0.9467	0.9888	0.9831	0.9832	0.9944	0.462	0.5938	0.465	0.8702	0.8792	0.9242	0.2538	0.2566	0.2576	0.6724	0.7895	0.6348	0.7076
921	0.9917	0.9861	0.9917	0.3657	0.3725	0.426	0.9738	0.9651	0.9215	0.9842	0.9789	0.9683	0.9894	0.4811	0.6136	0.4626	0.8651	0.8756	0.9178	0.2566	0.2566	0.2576	0.6915	0.8011	0.651	0.7243
922	0.9872	0.9821	0.9897	0.3788	0.3885	0.4276	0.9504	0.9504	0.9164	0.9806	0.9685	0.971	0.9879	0.5127	0.633	0.4706	0.8194	0.8355	0.9174	0.2622	0.2622	0.2604	0.6535	0.7961	0.6731	0.7426
923	0.9892	0.9865	0.9919	0.3249	0.3392	0.377	0.9556	0.9608	0.9217	0.9779	0.9804	0.9682	0.9902	0.4817	0.6359	0.4612	0.9196	0.9596	0.9214	0.2594	0.2669	0.2576	0.7413	0.8806	0.6746	0.7761
924	0.977	0.9796	0.9898	0.2979	0.3111	0.3271	0.8364	0.8902	0.8505	0.9124	0.9459	0.9393	0.9707	0.5268	0.6919	0.502	0.9325	0.9241	0.8958	0.2857	0.292	0.2847	0.7665	0.8894	0.681	0.7788
925	0.9769	0.9795	0.9897	0.2767	0.3009	0.3118	0.7991	0.8855	0.8485	0.8879	0.9528	0.9484	0.973	0.5242	0.6916	0.5	0.9289	0.9205	0.8971	0.296	0.3022	0.295	0.7609	0.8821	0.6793	0.7686
926	0.9803	0.9859	0.9915	0.2331	0.2627	0.2752	0.808	0.9204	0.8972	0.8889	0.9683	0.9546	0.9864	0.5133	0.6746	0.4816	0.9224	0.9138	0.8894	0.2883	0.292	0.2847	0.7466	0.8676	0.687	0.7591
927	0.9843	0.9906	0.9937	0.1903	0.2198	0.2382	0.8318	0.955	0.9173	0.9044	0.9814	0.9628	0.9953	0.493	0.655	0.4596	0.9013	0.9138	0.8894	0.2868	0.2868	0.2794	0.7371	0.8679	0.6697	0.7594
928	0.979	0.985	0.994	0.2168	0.2401	0.2568	0.788	0.9424	0.8968	0.8815	0.9772	0.9545	0.9863	0.5175	0.6792	0.4653	0.9034	0.9121	0.888	0.2971	0.2996	0.2888	0.7285	0.8694	0.6812	0.7647
929	0.9724	0.9807	0.9917	0.2329	0.2637	0.2766	0.7172	0.9287	0.883	0.8364	0.9659	0.9478	0.9773	0.5385	0.7051	0.5	0.9004	0.9091	0.8862	0.3036	0.3096	0.2964	0.7467	0.8772	0.7101	0.7807
930	0.9734	0.9822	0.9911	0.2158	0.2363	0.2472	0.7212	0.9378	0.9014	0.8509	0.9748	0.9474	0.9771	0.5209	0.6946	0.5104	0.8971	0.9218	0.879	0.2857	0.2945	0.2847	0.7703	0.8909	0.7382	0.7973
931	0.983	0.9898	0.9932	0.1468	0.1761	0.2	0.7966	0.9637	0.942	0.8961	0.9831	0.9687	0.9903	0.5279	0.6685	0.5211	0.8933	0.92	0.8739	0.2804	0.2868	0.2804	0.7817	0.8763	0.7537	0.8214
932	0.9755	0.993	0.993	0.1488	0.1477	0.1957	0.824	0.9796	0.9566	0.9242	0.9899	0.9722	0.9949	0.5263	0.6543	0.5722	0.9148	0.9459	0.8811	0.2442	0.2442	0.2344	0.8045	0.887	0.7892	0.8436
933	0.9739	0.9925	1	0.155	0.1498	0.1949	0.8175	0.9788	0.9577	0.9245	0.9922	0.9739	0.9948	0.5412	0.6369	0.5852	0.9234	0.9452	0.8933	0.2403	0.2442	0.2344	0.8182	0.883	0.7989	0.8671
934	0.9758	0.9952	1	0.1286	0.1223	0.1843	0.8655	0.9854	0.962	0.9448	0.9942	0.9826	0.9971	0.4747	0.5782	0.506	0.8942	0.932	0.8815	0.2374	0.2442	0.2344	0.7952	0.8642	0.7647	0.8424
935	0.9746	0.9949	1	0.1269	0.1247	0.189	0.8545	0.9814	0.9598	0.9415	0.9969	0.9815	0.9969	0.4699	0.5752	0.5029	0.8889	0.9268	0.8612	0.2519	0.2586	0.2519	0.7907	0.8623	0.7644	0.8353
936	0.973	1	1	0.1384	0.1212	0.1894	0.8548	0.9839	0.9677	0.9453	0.9968	0.9807	0.9968	0.4702	0.5844	0.4972	0.878	0.9163	0.8551	0.2586	0.2652	0.2557	0.7733	0.8563	0.7442	0.8294
937	0.9722	0.9944	1	0.1876	0.1802	0.2254	0.7194	0.96	0.972	0.8907	0.9836	0.9918	0.9836	0.4154	0.608	0.49	0.8351	0.9	0.8497	0.2964	0.306	0.3036	0.7435	0.8516	0.7433	0.7849
938	0.9659	0.9943	1	0.1931	0.186	0.2242	0.709	0.9585	0.9751	0.8729	0.9784	0.9914	0.9828	0.4567	0.5932	0.5	0.8226	0.8913	0.8441	0.2979	0.3011	0.3014	0.7112	0.8343	0.7348	0.7611
939	0.9669	0.9945	1	0.2009	0.1846	0.2225	0.6967	0.9545	0.9835	0.8675	0.9828	0.9957	0.9871	0.4455	0.6138	0.4977	0.8325	0.8942	0.8639	0.3003	0.3253	0.3024	0.6869	0.8404	0.7333	0.7708
940	0.9659	0.9943	1	0.1986	0.1912	0.2203	0.7149	0.9591	0.9818	0.8685	0.981	0.9953	0.9858	0.4305	0.5873	0.486	0.8413	0.8871	0.8883	0.3123	0.339	0.311	0.6766	0.836	0.7296	0.7552
941	1	1	0.75	0.436	0.4617	0.4801	1	1	1	1	1	1	1	0.5423	0.544	0.5753	0.8333	0.8	0.7742	0.2302	0.2383	0.2246	0.582	0.5847	0.5985	0.5935
942	1	0.9375	0.875	0.445	0.4605	0.4888	1	1	1	1	1	1	1	0.5294	0.5179	0.5479	0.8333	0.8	0.7742	0.2266	0.2419	0.2246	0.561	0.5546	0.5682	0.5691
943	1	0.9375	0.875	0.436	0.466	0.4986	1	1	1	1	1	1	1	0.5169	0.5245	0.5381	0.8438	0.8125	0.8	0.2465	0.2544	0.2403	0.5659	0.552	0.5588	0.5703
944	1	0.9231	0.9231	0.4331	0.4708	0.4414	0	0	0	1	1	1	1	0.4247	0.4032	0.432	0.8438	0.8667	0.875	0.2535	0.2676	0.2517	0.4324	0.4495	0.4174	0.4495
945	1	0.9444	0.9444	0.4307	0.4678	0.4599	1	1	1	1	1	1	1	0.4293	0.3956	0.4229	0.8485	0.871	0.8485	0.257	0.2711	0.2491	0.4554	0.4587	0.4224	0.4495
946	1	0.9545	0.9545	0.4311	0.4548	0.44	1	1	1	1	1	1	1	0.4426	0.4088	0.44	0.8529	0.8182	0.8333	0.2641	0.2711	0.2526	0.4867	0.4587	0.4492	0.4771
947	0.9697	0.9697	0.9697	0.4532	0.4667	0.4644	1	1	1	1	1	1	1	0.4541	0.4239	0.4478	0.8649	0.7632	0.8462	0.2657	0.2762	0.2604	0.487	0.4783	0.4583	0.4867
948	0.9744	0.9744	0.9744	0.4237	0.4438	0.4448	1	1	1	1	1	1	1	0.4494	0.45	0.4462	0.875	0.7805	0.8293	0.2615	0.2756	0.2544	0.4911	0.4595	0.4483	0.4771
949	0.9787	0.9787	0.9787	0.4321	0.4427	0.4465	1	1	1	1	1	1	1	0.4663	0.4667	0.4898	0.8913	0.7959	0.8478	0.2536	0.2643	0.2536	0.5259	0.5086	0.5042	0.5133
950	0.9815	0.9815	0.9815	0.4367	0.4364	0.4632	1	1	1	1	1	1	1	0.4793	0.4765	0.508	0.8889	0.8	0.8444	0.2509	0.2545	0.2509	0.537	0.5093	0.5089	0.5283
951	1	0.9815	0.9815	0.4395	0.4357	0.4675	1	1	1	1	1	1	1	0.5	0.4968	0.5419	0.8913	0.84	0.8571	0.2388	0.236	0.2322	0.549	0.5102	0.5455	0.5455
952	0.9855	0.9855	0.9855	0.4488	0.4507	0.4724	1	0.9211	1	1	1	1	1	0.5269	0.5325	0.5668	0.8936	0.8246	0.8367	0.2491	0.25	0.25	0.578	0.5545	0.5678	0.578
953	0.9884	0.9767	0.9884	0.4498	0.4559	0.4688	1	0.9388	1	1	1	1	1	0.5465	0.5562	0.5803	0.9	0.8413	0.8235	0.2491	0.25	0.25	0.5841	0.5702	0.5738	0.5929
954	0.9892	0.9785	0.9892	0.4417	0.4509	0.472	1	0.9455	1	1	0.9828	1	1	0.5723	0.5625	0.5969	0.9038	0.8462	0.8182	0.2435	0.2444	0.2407	0.6396	0.6216	0.595	0.6396
955	0.9903	0.9029	0.9615	0.454	0.4531	0.4715	0.9655	0.8305	1	0.9848	0.9545	1	0.9697	0.5815	0.5944	0.5931	0.9107	0.8571	0.8438	0.2491	0.2545	0.2609	0.632	0.6484	0.6204	0.648
956	0.9815	0.9182	0.9459	0.4455	0.4709	0.5015	0.95	0.8387	0.9833	0.9857	0.9718	0.9857	0.9859	0.5978	0.5922	0.6098	0.9167	0.8553	0.831	0.2518	0.2536	0.2599	0.6718	0.6617	0.6338	0.6818
957	0.9903	0.9806	0.9903	0.4187	0.4474	0.4942	0.9853	0.942	0.9706	1	0.9846	1	1	0.5374	0.5486	0.6222	0.9057	0.8594	0.8103	0.2368	0.2406	0.2377	0.6442	0.6355	0.6325	0.6574
958	0.9886	0.9886	0.9886	0.3988	0.4286	0.4709	1	1	0.9483	1	0.98	1	1	0.5373	0.5606	0.6347	0.88	0.8387	0.8036	0.229	0.2299	0.2337	0.6316	0.6327	0.6226	0.6392
959	1	0.9853	0.9853	0.3838	0.4108	0.4601	1	1	0.9434	1	0.9787	1	1	0.5333	0.5133	0.6209	0.875	0.8182	0.8491	0.2231	0.2231	0.2201	0.6463	0.6	0.6304	0.625
960	1	0.9851	0.9851	0.3764	0.4043	0.4589	1	1	0.9455	1	0.9787	1	1	0.5294	0.5273	0.6275	0.8696	0.8269	0.8431	0.2192	0.2231	0.2201	0.6375	0.6364	0.6264	0.6154
961	1	0.9844	0.9844	0.3733	0.4091	0.463	1	1	0.963	1	1	1	1	0.5455	0.5398	0.641	0.8958	0.8846	0.8462	0.2214	0.229	0.2261	0.6548	0.6625	0.6316	0.6296
962	1	0.9811	0.9811	0.3667	0.4027	0.4603	1	1	1	1	1	1	1	0.5203	0.5478	0.6178	0.8936	0.898	0.8431	0.236	0.2434	0.2368	0.6071	0.6707	0.5938	0.6145
963	1	0.9836	0.9836	0.3697	0.4065	0.4634	1	1	1	1	1	1	1	0.5267	0.528	0.6205	0.898	0.8936	0.8491	0.2331	0.2406	0.234	0.6067	0.6437	0.598	0.6292
964	1	1	0.9787	0.3677	0.4021	0.4638	1	1	1	1	1	1	1	0.5227	0.5164	0.6159	0.8958	0.8889	0.84	0.2302	0.2377	0.2311	0.5814	0.6265	0.5816	0.6
965	1	0.9796	0.9796	0.3718	0.4097	0.4632	1	1	1	1	1	1	1	0.5524	0.5116	0.6095	0.9	0.8913	0.8491	0.2226	0.2377	0.2348	0.5978	0.6047	0.5825	0.5955
966	1	1	0.9714	0.3712	0.3984	0.4668	1	1	1	1	1	1	1	0.5362	0.5041	0.6061	0.8958	0.8837	0.8431	0.2235	0.2348	0.2281	0.5698	0.6	0.567	0.5783
967	1	0.98	0.98	0.3827	0.4164	0.4695	1	1	1	1	1	1	1	0.5396	0.5	0.6061	0.898	0.8636	0.8704	0.2252	0.229	0.2299	0.5747	0.5949	0.596	0.5833
968	1	0.9828	0.9828	0.3933	0.4482	0.4949	1	1	1	1	1	1	1	0.4922	0.4576	0.5875	0.875	0.8444	0.8431	0.2328	0.229	0.2337	0.525	0.5467	0.5591	0.5625
969	1	0.9825	0.9825	0.4243	0.4645	0.4925	1	1	1	1	1	1	1	0.5	0.4622	0.5759	0.8723	0.8511	0.8039	0.2239	0.2239	0.2287	0.5375	0.5584	0.5851	0.5802
970	1	0.9851	0.9851	0.427	0.4939	0.5183	1	1	1	1	1	1	1	0.4646	0.4538	0.5786	0.902	0.8542	0.8654	0.2171	0.2209	0.2296	0.5595	0.575	0.5895	0.5952
971	0.9859	0.9859	0.9859	0.4377	0.4928	0.5242	1	1	1	1	1	1	1	0.4453	0.4333	0.5617	0.8596	0.8333	0.9231	0.2132	0.2209	0.2335	0.5341	0.5714	0.5876	0.5882
972	0.9873	0.9873	0.9873	0.4365	0.4928	0.524	1	1	1	1	1	1	1	0.4615	0.438	0.5741	0.8644	0.8246	0.9259	0.2132	0.2171	0.2335	0.5506	0.5595	0.602	0.593
973	0.9882	0.9882	0.9882	0.4328	0.4952	0.5281	1	1	1	1	1	1	1	0.4885	0.4711	0.5741	0.8793	0.8421	0.9259	0.2231	0.2231	0.2394	0.5349	0.5366	0.5789	0.5595
974	0.9907	0.9907	0.9907	0.4448	0.4975	0.5484	0.9865	1	0.9865	1	1	1	1	0.5149	0.4959	0.5767	0.8594	0.8095	0.8472	0.2252	0.229	0.2452	0.5652	0.5795	0.5714	0.5978
975	0.9911	0.9911	0.9911	0.4499	0.4988	0.5419	1	1	0.987	1	1	0.9865	1	0.5077	0.5169	0.5901	0.8615	0.8485	0.8333	0.229	0.229	0.2452	0.5444	0.6047	0.5728	0.5778
976	0.9899	0.9899	0.9899	0.4263	0.4723	0.5183	1	1	0.9863	1	1	1	1	0.4959	0.5229	0.5949	0.8571	0.8594	0.8906	0.2231	0.2269	0.2394	0.5529	0.6296	0.5895	0.6071
977	0.9899	0.9899	0.9899	0.4191	0.4789	0.5012	1	1	0.9718	1	1	1	1	0.4959	0.5607	0.5974	0.8525	0.8548	0.9	0.2201	0.2239	0.2364	0.5529	0.6582	0.5714	0.6071
978	1	0.9877	0.9877	0.419	0.4653	0.4976	1	1	0.9818	1	1	1	1	0.5	0.5619	0.5921	0.875	0.8448	0.9057	0.2148	0.2188	0.2275	0.557	0.6351	0.5862	0.5897
979	0.988	0.988	0.988	0.4141	0.4732	0.5012	1	1	0.9831	1	1	1	1	0.5	0.5741	0.5974	0.875	0.8246	0.9231	0.2179	0.2218	0.2305	0.55	0.6216	0.5862	0.5844
980	1	0.9872	0.9872	0.4154	0.471	0.5012	1	1	0.9615	1	1	1	1	0.5	0.5701	0.5894	0.8704	0.8214	0.9216	0.2148	0.2227	0.2275	0.5641	0.625	0.5765	0.5867
981	0.9925	0.9925	0.9925	0.4526	0.5082	0.5427	1	0.9894	0.9574	1	1	0.9892	1	0.488	0.5545	0.5806	0.8831	0.8442	0.9221	0.2192	0.2308	0.2394	0.5895	0.6932	0.6238	0.6526
982	0.9951	0.9951	0.9951	0.491	0.5211	0.5619	0.9848	0.9924	0.9621	0.993	0.993	0.993	0.993	0.4923	0.5614	0.5633	0.8774	0.8257	0.8879	0.2231	0.2308	0.2423	0.625	0.6869	0.6207	0.6538
983	0.9956	0.9956	0.9956	0.4938	0.5136	0.5472	0.9869	0.9935	0.9608	0.9939	0.9939	0.9877	0.9939	0.458	0.5556	0.5316	0.8571	0.8182	0.9339	0.2278	0.2355	0.2364	0.5794	0.6827	0.5893	0.6226
984	0.9963	0.9926	0.9926	0.4791	0.5145	0.544	0.9798	0.9899	0.9646	0.9906	0.9953	0.9906	0.9953	0.4648	0.5556	0.5205	0.838	0.8138	0.9444	0.2296	0.2296	0.2335	0.5873	0.7097	0.6288	0.6452
985	0.9968	0.9903	0.9903	0.4447	0.4921	0.5129	0.9796	0.9837	0.9551	0.9926	0.989	0.9853	0.9963	0.46	0.5839	0.4749	0.8506	0.8362	0.9435	0.2423	0.2423	0.2423	0.6284	0.7534	0.6299	0.6712
986	0.9912	0.9912	0.9883	0.4355	0.481	0.5035	0.9786	0.9643	0.9571	0.9906	0.9811	0.9874	0.9906	0.4813	0.6174	0.4789	0.845	0.845	0.9502	0.2566	0.2566	0.2566	0.622	0.7516	0.6331	0.6852
987	0.9912	0.9912	0.9912	0.4038	0.4353	0.476	0.9795	0.976	0.9589	0.988	0.982	0.982	0.994	0.4321	0.5828	0.4688	0.86	0.8719	0.9366	0.2538	0.2566	0.2538	0.6303	0.7758	0.6512	0.6951
988	0.9919	0.9865	0.9892	0.4098	0.4228	0.4725	0.9731	0.9642	0.9194	0.9867	0.9761	0.9735	0.992	0.4693	0.6036	0.4619	0.8465	0.8295	0.9224	0.2566	0.2566	0.2604	0.6576	0.765	0.6526	0.7104
989	0.9915	0.9915	0.9915	0.3487	0.3634	0.4087	0.9742	0.9713	0.9398	0.9843	0.9817	0.9764	0.9921	0.4722	0.6105	0.4641	0.8815	0.9479	0.9217	0.2538	0.2576	0.2576	0.6831	0.8564	0.6455	0.7348
990	0.9895	0.9869	0.9921	0.358	0.3772	0.4055	0.9553	0.9526	0.9211	0.978	0.9756	0.9707	0.9853	0.5	0.6413	0.4654	0.8458	0.8609	0.9221	0.2594	0.2632	0.2576	0.6782	0.8186	0.6827	0.7426
991	0.9793	0.9819	0.987	0.3093	0.3304	0.358	0.9049	0.9415	0.8732	0.9606	0.9674	0.9352	0.9837	0.5215	0.6734	0.4805	0.8261	0.9207	0.9185	0.2649	0.2724	0.2724	0.7009	0.8857	0.6849	0.7678
992	0.9781	0.9781	0.9878	0.3186	0.3318	0.3718	0.867	0.9026	0.8504	0.9393	0.9483	0.9305	0.9708	0.5388	0.6827	0.502	0.7917	0.85	0.9042	0.2784	0.2857	0.2757	0.693	0.8489	0.6966	0.7422
993	0.9773	0.9773	0.9874	0.3072	0.3178	0.3434	0.8404	0.8873	0.8451	0.9238	0.9369	0.9372	0.9707	0.5297	0.6908	0.502	0.8326	0.928	0.9	0.2821	0.2857	0.2784	0.7269	0.8969	0.6897	0.7803
994	0.977	0.9796	0.9898	0.2831	0.3068	0.3125	0.8112	0.8858	0.8462	0.8969	0.9483	0.935	0.973	0.5307	0.6916	0.506	0.9328	0.9202	0.8963	0.2935	0.2996	0.2924	0.7642	0.886	0.6795	0.7719
995	0.9784	0.9811	0.9919	0.2494	0.2772	0.2943	0.8056	0.904	0.8832	0.8891	0.9592	0.9546	0.9819	0.5304	0.6822	0.494	0.9224	0.9138	0.8894	0.2986	0.3022	0.295	0.7545	0.8694	0.6867	0.7623
996	0.9803	0.986	0.9916	0.2288	0.2655	0.2838	0.7917	0.9213	0.8868	0.8801	0.9706	0.9457	0.9819	0.5066	0.6698	0.4718	0.9021	0.911	0.8908	0.2986	0.3047	0.2939	0.7378	0.8705	0.6936	0.7589
997	0.9813	0.9875	0.9938	0.207	0.2352	0.259	0.7995	0.951	0.9142	0.8891	0.9838	0.9632	0.9954	0.5022	0.6744	0.4597	0.8961	0.9013	0.8894	0.3022	0.3047	0.2939	0.7182	0.8597	0.6739	0.7636
998	0.9793	0.9822	0.9911	0.243	0.2671	0.2864	0.7199	0.9259	0.8981	0.8394	0.9725	0.9518	0.9817	0.477	0.696	0.4358	0.9004	0.9053	0.8826	0.3099	0.3134	0.3042	0.7257	0.8692	0.6802	0.7712
999	0.9787	0.9848	0.9939	0.2141	0.245	0.2665	0.6968	0.9421	0.9144	0.8476	0.9722	0.9606	0.9838	0.5105	0.7018	0.4825	0.9008	0.9087	0.875	0.3194	0.3229	0.3162	0.7541	0.8708	0.704	0.7942
1000	0.9821	0.9893	0.9929	0.1651	0.193	0.209	0.7729	0.9517	0.9372	0.894	0.9807	0.9662	0.9903	0.4976	0.6837	0.5021	0.8927	0.9099	0.8608	0.2909	0.2971	0.2836	0.7559	0.8714	0.7195	0.7944
1001	0.982	0.9892	0.9928	0.1602	0.1818	0.2096	0.7809	0.9547	0.9548	0.9023	0.9824	0.9774	0.9925	0.534	0.6927	0.5158	0.8927	0.9274	0.865	0.2778	0.2841	0.2778	0.7847	0.8841	0.7581	0.8269
1002	0.972	0.9895	0.993	0.1509	0.1595	0.1957	0.7718	0.9615	0.9487	0.899	0.9823	0.9697	0.9874	0.533	0.6774	0.5529	0.9046	0.9375	0.8852	0.2778	0.2815	0.2778	0.7981	0.8835	0.7783	0.8309
1003	0.9771	0.9924	1	0.1461	0.153	0.1944	0.8103	0.9729	0.9539	0.9098	0.9867	0.9761	0.9894	0.5263	0.6685	0.565	0.8982	0.9333	0.8734	0.2778	0.2815	0.2751	0.8071	0.8808	0.7811	0.8367
1004	0.9767	0.9953	1	0.1396	0.137	0.1991	0.824	0.9765	0.9531	0.9246	0.9884	0.9768	0.9913	0.4749	0.6272	0.5131	0.8832	0.9292	0.8525	0.2751	0.2788	0.2724	0.7914	0.875	0.772	0.8289
1005	0.9734	0.9947	1	0.1377	0.1364	0.1966	0.8479	0.9806	0.9676	0.9416	0.9935	0.9838	0.9968	0.4386	0.5949	0.4863	0.875	0.9175	0.8538	0.2697	0.2734	0.2669	0.767	0.8605	0.75	0.8171
1006	0.9719	0.9944	1	0.1774	0.174	0.2154	0.7383	0.9725	0.9648	0.8976	0.9921	0.9841	0.9921	0.4103	0.5906	0.4796	0.8426	0.9016	0.8469	0.2964	0.306	0.3036	0.7368	0.8508	0.7326	0.7826
1007	0.9713	0.9943	1	0.1871	0.1921	0.2203	0.7227	0.9703	0.9703	0.897	0.9825	0.9913	0.9825	0.4406	0.5838	0.4848	0.828	0.8907	0.8441	0.3028	0.306	0.3063	0.7158	0.8314	0.7232	0.7614
1008	0.9701	0.994	1	0.1954	0.1794	0.208	0.7156	0.9643	0.9777	0.8761	0.9814	0.9953	0.986	0.43	0.5876	0.4901	0.8232	0.8889	0.8407	0.2941	0.3158	0.3031	0.6793	0.8343	0.7182	0.7611
1009	0.9641	0.994	1	0.1921	0.1846	0.2124	0.7454	0.9674	0.9814	0.8894	0.9854	0.9951	0.9903	0.4123	0.5801	0.4683	0.8222	0.8933	0.8778	0.303	0.3322	0.3051	0.6684	0.8305	0.7243	0.7569
1010	1	1	0.8824	0.4155	0.436	0.4604	1	1	1	1	1	1	1	0.5743	0.5474	0.5872	0.8214	0.7857	0.7586	0.2283	0.2428	0.2255	0.6066	0.5826	0.6061	0.595
1011	1	0.9412	0.7647	0.4442	0.4619	0.4917	1	1	1	1	1	1	1	0.5355	0.5317	0.5507	0.8214	0.7857	0.7586	0.2438	0.2482	0.2376	0.5878	0.5748	0.5899	0.5923
1012	1	0.9375	0.8125	0.436	0.4634	0.4903	1	1	1	1	1	1	1	0.5213	0.5263	0.5374	0.8387	0.8065	0.7647	0.243	0.257	0.2421	0.5649	0.5433	0.5612	0.5649
1013	1	0.9333	0.9333	0.4435	0.4754	0.4675	1	1	1	1	1	1	1	0.4171	0.4064	0.4348	0.8387	0.8667	0.9032	0.2517	0.2692	0.2535	0.4144	0.4352	0.4224	0.4259
1014	1	0.9412	0.9412	0.4327	0.4667	0.4474	1	1	1	1	1	1	1	0.4301	0.4054	0.4341	0.8333	0.8571	0.8667	0.2535	0.2711	0.2517	0.4364	0.4486	0.4261	0.4393
1015	1	0.9474	0.9474	0.4591	0.4809	0.4669	1	1	1	1	1	1	1	0.4239	0.4022	0.4286	0.8485	0.8065	0.8788	0.2587	0.2727	0.2569	0.4561	0.4595	0.4407	0.4505
1016	1	0.96	0.96	0.4444	0.4611	0.4523	1	1	1	1	1	1	1	0.4402	0.4185	0.451	0.8571	0.8	0.8286	0.2657	0.2762	0.2569	0.4783	0.4825	0.4583	0.4732
1017	0.9714	0.9714	0.9714	0.4613	0.4713	0.4878	1	1	1	1	1	1	1	0.4639	0.4404	0.4528	0.8649	0.7692	0.7838	0.2613	0.2753	0.2526	0.5082	0.4959	0.4567	0.5
1018	0.9756	0.9756	0.9756	0.4263	0.4497	0.4455	1	1	1	1	1	1	1	0.4703	0.4565	0.46	0.875	0.7619	0.8095	0.2667	0.2772	0.2552	0.5086	0.4696	0.45	0.4911
1019	0.9762	0.9762	0.9762	0.4377	0.4526	0.4579	1	1	1	1	1	1	1	0.4629	0.4607	0.4712	0.875	0.7907	0.7949	0.2491	0.2599	0.2563	0.5091	0.4771	0.469	0.5
1020	0.9783	0.9783	0.9783	0.429	0.4428	0.4608	1	1	1	1	1	1	1	0.4793	0.479	0.5081	0.8889	0.8333	0.8409	0.2435	0.2444	0.2444	0.5049	0.4951	0.5093	0.5098
1021	1	0.9778	0.9778	0.437	0.4422	0.4721	1	1	1	1	1	1	1	0.5092	0.4968	0.547	0.8889	0.8367	0.8478	0.2425	0.2397	0.2368	0.5455	0.5155	0.5505	0.5361
1022	0.9846	0.9846	0.9846	0.4337	0.4395	0.4731	1	0.9189	1	1	1	1	1	0.5153	0.5063	0.5464	0.8889	0.8269	0.8261	0.2416	0.2388	0.2351	0.5631	0.5347	0.5536	0.5545
1023	0.9868	0.9868	0.9868	0.4404	0.4535	0.4738	1	0.9268	1	1	1	1	1	0.5353	0.5509	0.5556	0.898	0.8197	0.8	0.2491	0.25	0.25	0.5804	0.5714	0.562	0.5946
1024	0.9891	0.9783	0.9891	0.4503	0.4615	0.475	1	0.9388	1	1	0.9811	1	1	0.5556	0.5774	0.5751	0.9	0.8413	0.8113	0.2491	0.25	0.25	0.5929	0.6174	0.5738	0.6195
1025	0.99	0.94	0.9703	0.4551	0.4579	0.4682	0.9811	0.8868	1	0.9836	0.9672	1	1	0.5714	0.5922	0.5792	0.9057	0.8507	0.8305	0.2545	0.2626	0.2626	0.6179	0.6484	0.6103	0.6452
1026	0.9623	0.9074	0.9455	0.4634	0.4848	0.5031	0.9508	0.8413	0.9836	0.9706	0.971	0.9853	0.9855	0.5781	0.5885	0.5877	0.873	0.8553	0.8592	0.2562	0.2571	0.2536	0.6423	0.6429	0.619	0.6423
1027	0.9903	0.9417	0.9903	0.4407	0.4641	0.4939	0.9545	0.8806	1	1	0.9571	1	1	0.5828	0.5613	0.623	0.9038	0.8657	0.8136	0.2454	0.2481	0.2351	0.6667	0.6522	0.6349	0.6607
1028	0.987	0.987	0.987	0.3889	0.4209	0.4605	1	1	1	1	0.9783	1	1	0.5075	0.5344	0.6168	0.8936	0.8393	0.8113	0.229	0.2299	0.2337	0.5889	0.6129	0.619	0.6087
1029	1	0.9878	0.9878	0.3931	0.4218	0.4607	1	1	1	1	0.98	1	1	0.5147	0.5414	0.6294	0.88	0.8103	0.8571	0.2281	0.2357	0.2328	0.6146	0.6263	0.6422	0.6429
1030	1	0.9877	0.9877	0.3881	0.4317	0.4698	1	1	0.9672	1	0.9808	1	1	0.5217	0.563	0.6358	0.8776	0.8246	0.8545	0.2281	0.2319	0.229	0.6105	0.6633	0.6355	0.6531
1031	1	0.9859	0.9859	0.3889	0.4255	0.4699	1	1	0.9828	1	0.9792	1	1	0.5194	0.5556	0.6287	0.898	0.8679	0.8545	0.2243	0.2319	0.229	0.6154	0.6774	0.619	0.6413
1032	1	0.9821	0.9821	0.3611	0.4058	0.4477	1	1	1	1	1	1	1	0.5164	0.5593	0.6139	0.902	0.9057	0.8519	0.2388	0.2463	0.2397	0.5904	0.6585	0.5579	0.5976
1033	1	1	0.9796	0.3554	0.4026	0.4412	1	1	1	1	1	1	1	0.5161	0.5508	0.6101	0.9038	0.9074	0.8596	0.2388	0.2463	0.2397	0.5952	0.6627	0.5474	0.6024
1034	1	1	0.9767	0.3599	0.3995	0.4453	1	1	1	1	1	1	1	0.5159	0.5169	0.6087	0.8913	0.8889	0.8367	0.2388	0.2463	0.2397	0.5854	0.625	0.5684	0.5976
1035	1	1	0.9714	0.3646	0.3957	0.4589	1	1	1	1	1	1	1	0.5077	0.5	0.6074	0.8936	0.8889	0.8431	0.2331	0.2406	0.234	0.5595	0.6173	0.567	0.5783
1036	1	1	0.9714	0.3691	0.3947	0.4617	1	1	1	1	1	1	1	0.5294	0.5082	0.6098	0.8913	0.8837	0.84	0.2243	0.2319	0.2252	0.5595	0.6076	0.5729	0.5732
1037	1	1	0.9706	0.3657	0.4145	0.4707	1	1	1	1	1	1	1	0.5076	0.4831	0.5988	0.8936	0.8837	0.8627	0.2252	0.229	0.2299	0.5366	0.5789	0.5745	0.55
1038	1	0.9804	0.9804	0.4139	0.4476	0.5026	1	1	1	1	1	1	1	0.5037	0.488	0.5864	0.8723	0.8261	0.8431	0.2328	0.2261	0.2308	0.5422	0.5385	0.5638	0.561
1039	1	0.9808	0.9808	0.4238	0.4653	0.5064	1	1	1	1	1	1	1	0.4857	0.4806	0.5494	0.875	0.8163	0.8235	0.2261	0.2261	0.2346	0.5294	0.5119	0.5567	0.5412
1040	0.9839	0.9839	0.9839	0.4426	0.4899	0.5115	1	1	1	1	1	1	1	0.4722	0.4586	0.538	0.9038	0.8462	0.9375	0.2311	0.2311	0.2471	0.5326	0.5056	0.55	0.5281
1041	0.9857	0.9857	0.9857	0.4558	0.5	0.529	1	1	1	1	1	1	1	0.4324	0.4234	0.5227	0.8421	0.8182	0.9231	0.2311	0.2348	0.2538	0.4792	0.4891	0.5288	0.5161
1042	1	0.9853	0.9853	0.4524	0.4877	0.5319	1	1	1	1	1	1	1	0.4375	0.4328	0.5088	0.8148	0.8113	0.9	0.2252	0.2261	0.2452	0.4783	0.4719	0.5248	0.5111
1043	0.9884	0.9884	0.9884	0.4278	0.4926	0.5284	1	1	1	1	1	1	1	0.4643	0.4615	0.5503	0.8644	0.8475	0.9259	0.2252	0.229	0.2452	0.5326	0.5341	0.5743	0.5455
1044	0.9892	0.9892	0.9892	0.4399	0.4901	0.5396	0.9833	1	1	1	1	1	1	0.4892	0.4688	0.5482	0.8833	0.8548	0.9	0.2252	0.229	0.2452	0.5543	0.5618	0.58	0.5778
1045	0.9901	0.9901	0.9901	0.4481	0.495	0.5446	0.9848	1	1	1	1	1	1	0.5075	0.4959	0.5679	0.8525	0.8548	0.8529	0.2252	0.229	0.2452	0.5495	0.5747	0.5673	0.5824
1046	0.9895	0.9895	0.9895	0.4236	0.477	0.5184	1	1	0.9851	1	1	1	1	0.5039	0.5304	0.6025	0.8667	0.8548	0.8871	0.2231	0.2269	0.2394	0.5517	0.6429	0.602	0.6047
1047	0.9897	0.9897	0.9897	0.4247	0.4785	0.5171	1	1	0.9851	1	0.9841	1	1	0.5	0.5405	0.6025	0.8621	0.85	0.8548	0.2231	0.2269	0.2394	0.5698	0.642	0.596	0.6163
1048	1	0.987	0.987	0.4074	0.4709	0.5	1	1	0.9804	1	1	1	1	0.4959	0.5741	0.5921	0.875	0.8448	0.9038	0.2179	0.2218	0.2305	0.5556	0.6447	0.5862	0.6049
1049	0.987	0.987	0.987	0.4105	0.4696	0.5024	1	1	0.9608	1	1	1	1	0.4959	0.578	0.6	0.8679	0.8421	0.9	0.2239	0.2278	0.2364	0.561	0.6538	0.5909	0.6098
1050	0.9875	0.9875	0.9875	0.4058	0.4767	0.5059	1	1	0.9615	1	1	1	1	0.4833	0.5741	0.5974	0.8679	0.8393	0.92	0.2239	0.2278	0.2364	0.5556	0.6486	0.5862	0.6
1051	0.9922	0.9922	0.9922	0.4553	0.5105	0.545	1	0.9889	0.9556	1	1	0.9889	1	0.4803	0.5586	0.5833	0.8919	0.8514	0.8831	0.2192	0.2308	0.2394	0.5895	0.7045	0.6019	0.6277
1052	0.9951	0.9951	0.9951	0.4974	0.5326	0.5667	0.9855	0.9855	0.9638	0.9932	0.9932	0.9932	0.9932	0.4924	0.5826	0.575	0.8667	0.8165	0.8596	0.2261	0.2337	0.2452	0.6132	0.7059	0.6102	0.6476
1053	0.996	0.996	0.9919	0.5025	0.5229	0.5563	0.9825	0.9825	0.9591	0.9892	0.9892	0.9838	0.9946	0.4776	0.5593	0.5375	0.8417	0.7967	0.9344	0.2337	0.2385	0.2423	0.6161	0.7103	0.6053	0.6636
1054	0.9963	0.9889	0.9963	0.4842	0.5134	0.5383	0.9799	0.9799	0.9648	0.9907	0.9861	0.9907	0.9954	0.4718	0.5748	0.5205	0.8435	0.8224	0.9463	0.2305	0.2266	0.2305	0.5952	0.7177	0.626	0.6452
1055	0.9909	0.9909	0.9879	0.4472	0.5	0.5175	0.9771	0.9618	0.958	0.99	0.9834	0.9867	0.99	0.4645	0.5887	0.4839	0.8424	0.827	0.9516	0.2538	0.2538	0.2538	0.6129	0.7351	0.6335	0.6645
1056	0.9914	0.9886	0.9886	0.4303	0.4732	0.5047	0.9793	0.9655	0.9552	0.9881	0.9792	0.9881	0.9911	0.4847	0.6225	0.4845	0.8398	0.8462	0.9469	0.2538	0.2538	0.2538	0.6287	0.7697	0.6395	0.703
1057	0.9915	0.9915	0.9915	0.4028	0.4267	0.4645	0.9773	0.9709	0.9644	0.9887	0.9831	0.9859	0.9944	0.4451	0.5762	0.4583	0.8627	0.8714	0.9327	0.2538	0.2576	0.2538	0.6509	0.7798	0.6437	0.7024
1058	0.9872	0.9821	0.9872	0.4094	0.4263	0.47	0.9541	0.9541	0.9081	0.9853	0.9705	0.9681	0.9853	0.513	0.6393	0.4773	0.8288	0.8142	0.92	0.2622	0.2659	0.2632	0.6615	0.7704	0.6667	0.7282
1059	0.9917	0.9861	0.9917	0.3456	0.3611	0.4032	0.972	0.9608	0.9384	0.9846	0.9821	0.9795	0.9923	0.4863	0.6207	0.4739	0.8738	0.9167	0.9227	0.2538	0.2576	0.2576	0.6952	0.8449	0.6632	0.7312
1060	0.9758	0.9758	0.9879	0.3326	0.3562	0.389	0.8812	0.9216	0.8337	0.9436	0.9549	0.9146	0.9752	0.537	0.6908	0.5165	0.7796	0.8313	0.9224	0.2731	0.2804	0.2804	0.687	0.823	0.7094	0.7522
1061	0.9797	0.9797	0.9898	0.2949	0.3097	0.3364	0.878	0.9234	0.8565	0.9434	0.9615	0.9345	0.9728	0.5425	0.6716	0.5085	0.9056	0.9353	0.903	0.2768	0.2804	0.2804	0.7873	0.895	0.6974	0.7945
1062	0.9778	0.9778	0.9877	0.3103	0.3297	0.3464	0.8248	0.8785	0.8294	0.906	0.9418	0.9262	0.9664	0.5419	0.6977	0.5139	0.7951	0.9208	0.8967	0.2909	0.2971	0.2899	0.6953	0.8913	0.6907	0.7739
1063	0.9769	0.9795	0.9897	0.2674	0.2936	0.3034	0.7977	0.8907	0.8442	0.8901	0.9528	0.9462	0.9753	0.5354	0.6901	0.5	0.9289	0.9163	0.8967	0.2935	0.2971	0.2899	0.7621	0.8761	0.681	0.7655
1064	0.9785	0.9812	0.9919	0.2494	0.2781	0.2801	0.7982	0.9151	0.8764	0.8809	0.9617	0.9459	0.9842	0.5261	0.6912	0.4859	0.9231	0.9106	0.8903	0.306	0.3096	0.2989	0.7577	0.8722	0.6975	0.7699
1065	0.9816	0.9847	0.9939	0.2269	0.2472	0.267	0.8084	0.9509	0.9091	0.8938	0.9838	0.9608	0.9931	0.5	0.6729	0.4618	0.9004	0.9009	0.8889	0.3022	0.3047	0.2939	0.7273	0.8591	0.6739	0.7626
1066	0.9818	0.9848	0.9939	0.2319	0.2605	0.2711	0.7483	0.9394	0.9091	0.8614	0.9699	0.963	0.9838	0.4703	0.683	0.4206	0.8983	0.9038	0.8797	0.311	0.3145	0.3028	0.7174	0.8652	0.6722	0.7642
1067	0.9783	0.9845	0.9938	0.2134	0.2517	0.2719	0.6752	0.9136	0.9299	0.8407	0.9602	0.9625	0.9813	0.428	0.7137	0.4089	0.8902	0.8992	0.8664	0.3583	0.3607	0.3544	0.7093	0.8643	0.6553	0.7645
1068	0.9771	0.9885	0.9962	0.1575	0.2031	0.2387	0.7359	0.9364	0.9487	0.8958	0.9701	0.9701	0.9875	0.4735	0.7004	0.4397	0.8836	0.9013	0.859	0.3299	0.3322	0.3311	0.7273	0.8655	0.6748	0.7718
1069	0.977	0.9885	1	0.1675	0.1991	0.2252	0.7392	0.9392	0.9367	0.8951	0.9717	0.9692	0.9897	0.5	0.7136	0.4625	0.887	0.9048	0.8534	0.3136	0.3158	0.3056	0.7696	0.8761	0.7155	0.7991
1070	0.9745	0.9891	0.9927	0.1651	0.1864	0.2235	0.728	0.9482	0.9378	0.8872	0.9768	0.9716	0.9923	0.4885	0.6976	0.4758	0.8932	0.9145	0.8565	0.3074	0.3085	0.3014	0.7679	0.8739	0.7333	0.8072
1071	0.979	0.9916	1	0.1471	0.1656	0.2018	0.7956	0.9641	0.9586	0.9178	0.9835	0.9835	0.9945	0.4877	0.6842	0.5253	0.885	0.9159	0.8515	0.296	0.2996	0.2935	0.7681	0.8725	0.7381	0.8155
1072	0.9758	0.9952	1	0.1425	0.1587	0.2009	0.7914	0.9663	0.9601	0.924	0.9878	0.9848	0.997	0.4485	0.6444	0.4951	0.8651	0.9112	0.8486	0.2883	0.292	0.2857	0.7602	0.8705	0.7323	0.8041
1073	0.9724	0.9945	1	0.131	0.1438	0.1917	0.8237	0.9695	0.9627	0.9283	0.9897	0.9795	0.9966	0.4098	0.6095	0.4688	0.8522	0.9059	0.8398	0.2857	0.2894	0.2831	0.7459	0.8619	0.7273	0.7869
1074	0.9699	1	1	0.1843	0.1878	0.208	0.7273	0.9697	0.9654	0.8929	0.982	0.9865	0.982	0.4091	0.5647	0.4874	0.8297	0.8883	0.8407	0.2933	0.306	0.3074	0.6989	0.8263	0.711	0.7544
1075	1	0.9474	0.7895	0.4232	0.4441	0.4721	1	1	1	1	1	1	1	0.5561	0.5538	0.5856	0.8214	0.7857	0.7586	0.2302	0.2491	0.2246	0.5887	0.5882	0.6045	0.5968
1076	1	0.9444	0.7778	0.4444	0.456	0.4858	1	1	1	1	1	1	1	0.5498	0.5396	0.5639	0.8276	0.7931	0.7667	0.2357	0.2509	0.233	0.5878	0.5794	0.5899	0.5923
1077	1	0.95	0.8	0.4557	0.4764	0.4972	1	1	1	1	1	1	1	0.5388	0.5392	0.5602	0.8276	0.7931	0.75	0.2474	0.2613	0.25	0.5957	0.5755	0.596	0.5887
1078	1	0.9474	0.9474	0.4635	0.4814	0.4855	1	1	1	1	1	1	1	0.4444	0.4315	0.4661	0.8438	0.8387	0.875	0.2595	0.2699	0.2543	0.4715	0.4833	0.4846	0.4793
1079	1	0.9444	0.9444	0.449	0.4752	0.4608	1	1	1	1	1	1	1	0.4309	0.4118	0.4375	0.8387	0.8621	0.871	0.2587	0.2727	0.2535	0.4375	0.4537	0.4188	0.4352
1080	1	0.9444	0.9444	0.4311	0.4535	0.4427	1	1	1	1	1	1	1	0.4432	0.4216	0.4537	0.8387	0.8621	0.8387	0.2641	0.2711	0.2491	0.4732	0.4771	0.453	0.4771
1081	1	0.96	0.96	0.4615	0.4777	0.4708	1	1	1	1	1	1	1	0.4225	0.4011	0.4251	0.8571	0.7941	0.8857	0.2552	0.2727	0.25	0.4609	0.4554	0.438	0.4464
1082	0.9697	0.9697	0.9697	0.458	0.4777	0.4971	1	1	1	1	1	1	1	0.4472	0.4293	0.4615	0.8611	0.775	0.8333	0.2655	0.2793	0.2603	0.4921	0.4961	0.4925	0.5079
1083	0.9722	0.9722	0.9722	0.4521	0.4667	0.4924	1	1	1	1	1	1	1	0.4697	0.4596	0.463	0.8611	0.775	0.8056	0.2613	0.2753	0.2526	0.52	0.5	0.4846	0.5122
1084	0.9756	0.9756	0.9756	0.4201	0.4451	0.4473	1	1	1	1	1	1	1	0.456	0.4505	0.4545	0.8718	0.7619	0.8049	0.2641	0.2782	0.2561	0.4867	0.4649	0.4444	0.4727
1085	0.9808	0.9808	0.9808	0.4357	0.4451	0.4505	1	1	1	1	1	1	1	0.4556	0.4615	0.4592	0.875	0.7727	0.8095	0.2562	0.2776	0.2562	0.4956	0.4957	0.4661	0.4865
1086	0.9792	0.9792	0.9792	0.4307	0.4392	0.4606	1	1	1	1	1	1	1	0.4855	0.4795	0.5	0.875	0.8222	0.8	0.2435	0.2472	0.2472	0.5096	0.4857	0.5	0.5
1087	0.9828	0.9828	0.9828	0.4251	0.4311	0.4718	1	1	1	1	1	1	1	0.5089	0.5119	0.5243	0.8889	0.8431	0.8261	0.2472	0.2444	0.2444	0.5481	0.5333	0.5405	0.5481
1088	0.9841	0.9841	0.9841	0.432	0.4357	0.4765	1	0.973	1	1	1	1	1	0.5183	0.522	0.541	0.8864	0.8235	0.8	0.2472	0.2444	0.2481	0.5588	0.5446	0.5495	0.57
1089	0.9857	0.9857	0.9857	0.4294	0.4535	0.4771	1	0.925	1	1	1	1	1	0.5266	0.5389	0.5503	0.8913	0.8246	0.7917	0.25	0.2472	0.2472	0.5607	0.5556	0.547	0.5849
1090	0.9882	0.9765	0.9882	0.4444	0.4636	0.4704	1	0.9348	1	1	1	1	1	0.538	0.5714	0.5573	0.88	0.8413	0.8039	0.2491	0.25	0.25	0.5841	0.5965	0.5656	0.6195
1091	0.9798	0.91	0.96	0.4399	0.4577	0.473	1	0.8571	0.9796	1	0.9661	1	1	0.5503	0.567	0.5714	0.8475	0.8429	0.8548	0.2589	0.2695	0.2624	0.5954	0.6	0.5827	0.6031
1092	0.95	0.9029	0.9417	0.4792	0.491	0.512	0.9815	0.8596	0.9815	0.9839	0.9683	0.9839	0.9841	0.5522	0.5735	0.5616	0.8594	0.8553	0.8657	0.2743	0.2778	0.2674	0.6214	0.6276	0.5906	0.6312
1093	0.9902	0.9126	0.9612	0.4543	0.4681	0.4829	0.9643	0.8246	1	0.9846	0.9697	1	0.9846	0.5667	0.5978	0.5931	0.8868	0.8451	0.8438	0.2563	0.2545	0.2609	0.6393	0.6484	0.6304	0.648
1094	0.9898	0.9796	0.9898	0.4384	0.4721	0.5162	0.9839	0.9365	1	1	0.9839	1	1	0.5395	0.5374	0.6237	0.9	0.8413	0.8214	0.2425	0.2454	0.2368	0.6408	0.6239	0.6393	0.6509
1095	0.9905	0.9524	0.9905	0.4461	0.469	0.518	0.9672	0.871	1	1	0.9706	1	1	0.5597	0.5584	0.6321	0.902	0.8438	0.8305	0.2509	0.2509	0.2407	0.6574	0.6435	0.6484	0.6667
1096	0.9903	0.9612	0.9903	0.4438	0.4622	0.5045	0.9836	0.9032	1	1	0.9714	1	1	0.557	0.5497	0.6335	0.902	0.8438	0.8197	0.2509	0.2509	0.2444	0.6542	0.646	0.6512	0.6667
1097	1	0.987	0.987	0.3851	0.4266	0.4806	1	1	1	1	0.9796	1	1	0.5248	0.5652	0.6328	0.8846	0.8214	0.8644	0.2235	0.2348	0.2319	0.6146	0.6598	0.625	0.6465
1098	1	0.9839	0.9839	0.3778	0.4124	0.4636	1	1	1	1	1	1	1	0.5156	0.544	0.6265	0.8958	0.898	0.8491	0.2302	0.2377	0.2311	0.6136	0.6591	0.5941	0.6292
1099	1	0.9821	0.9821	0.3636	0.4069	0.4545	1	1	1	1	1	1	1	0.5159	0.5328	0.6159	0.902	0.902	0.8519	0.2302	0.2377	0.2311	0.5882	0.631	0.5714	0.6
1100	1	0.9818	0.9818	0.3746	0.4103	0.4615	1	1	1	1	1	1	1	0.5185	0.5391	0.614	0.8958	0.8936	0.8462	0.2302	0.2377	0.2348	0.6044	0.6556	0.5962	0.6264
1101	1	0.9796	0.9796	0.3803	0.414	0.4632	1	1	1	1	1	1	1	0.5188	0.5079	0.5988	0.8936	0.8936	0.8462	0.2243	0.2319	0.2328	0.5747	0.6118	0.5743	0.5862
1102	1	0.9818	0.9818	0.3989	0.4301	0.4701	1	1	1	1	1	1	1	0.518	0.5191	0.6059	0.8913	0.8889	0.8654	0.2273	0.2348	0.2319	0.5889	0.6092	0.6	0.5955
1103	1	0.9792	0.9792	0.4101	0.4441	0.4757	1	1	1	1	1	1	1	0.5072	0.5	0.5928	0.8913	0.8913	0.8627	0.2348	0.2348	0.2395	0.5682	0.5814	0.5842	0.5682
1104	1	0.98	0.98	0.4185	0.4656	0.4948	1	1	1	1	1	1	1	0.5	0.4962	0.568	0.8667	0.8298	0.8367	0.2319	0.229	0.2337	0.5517	0.5294	0.5556	0.5632
1105	0.9846	0.9846	0.9846	0.4507	0.4812	0.5238	1	0.9714	1	1	1	1	1	0.4868	0.4789	0.5341	0.898	0.8679	0.8545	0.2397	0.2397	0.2481	0.5625	0.5579	0.5596	0.5833
1106	0.9853	0.9853	0.9853	0.4622	0.4908	0.5239	1	0.9697	1	1	1	1	1	0.4528	0.4589	0.5191	0.8627	0.8545	0.9038	0.2454	0.2454	0.2639	0.505	0.5361	0.5455	0.5354
1107	0.9886	0.9886	0.9886	0.4806	0.5244	0.5161	1	0.9744	1	1	1	1	1	0.4188	0.4333	0.4892	0.873	0.8095	0.9298	0.2546	0.2546	0.2731	0.5273	0.5514	0.5217	0.5648
1108	0.9875	0.9875	0.9875	0.4647	0.52	0.5258	1	1	1	1	1	1	1	0.4194	0.4225	0.4833	0.8276	0.7966	0.9057	0.2454	0.2491	0.2677	0.5048	0.5392	0.5135	0.534
1109	0.9882	0.9882	0.9882	0.438	0.5037	0.5242	1	1	1	1	1	1	1	0.4392	0.4254	0.5	0.8772	0.8644	0.9259	0.2311	0.2281	0.251	0.5263	0.5376	0.5385	0.5376
1110	0.989	0.989	0.989	0.4518	0.4962	0.5306	0.9825	1	1	1	1	1	1	0.4539	0.4496	0.5322	0.8667	0.8525	0.9286	0.2252	0.2252	0.2414	0.5376	0.5506	0.5825	0.5556
1111	0.9902	0.9902	0.9902	0.4413	0.4987	0.5381	0.9846	0.9846	1	1	0.9853	1	1	0.5035	0.5154	0.5731	0.8525	0.8525	0.8358	0.2252	0.229	0.2414	0.5269	0.5889	0.5741	0.5652
1112	0.9903	0.9903	0.9903	0.4399	0.4914	0.536	1	0.9861	0.9861	1	0.9857	0.9857	0.9857	0.5038	0.5333	0.5926	0.8475	0.8548	0.8406	0.2252	0.2328	0.2452	0.5341	0.6163	0.5905	0.5682
1113	0.9904	0.9904	0.9904	0.4336	0.4903	0.5319	1	0.9863	0.9863	1	0.9855	0.9855	0.9855	0.5039	0.5614	0.6025	0.8361	0.8594	0.8261	0.229	0.2328	0.2452	0.5393	0.6667	0.5825	0.5955
1114	0.9894	0.9894	0.9894	0.4251	0.4846	0.5146	1	1	0.9692	1	0.9831	1	1	0.5079	0.5893	0.5871	0.8621	0.8525	0.8361	0.2231	0.2269	0.2394	0.5698	0.679	0.5745	0.6163
1115	0.9894	0.9894	0.9894	0.4198	0.4883	0.5168	1	1	0.9524	1	0.9828	1	1	0.504	0.5727	0.5844	0.8545	0.8644	0.8448	0.2231	0.2269	0.2394	0.5542	0.6709	0.5761	0.6071
1116	0.9901	0.9901	0.9901	0.4305	0.5035	0.531	1	1	0.9565	1	1	0.9846	1	0.5	0.5688	0.5871	0.8689	0.8413	0.871	0.2192	0.2269	0.2394	0.5747	0.679	0.6	0.6163
1117	0.9925	0.9925	0.9925	0.4595	0.5093	0.5495	1	0.9889	0.9667	1	1	0.9889	1	0.4841	0.5596	0.5806	0.9012	0.869	0.925	0.2162	0.2317	0.2364	0.6042	0.7033	0.6238	0.6526
1118	0.9951	0.9951	0.9951	0.4872	0.5207	0.5556	0.9851	0.9851	0.9627	0.9932	0.9932	0.9863	0.9932	0.4924	0.5826	0.5625	0.8654	0.8148	0.9057	0.2269	0.2346	0.2394	0.619	0.7129	0.6396	0.6635
1119	0.9961	0.9884	0.9884	0.4963	0.5306	0.5574	0.9783	0.9783	0.962	0.9899	0.9848	0.9798	0.9949	0.4855	0.5738	0.5455	0.8226	0.8047	0.936	0.2346	0.2385	0.2423	0.6102	0.7217	0.6167	0.6638
1120	0.9966	0.9897	0.9897	0.4647	0.5101	0.5315	0.9828	0.9785	0.9614	0.9921	0.9842	0.9842	0.996	0.483	0.6077	0.5087	0.8537	0.8333	0.9518	0.2452	0.2414	0.2481	0.6204	0.7612	0.6408	0.6889
1121	0.991	0.991	0.988	0.431	0.4888	0.5059	0.9779	0.9668	0.9594	0.9902	0.9804	0.9869	0.9902	0.4744	0.5957	0.4754	0.8333	0.8254	0.9519	0.251	0.251	0.251	0.6104	0.75	0.6306	0.6689
1122	0.9914	0.9914	0.9914	0.4062	0.4395	0.4759	0.9763	0.9661	0.9593	0.9882	0.9793	0.9882	0.9911	0.4479	0.5933	0.4603	0.8529	0.8524	0.9466	0.2538	0.2576	0.2538	0.6242	0.7394	0.6353	0.6909
1123	0.9915	0.9915	0.9915	0.3958	0.4146	0.4554	0.9786	0.9664	0.9664	0.989	0.9807	0.989	0.9945	0.4678	0.5886	0.4694	0.8654	0.8638	0.9292	0.2566	0.2576	0.2538	0.659	0.7861	0.6517	0.7151
1124	0.9871	0.9819	0.9897	0.3855	0.4035	0.4416	0.9573	0.9547	0.9173	0.9828	0.973	0.9756	0.9853	0.4947	0.6257	0.472	0.8348	0.8106	0.9254	0.2594	0.2632	0.2604	0.6564	0.7766	0.6667	0.7231
1125	0.9893	0.9867	0.992	0.3218	0.3399	0.3855	0.9655	0.9602	0.931	0.9827	0.9827	0.9728	0.9901	0.5	0.6591	0.4785	0.8571	0.8874	0.9186	0.2538	0.2614	0.2576	0.6825	0.8325	0.6667	0.7354
1126	0.9896	0.9819	0.9922	0.3088	0.3377	0.3736	0.9514	0.9591	0.8977	0.9786	0.9762	0.9621	0.9881	0.5211	0.6685	0.5	0.8384	0.875	0.9221	0.2566	0.2642	0.2604	0.7178	0.8374	0.6986	0.7662
1127	0.98	0.9776	0.9875	0.3119	0.3319	0.3682	0.9223	0.9369	0.8471	0.9632	0.9655	0.9291	0.9793	0.5245	0.6718	0.4911	0.7966	0.8452	0.9244	0.2594	0.2669	0.2576	0.6881	0.8341	0.7162	0.7639
1128	0.978	0.978	0.9878	0.305	0.326	0.3584	0.8907	0.9145	0.8456	0.9483	0.9596	0.9215	0.973	0.5381	0.6716	0.5064	0.7925	0.8292	0.9208	0.2622	0.2697	0.2697	0.7009	0.8281	0.7105	0.7692
1129	0.9773	0.9773	0.9899	0.2854	0.3004	0.3288	0.8794	0.9102	0.8487	0.9436	0.9502	0.9323	0.9729	0.5634	0.6884	0.5191	0.8481	0.9319	0.9034	0.2714	0.2751	0.2751	0.7658	0.895	0.7061	0.8037
1130	0.9684	0.9709	0.9854	0.3242	0.3355	0.3555	0.8009	0.8704	0.7894	0.8844	0.9311	0.9111	0.96	0.5622	0.7123	0.5178	0.7831	0.8669	0.8988	0.296	0.3022	0.295	0.6958	0.8729	0.7037	0.7797
1131	0.9764	0.9816	0.9921	0.2546	0.286	0.2854	0.8194	0.9074	0.8611	0.8966	0.9662	0.9506	0.9797	0.5487	0.6981	0.498	0.9274	0.9142	0.8898	0.2831	0.2894	0.2821	0.7793	0.8733	0.6812	0.7783
1132	0.98	0.9857	0.9914	0.2214	0.2571	0.262	0.8152	0.9423	0.8986	0.8909	0.9818	0.9523	0.9932	0.5221	0.684	0.4735	0.9076	0.9034	0.8917	0.2996	0.2996	0.2924	0.7589	0.8661	0.6897	0.7758
1133	0.9763	0.9792	0.9911	0.2756	0.3091	0.3201	0.6134	0.8776	0.9097	0.826	0.935	0.9629	0.9722	0.4212	0.6844	0.4035	0.8949	0.8988	0.8755	0.3734	0.379	0.3416	0.704	0.8478	0.6241	0.7662
1134	0.9783	0.9814	0.9938	0.2593	0.3093	0.314	0.625	0.8847	0.9387	0.8361	0.9451	0.9737	0.9785	0.4224	0.6704	0.393	0.8884	0.888	0.876	0.3774	0.3778	0.3354	0.7076	0.8352	0.6259	0.7628
1135	0.9768	0.9884	0.9923	0.1985	0.2506	0.262	0.7118	0.9323	0.9549	0.8846	0.9589	0.9794	0.982	0.4038	0.6784	0.3956	0.8667	0.8667	0.8622	0.3754	0.3758	0.3344	0.6911	0.8405	0.6298	0.7549
1136	0.9749	0.9874	1	0.1799	0.2289	0.246	0.7356	0.9293	0.9503	0.9115	0.9704	0.9729	0.9838	0.4466	0.6883	0.444	0.8545	0.8727	0.8552	0.3613	0.3636	0.3397	0.7078	0.8523	0.6694	0.7727
1137	0.9778	0.9911	1	0.1559	0.2022	0.2172	0.76	0.9457	0.9429	0.9057	0.9799	0.977	0.9914	0.4305	0.6715	0.4526	0.8545	0.9009	0.852	0.3172	0.3194	0.3127	0.7432	0.8584	0.7027	0.7773
1138	0.9742	0.9948	1	0.13	0.1689	0.192	0.7806	0.971	0.9646	0.915	0.9836	0.9803	0.9934	0.4333	0.6335	0.4682	0.8565	0.91	0.8491	0.3063	0.3099	0.3088	0.7512	0.8627	0.7067	0.7826
1139	0.9719	0.9944	1	0.1294	0.1678	0.1893	0.8255	0.9709	0.9636	0.9296	0.9813	0.9813	0.9925	0.4129	0.6099	0.4593	0.8384	0.899	0.8358	0.2979	0.3074	0.3074	0.7347	0.8474	0.7107	0.7604
1140	0.9714	0.9943	1	0.1452	0.1725	0.1911	0.8068	0.9658	0.9697	0.9308	0.9844	0.9805	0.9922	0.403	0.6022	0.4537	0.8384	0.8985	0.84	0.2954	0.3074	0.305	0.7268	0.8495	0.7068	0.7553
1141	0.9719	0.9944	1	0.1663	0.1886	0.2089	0.7765	0.9734	0.9658	0.9119	0.9845	0.9845	0.9923	0.3824	0.6216	0.4615	0.8477	0.8969	0.8434	0.2982	0.3134	0.3158	0.7107	0.8526	0.7179	0.7668
1142	0.9714	0.9943	1	0.1837	0.1947	0.2133	0.7273	0.9669	0.9628	0.8945	0.983	0.9872	0.9872	0.3894	0.6022	0.4739	0.8404	0.8919	0.8404	0.2986	0.3158	0.3112	0.6984	0.8398	0.7043	0.7609
1143	1	0.95	0.8	0.4324	0.4354	0.4562	1	1	1	1	1	1	1	0.5784	0.5602	0.5928	0.75	0.75	0.7857	0.2319	0.2464	0.2255	0.6	0.5893	0.5985	0.6134
1144	1	0.9524	0.7619	0.4421	0.466	0.5056	1	1	1	1	1	1	1	0.5631	0.5613	0.572	0.8214	0.7931	0.7742	0.243	0.257	0.2421	0.6014	0.5802	0.5903	0.6029
1145	1	0.9565	0.8261	0.448	0.4587	0.4929	1	1	1	1	1	1	1	0.5493	0.5437	0.5714	0.8276	0.7931	0.7667	0.2384	0.2562	0.2349	0.597	0.5954	0.6014	0.6074
1146	1	0.9545	0.8182	0.4441	0.4681	0.5042	1	1	1	1	1	1	1	0.537	0.5399	0.5556	0.8333	0.8	0.7879	0.2465	0.257	0.2456	0.5839	0.5714	0.5878	0.5882
1147	1	0.9545	0.9545	0.4719	0.4914	0.5029	1	1	1	1	1	1	1	0.4478	0.44	0.4732	0.8387	0.7742	0.7813	0.2646	0.2749	0.256	0.488	0.5041	0.4925	0.504
1148	1	0.9524	0.9524	0.4487	0.4663	0.4711	1	1	1	1	1	1	1	0.4555	0.4346	0.4571	0.8387	0.7931	0.8438	0.2587	0.2762	0.25	0.4696	0.4732	0.4333	0.4554
1149	1	0.9583	0.9583	0.4484	0.4704	0.4646	1	1	1	1	1	1	1	0.4555	0.4346	0.455	0.8571	0.8	0.8611	0.2587	0.2727	0.25	0.4831	0.4828	0.4516	0.4696
1150	0.9697	0.9697	0.9697	0.4513	0.4699	0.494	1	1	1	1	1	1	1	0.4444	0.4264	0.4591	0.8649	0.775	0.8378	0.2655	0.2793	0.2603	0.4921	0.4961	0.4925	0.5079
1151	0.9756	0.9756	0.9756	0.4797	0.4926	0.5205	1	1	1	1	1	1	1	0.4686	0.4589	0.476	0.8718	0.7955	0.7949	0.2655	0.2724	0.2534	0.5224	0.5294	0.5141	0.5407
1152	0.9756	0.9756	0.9756	0.4532	0.4724	0.4969	1	1	1	1	1	1	1	0.4724	0.4573	0.4608	0.8649	0.7619	0.8108	0.2664	0.2803	0.2577	0.5276	0.5	0.4924	0.5238
1153	0.98	0.98	0.98	0.433	0.4514	0.4876	1	1	1	1	1	1	1	0.4824	0.467	0.4698	0.8718	0.7674	0.7949	0.2692	0.2727	0.2569	0.5323	0.5	0.4961	0.5207
1154	0.9811	0.9811	0.9811	0.4389	0.4563	0.4569	1	1	1	1	1	1	1	0.4556	0.4615	0.449	0.875	0.7727	0.825	0.2641	0.2852	0.2667	0.4956	0.4957	0.4661	0.4955
1155	0.9808	0.9808	0.9808	0.4299	0.4441	0.4551	1	1	1	1	1	1	1	0.4857	0.4828	0.4974	0.875	0.8043	0.8	0.2509	0.2582	0.2509	0.514	0.5046	0.4956	0.5094
1156	0.9836	0.9836	0.9836	0.4394	0.4481	0.4773	1	1	1	1	1	1	1	0.5029	0.5059	0.5187	0.875	0.8085	0.7949	0.2463	0.25	0.25	0.5385	0.5238	0.5185	0.534
1157	0.9833	0.9833	0.9833	0.4399	0.4419	0.4735	1	0.9722	1	1	1	1	1	0.5122	0.5127	0.533	0.8837	0.8367	0.8222	0.2472	0.2481	0.2481	0.55	0.5354	0.5463	0.5612
1158	0.9855	0.9855	0.9855	0.4277	0.4505	0.474	1	0.9231	1	1	1	1	1	0.5263	0.5329	0.5455	0.8333	0.8182	0.8125	0.2472	0.2472	0.2472	0.5472	0.5429	0.5526	0.5577
1159	0.9886	0.9432	0.9888	0.4413	0.4508	0.4696	1	0.9149	1	1	1	1	1	0.551	0.5544	0.5634	0.8421	0.8462	0.8364	0.2615	0.2756	0.2615	0.5923	0.5909	0.563	0.6031
1160	0.9796	0.9091	0.9596	0.4557	0.4637	0.4873	1	0.8776	0.9796	1	0.9661	1	1	0.5477	0.5657	0.5694	0.8525	0.8451	0.8548	0.2667	0.2807	0.2667	0.6045	0.6115	0.5816	0.6176
1161	0.9596	0.902	0.9604	0.4713	0.4771	0.5076	1	0.8431	0.98	1	0.9683	1	1	0.5495	0.5714	0.5636	0.8571	0.8533	0.8594	0.2743	0.2813	0.2699	0.6115	0.6207	0.5811	0.6214
1162	0.949	0.901	0.94	0.4763	0.4911	0.5165	0.9623	0.8393	0.9811	0.9683	0.9688	0.9841	0.9841	0.5427	0.5693	0.5616	0.8548	0.8533	0.8462	0.2743	0.2778	0.2674	0.6131	0.625	0.5811	0.6232
1163	0.98	0.9109	0.9604	0.4632	0.4894	0.5106	0.9804	0.8113	0.9804	0.9836	0.9677	1	0.9836	0.5459	0.5946	0.5728	0.8772	0.8472	0.8485	0.2545	0.259	0.2554	0.6032	0.6444	0.5957	0.6412
1164	0.9806	0.9048	0.9524	0.4822	0.4971	0.5015	0.9649	0.8305	0.9825	0.9841	0.9688	1	0.9841	0.545	0.5926	0.5822	0.8793	0.8514	0.8529	0.265	0.266	0.2589	0.6202	0.6547	0.6216	0.6519
1165	0.9899	0.9394	0.9697	0.457	0.4841	0.4894	0.9825	0.8448	1	0.9844	0.9692	1	1	0.5511	0.5976	0.607	0.88	0.8382	0.8276	0.2445	0.2527	0.2527	0.641	0.6585	0.6296	0.6612
1166	1	0.9861	0.9861	0.4109	0.4377	0.4832	1	1	1	1	0.9787	1	1	0.5315	0.5468	0.6158	0.875	0.8246	0.8545	0.2264	0.2415	0.2348	0.6186	0.6373	0.6195	0.6436
1167	1	0.9861	0.9861	0.3983	0.4345	0.4817	1	1	1	1	1	1	1	0.5411	0.55	0.6278	0.898	0.8491	0.8772	0.2235	0.2348	0.2319	0.6146	0.6289	0.6195	0.6327
1168	1	0.9839	0.9839	0.3909	0.4192	0.4751	1	1	1	1	1	1	1	0.5037	0.5349	0.614	0.8958	0.8958	0.8491	0.2302	0.2377	0.2348	0.5934	0.6444	0.6038	0.6154
1169	1	0.9846	0.9846	0.4041	0.4438	0.4786	1	1	1	1	1	1	1	0.54	0.539	0.6209	0.8958	0.8431	0.8704	0.2322	0.2434	0.2406	0.6122	0.6263	0.6207	0.63
1170	1	0.9828	0.9828	0.4103	0.4429	0.4693	1	1	1	1	1	1	1	0.5071	0.5149	0.6012	0.8913	0.8913	0.8654	0.2264	0.2377	0.2348	0.5824	0.6	0.6055	0.5934
1171	1	0.9841	0.9841	0.4	0.4478	0.4917	1	1	1	1	1	1	1	0.5333	0.518	0.5829	0.8864	0.7826	0.8627	0.2397	0.2434	0.2444	0.6	0.5851	0.6071	0.6105
1172	1	0.9828	0.9828	0.4075	0.4496	0.4877	1	1	1	1	1	1	1	0.5235	0.5071	0.5665	0.8667	0.7959	0.84	0.2397	0.2406	0.2415	0.5789	0.5532	0.578	0.5895
1173	1	0.9828	0.9828	0.4269	0.4605	0.4904	1	1	1	1	1	1	1	0.5	0.5	0.5371	0.8723	0.8431	0.8235	0.234	0.234	0.2386	0.5625	0.567	0.5377	0.5773
1174	0.9857	0.9857	0.9857	0.4431	0.4791	0.5152	1	0.9444	1	1	1	1	1	0.4494	0.4934	0.5028	0.8776	0.8364	0.8364	0.2444	0.2454	0.2528	0.49	0.5347	0.5045	0.5446
1175	0.9882	0.9882	0.9882	0.4368	0.4811	0.5215	1	0.9512	1	1	0.9792	1	1	0.4241	0.4706	0.4891	0.8909	0.8475	0.8571	0.2454	0.2425	0.2575	0.5146	0.5392	0.513	0.5481
1176	0.9908	0.9908	0.9908	0.4618	0.5054	0.5266	1	0.9692	1	1	0.9851	1	1	0.3951	0.4581	0.4706	0.8767	0.8816	0.8519	0.2537	0.2574	0.2684	0.4957	0.5702	0.48	0.5478
1177	0.9912	0.9912	0.9912	0.4631	0.5081	0.5372	1	0.9701	1	1	0.9855	1	1	0.4074	0.4503	0.4759	0.88	0.8571	0.8434	0.2537	0.2574	0.2684	0.5088	0.5752	0.48	0.5526
1178	0.9902	0.9902	0.9902	0.4429	0.4961	0.537	1	0.9848	1	1	0.9848	1	1	0.4359	0.469	0.4918	0.8657	0.8696	0.8451	0.2425	0.2425	0.2575	0.5094	0.5673	0.487	0.5192
1179	0.9897	0.9897	0.9897	0.4334	0.4949	0.5223	0.9841	0.9841	1	1	0.9836	1	1	0.461	0.4789	0.5056	0.8615	0.8657	0.8472	0.2311	0.2348	0.2433	0.505	0.57	0.5133	0.53
1180	0.9906	0.9906	0.9906	0.4429	0.5075	0.5281	0.9851	0.9851	1	1	0.9855	1	0.9855	0.4762	0.4812	0.5429	0.8636	0.8676	0.8219	0.2281	0.2319	0.2405	0.5464	0.5957	0.5676	0.5474
1181	0.991	0.991	0.991	0.4396	0.4975	0.5276	1	0.987	0.987	1	0.9865	0.9865	0.9865	0.4925	0.5161	0.5723	0.8696	0.8767	0.8026	0.229	0.2328	0.2414	0.5444	0.618	0.5755	0.5714
1182	0.9915	0.9915	0.9915	0.4387	0.4952	0.5355	1	0.9884	0.9767	0.9878	0.9878	0.9878	0.9878	0.4921	0.5487	0.5875	0.8767	0.8861	0.8375	0.229	0.2328	0.2452	0.5281	0.6552	0.5619	0.5889
1183	0.9921	0.9921	0.9921	0.4286	0.4928	0.5255	1	0.9891	0.9674	0.9886	0.9886	0.9886	0.9886	0.4839	0.5688	0.5875	0.8571	0.8553	0.8462	0.2231	0.2269	0.2394	0.5506	0.6977	0.581	0.6
1184	0.9916	0.9916	0.9916	0.432	0.5104	0.5192	1	0.9881	0.9524	0.9875	0.9875	0.9875	0.9875	0.504	0.5946	0.5817	0.8657	0.8472	0.8696	0.2231	0.2269	0.2394	0.5778	0.6941	0.5729	0.618
1185	0.9925	0.9925	0.9925	0.4512	0.5174	0.5368	1	0.9894	0.9574	0.9892	0.9892	0.9892	0.9892	0.4961	0.5893	0.5833	0.8831	0.8659	0.9012	0.2192	0.2346	0.2394	0.5938	0.7174	0.619	0.6458
1186	0.9935	0.9935	0.9935	0.4757	0.5162	0.5461	1	0.9908	0.9633	1	0.9907	0.9907	0.9907	0.4922	0.5893	0.5732	0.8947	0.87	0.9462	0.2101	0.2287	0.2335	0.61	0.7292	0.6286	0.67
1187	0.9954	0.9954	0.9954	0.5012	0.5327	0.5607	0.9858	0.9716	0.9645	0.9935	0.9871	0.9871	0.9935	0.4846	0.5877	0.557	0.8704	0.8214	0.934	0.2308	0.2423	0.2394	0.6262	0.7379	0.6306	0.6698
1188	0.9961	0.9884	0.9923	0.4806	0.5078	0.5361	0.984	0.9734	0.9681	0.9901	0.9803	0.9852	0.9951	0.4632	0.5785	0.5333	0.8284	0.8129	0.9403	0.2266	0.2305	0.2335	0.5966	0.7281	0.6311	0.6638
1189	0.9901	0.9901	0.9901	0.4428	0.4922	0.5093	0.9793	0.9752	0.9587	0.9886	0.9849	0.9811	0.9924	0.4865	0.6241	0.5087	0.8353	0.8439	0.9532	0.2394	0.2394	0.2423	0.5942	0.7721	0.6312	0.6861
1190	0.991	0.991	0.991	0.4129	0.4566	0.4828	0.9784	0.9712	0.9604	0.9874	0.9811	0.9874	0.9937	0.4684	0.6014	0.4754	0.8442	0.8515	0.9548	0.251	0.2548	0.251	0.6139	0.7484	0.6335	0.6839
1191	0.9914	0.9914	0.9914	0.4038	0.4358	0.4622	0.977	0.9672	0.9672	0.9886	0.9829	0.9886	0.9943	0.454	0.5762	0.4632	0.8578	0.8571	0.9366	0.2538	0.2576	0.2538	0.6488	0.7619	0.6353	0.7066
1192	0.9895	0.9842	0.9921	0.4009	0.4191	0.4587	0.9718	0.9521	0.9437	0.9846	0.9744	0.9821	0.9897	0.4775	0.6071	0.4657	0.8402	0.817	0.9283	0.2566	0.2576	0.2538	0.6505	0.7713	0.6649	0.7135
1193	0.9896	0.9818	0.9922	0.3641	0.3868	0.4191	0.968	0.9573	0.9253	0.9828	0.9779	0.9755	0.9902	0.5	0.6437	0.4833	0.8311	0.8304	0.9234	0.2538	0.2576	0.2548	0.6596	0.7969	0.6649	0.7249
1194	0.9894	0.9867	0.992	0.3028	0.321	0.3671	0.9681	0.9601	0.9282	0.9827	0.9802	0.9728	0.9926	0.5307	0.645	0.4976	0.8559	0.8805	0.92	0.251	0.2586	0.2548	0.7196	0.8429	0.6872	0.7672
1195	0.9799	0.9774	0.99	0.3165	0.3319	0.3806	0.941	0.9459	0.86	0.9698	0.9722	0.9353	0.9814	0.5497	0.6704	0.5118	0.806	0.8397	0.9191	0.2566	0.2642	0.2576	0.6897	0.8284	0.7039	0.7761
1196	0.978	0.9756	0.9878	0.3057	0.3304	0.3657	0.919	0.9333	0.8333	0.9617	0.964	0.9215	0.9797	0.5693	0.6911	0.5249	0.7745	0.8333	0.9244	0.2594	0.2669	0.2614	0.6977	0.8318	0.7352	0.7773
1197	0.9777	0.9777	0.9901	0.2763	0.3015	0.3311	0.9041	0.94	0.8417	0.9593	0.9661	0.9323	0.9819	0.5714	0.6927	0.5136	0.8067	0.8667	0.9208	0.2594	0.2669	0.2642	0.7294	0.8565	0.733	0.8056
1198	0.971	0.9734	0.9855	0.2916	0.3159	0.3349	0.8478	0.8899	0.8103	0.9287	0.9443	0.9109	0.9599	0.5853	0.7143	0.5485	0.7773	0.8193	0.9069	0.2794	0.2831	0.2768	0.7193	0.8274	0.7205	0.7723
1199	0.9725	0.9725	0.9875	0.2821	0.3074	0.3084	0.8028	0.8863	0.7912	0.8973	0.9463	0.9129	0.9687	0.5708	0.7143	0.5104	0.812	0.9231	0.8996	0.2804	0.2868	0.2794	0.7229	0.8816	0.7106	0.7939
1200	0.9764	0.9816	0.9921	0.2483	0.2798	0.2773	0.7895	0.9268	0.8535	0.8812	0.9663	0.9439	0.982	0.5516	0.7081	0.5103	0.9244	0.9076	0.8921	0.2831	0.2868	0.2794	0.7873	0.8733	0.6987	0.7818
1201	0.9818	0.9848	0.9939	0.1865	0.2326	0.229	0.8241	0.9514	0.8981	0.8945	0.9817	0.9611	0.9931	0.5251	0.6927	0.4875	0.8992	0.9076	0.8921	0.292	0.292	0.2847	0.7671	0.8767	0.6947	0.7844
1202	0.9792	0.9852	0.9911	0.2308	0.2599	0.2659	0.7327	0.9241	0.8963	0.8486	0.9657	0.9518	0.9748	0.4831	0.7067	0.4303	0.9012	0.9028	0.8826	0.311	0.3121	0.3039	0.7246	0.8644	0.6749	0.7712
1203	0.9648	0.9795	0.9912	0.2871	0.3333	0.338	0.5678	0.8555	0.9252	0.7897	0.9297	0.9696	0.9672	0.4086	0.685	0.391	0.8902	0.8858	0.878	0.3781	0.3797	0.3313	0.7053	0.8363	0.6224	0.7711
1204	0.9689	0.9783	0.9907	0.2822	0.3333	0.3271	0.5976	0.8774	0.9422	0.8337	0.9435	0.9754	0.9803	0.3843	0.6533	0.3897	0.8704	0.8785	0.8745	0.3738	0.3797	0.3344	0.6655	0.8212	0.6179	0.7464
1205	0.9761	0.9795	0.9932	0.2463	0.2944	0.2831	0.6794	0.8906	0.9593	0.867	0.9513	0.9846	0.9872	0.3669	0.6455	0.3794	0.8515	0.8696	0.8734	0.3502	0.3718	0.3239	0.6326	0.8263	0.6226	0.7433
1206	0.9725	0.9862	1	0.2053	0.2578	0.2466	0.7458	0.9385	0.9581	0.8983	0.9708	0.9824	0.9824	0.3696	0.6543	0.3893	0.8512	0.8698	0.8558	0.3544	0.3698	0.3281	0.6545	0.8388	0.64	0.7429
1207	0.9727	0.9864	1	0.2126	0.2567	0.258	0.7493	0.9335	0.9509	0.8955	0.973	0.9728	0.982	0.4104	0.6489	0.4286	0.8551	0.8732	0.8545	0.3387	0.3636	0.3312	0.6751	0.8341	0.6709	0.7586
1208	0.9716	0.9943	1	0.1557	0.1868	0.1892	0.7769	0.9612	0.9653	0.913	0.9802	0.984	0.9881	0.3726	0.6178	0.4384	0.8454	0.8854	0.8351	0.32	0.3345	0.3121	0.6784	0.8438	0.6869	0.7551
1209	0.9713	0.9943	1	0.1537	0.1864	0.1928	0.7734	0.9685	0.9646	0.9153	0.9837	0.9837	0.9919	0.3697	0.6	0.4562	0.8454	0.8854	0.8351	0.3131	0.3299	0.3163	0.6735	0.8413	0.6821	0.7552
1210	0.9722	0.9944	1	0.1675	0.2105	0.2135	0.7462	0.9574	0.9653	0.8976	0.9841	0.988	0.9881	0.3955	0.6142	0.4753	0.8497	0.8901	0.8505	0.3156	0.3412	0.3188	0.6816	0.8505	0.69	0.7665
1211	0.9697	1	1	0.1718	0.1969	0.1991	0.7401	0.9736	0.9736	0.8991	0.9814	0.9907	0.986	0.3828	0.5946	0.4498	0.8378	0.8907	0.8441	0.3064	0.3345	0.3142	0.672	0.8398	0.6952	0.7609
1212	1	0.9545	0.8182	0.425	0.4327	0.4348	1	1	1	1	1	1	1	0.57	0.5508	0.5833	0.75	0.75	0.7778	0.2364	0.2473	0.2263	0.5966	0.5856	0.5891	0.6102
1213	1	0.9565	0.8261	0.4572	0.4718	0.513	1	1	1	1	1	1	1	0.5648	0.5631	0.5932	0.8	0.76	0.7407	0.2384	0.2562	0.2384	0.6119	0.6124	0.6111	0.6165
1214	1	0.8929	0.8333	0.4595	0.4869	0.5014	1	1	1	1	1	1	1	0.5426	0.543	0.5551	0.8276	0.8	0.7429	0.2526	0.2639	0.2491	0.5915	0.5683	0.5752	0.5874
1215	1	0.9615	0.9615	0.4337	0.4455	0.4531	1	1	1	1	1	1	1	0.466	0.4474	0.4663	0.8438	0.7647	0.7879	0.2596	0.2737	0.2474	0.4957	0.4957	0.4672	0.4867
1216	0.9697	0.9697	0.9697	0.4543	0.4636	0.4909	1	1	1	1	1	1	1	0.467	0.4359	0.4654	0.8649	0.7692	0.8108	0.2578	0.2753	0.2526	0.5122	0.4959	0.4885	0.5
1217	0.975	0.975	0.975	0.4661	0.4881	0.5192	1	1	1	1	1	1	1	0.4527	0.4455	0.4664	0.8684	0.7907	0.7895	0.2655	0.2759	0.2534	0.5	0.5077	0.4963	0.5156
1218	0.98	0.98	0.9804	0.4721	0.4941	0.5235	1	1	1	1	1	1	1	0.4571	0.4692	0.4719	0.8718	0.8261	0.7805	0.273	0.2799	0.261	0.5109	0.5177	0.5137	0.5324
1219	0.9804	0.9804	0.9804	0.4515	0.4679	0.5015	1	1	1	1	1	1	1	0.4783	0.4833	0.4847	0.8684	0.8	0.7692	0.2655	0.2793	0.2534	0.5259	0.5182	0.5141	0.5407
1220	0.9804	0.9804	0.9804	0.4209	0.4479	0.4618	1	1	1	1	1	1	1	0.4663	0.4635	0.4667	0.8718	0.7674	0.8	0.2692	0.2797	0.2569	0.521	0.4917	0.488	0.5128
1221	0.9818	0.9818	0.9818	0.4371	0.4528	0.4516	1	1	1	1	1	1	1	0.4868	0.4921	0.4829	0.875	0.7778	0.8049	0.2641	0.2852	0.2596	0.5043	0.5	0.4836	0.513
1222	0.9831	0.9831	0.9831	0.4353	0.4579	0.4618	1	1	1	1	1	1	1	0.4783	0.478	0.467	0.8293	0.7917	0.8049	0.2641	0.2852	0.2667	0.5044	0.4957	0.479	0.5
1223	0.9844	0.9844	0.9844	0.4479	0.4529	0.4688	1	1	1	1	1	1	1	0.4944	0.4885	0.5	0.8372	0.7959	0.8095	0.2509	0.2618	0.2509	0.5093	0.4954	0.5	0.4953
1224	0.9833	0.9833	0.9833	0.4457	0.4474	0.4748	1	0.9706	1	1	1	1	1	0.503	0.5091	0.5323	0.8462	0.8222	0.8	0.2444	0.2444	0.2444	0.5248	0.5248	0.5278	0.5354
1225	0.9853	0.9853	0.9853	0.439	0.4381	0.4788	1	0.9167	1	1	1	1	1	0.5	0.5152	0.5323	0.8261	0.8077	0.8182	0.25	0.25	0.25	0.5189	0.5283	0.5439	0.5385
1226	0.988	0.9639	0.988	0.4528	0.4693	0.473	1	0.9268	1	1	1	1	1	0.5161	0.5326	0.5423	0.8364	0.8387	0.8431	0.2607	0.2679	0.2643	0.5656	0.561	0.5512	0.5702
1227	0.9892	0.9149	0.9787	0.4476	0.4635	0.4841	1	0.8958	1	1	0.9636	1	1	0.5381	0.5538	0.5607	0.8448	0.8462	0.8421	0.2667	0.2807	0.2692	0.5985	0.6029	0.5786	0.6061
1228	0.9895	0.9063	0.9792	0.4528	0.4625	0.4778	1	0.8958	1	1	0.9643	1	1	0.5361	0.5567	0.5634	0.8448	0.8507	0.8421	0.2615	0.2721	0.2615	0.5923	0.6	0.5725	0.6077
1229	0.9794	0.9082	0.9592	0.4503	0.4753	0.4892	1	0.8542	0.9792	1	0.9655	1	1	0.5385	0.5612	0.5581	0.85	0.8429	0.85	0.2667	0.2737	0.2632	0.6074	0.6115	0.5764	0.6222
1230	0.9485	0.9	0.9596	0.4837	0.5	0.5194	1	0.8654	0.9796	1	0.9672	1	1	0.5202	0.56	0.5591	0.8525	0.8533	0.8571	0.2793	0.2862	0.2715	0.5899	0.6181	0.5772	0.6087
1231	0.9479	0.899	0.94	0.5087	0.5279	0.5398	0.9804	0.8727	0.9804	1	0.9688	0.9841	0.9841	0.5271	0.561	0.5495	0.8548	0.8421	0.8413	0.2774	0.2877	0.2696	0.6	0.6174	0.5752	0.6111
1232	0.9895	0.9474	0.9895	0.4565	0.4824	0.4878	0.9811	0.9057	1	0.9825	0.9828	1	1	0.5345	0.5858	0.592	0.875	0.8438	0.8364	0.2418	0.2527	0.2527	0.6106	0.6271	0.609	0.641
1233	0.9881	0.9762	0.9881	0.4487	0.4684	0.497	1	0.9412	1	1	1	1	1	0.5283	0.5548	0.6021	0.875	0.8197	0.8448	0.2472	0.2472	0.2407	0.6214	0.6216	0.6111	0.6355
1234	0.988	0.988	0.988	0.437	0.4598	0.4985	1	0.9592	1	1	1	1	1	0.5192	0.54	0.5989	0.8723	0.8136	0.8571	0.2472	0.2509	0.237	0.6139	0.6147	0.6033	0.6415
1235	1	0.9848	0.9848	0.4142	0.4551	0.5	1	1	1	1	1	1	1	0.5229	0.5241	0.612	0.8696	0.8246	0.8727	0.2388	0.2434	0.2434	0.5979	0.6117	0.6271	0.6373
1236	0.9853	0.9853	0.9853	0.4286	0.4535	0.4913	1	0.9762	1	1	1	1	1	0.5223	0.543	0.5838	0.8723	0.8036	0.8519	0.2509	0.2519	0.2519	0.604	0.6132	0.5882	0.6381
1237	0.9846	0.9846	0.9846	0.4336	0.4693	0.5057	1	1	1	1	1	1	1	0.5283	0.549	0.5838	0.8723	0.7778	0.8519	0.2481	0.2491	0.2491	0.6078	0.6095	0.5932	0.6346
1238	0.9844	0.9844	0.9844	0.4513	0.4771	0.5158	1	0.9459	1	1	1	1	1	0.5152	0.5414	0.5615	0.875	0.7931	0.8571	0.2527	0.2601	0.25	0.6038	0.6075	0.5833	0.6389
1239	1	0.9844	0.9844	0.4227	0.4605	0.493	1	1	1	1	1	1	1	0.4967	0.4931	0.5424	0.8636	0.8	0.8462	0.2388	0.2463	0.2434	0.5729	0.5714	0.5676	0.596
1240	0.9867	0.9867	0.9867	0.4371	0.4817	0.5085	1	0.9487	1	1	1	1	1	0.4522	0.4967	0.5138	0.875	0.8448	0.8182	0.2564	0.2564	0.2537	0.51	0.5534	0.5217	0.549
1241	0.9888	0.9888	0.9888	0.4643	0.5071	0.5116	1	0.9362	1	1	0.9811	1	1	0.4136	0.4843	0.4891	0.8824	0.8475	0.8333	0.2609	0.2618	0.2618	0.5091	0.5586	0.5124	0.5545
1242	0.9903	0.9903	0.9903	0.4428	0.4836	0.5057	1	0.9577	1	1	0.9857	1	1	0.3503	0.4129	0.4153	0.8919	0.8333	0.8235	0.2582	0.2628	0.2664	0.4727	0.4907	0.438	0.4771
1243	0.9926	0.9926	0.9926	0.4716	0.526	0.5262	1	0.9681	1	1	0.989	1	0.989	0.3333	0.4233	0.3906	0.8488	0.8202	0.7959	0.2688	0.276	0.2796	0.4628	0.525	0.4361	0.5042
1244	0.993	0.993	0.986	0.4773	0.5346	0.5434	1	0.9545	0.9886	1	0.989	0.989	0.989	0.369	0.439	0.4158	0.8471	0.8539	0.8021	0.2766	0.2801	0.2872	0.504	0.561	0.4667	0.5203
1245	0.9919	0.9919	0.9919	0.4583	0.5164	0.5354	0.987	0.961	0.987	0.9877	0.9877	0.9877	0.9877	0.4063	0.4533	0.4677	0.85	0.8434	0.7935	0.2564	0.2601	0.2674	0.4783	0.5446	0.464	0.4911
1246	0.9914	0.9914	0.9914	0.4412	0.5093	0.5399	0.9867	0.9733	0.9867	1	0.9872	0.9872	0.9872	0.4331	0.4615	0.4863	0.84	0.8333	0.7738	0.2481	0.2546	0.263	0.4528	0.5288	0.4661	0.4615
1247	0.9924	0.9924	0.9924	0.437	0.5104	0.5493	0.9639	0.9759	0.988	0.9884	0.9884	0.9884	0.9884	0.4679	0.5	0.5054	0.8462	0.8537	0.7586	0.2454	0.2519	0.2602	0.5	0.5566	0.4667	0.4762
1248	0.9931	0.9931	0.9931	0.4371	0.5101	0.5363	0.9703	0.9901	0.9901	0.9898	0.9898	0.9898	0.9898	0.4867	0.5182	0.5604	0.8481	0.8415	0.7816	0.2311	0.2348	0.2433	0.5347	0.602	0.5678	0.5644
1249	0.9942	0.9942	0.9942	0.4522	0.5186	0.5524	0.976	0.9843	0.976	0.9917	0.9836	0.9917	0.9917	0.5203	0.5606	0.5763	0.8646	0.8544	0.8058	0.2319	0.2386	0.251	0.5833	0.6909	0.6016	0.6055
1250	0.9942	0.9942	0.9942	0.4543	0.5229	0.5523	0.9843	0.9766	0.9685	0.9921	0.9843	0.9921	0.9921	0.4724	0.5826	0.5767	0.8687	0.8598	0.8302	0.229	0.2366	0.2452	0.5545	0.7059	0.5798	0.6019
1251	0.9938	0.9938	0.9938	0.4403	0.5174	0.5313	0.9913	0.9828	0.9652	0.9912	0.9912	0.9912	0.9912	0.496	0.5818	0.5769	0.8901	0.8788	0.8947	0.2231	0.2308	0.2394	0.5773	0.7396	0.5888	0.6186
1252	0.994	0.994	0.994	0.4658	0.5279	0.5534	0.9913	0.9741	0.9652	0.9915	0.9744	0.9915	0.9915	0.4758	0.5766	0.5742	0.8969	0.8558	0.9468	0.2101	0.2287	0.2335	0.6	0.7347	0.6095	0.6566
1253	0.9946	0.9946	0.9946	0.481	0.5228	0.554	0.9919	0.9756	0.9675	0.9924	0.9847	0.9847	0.9924	0.4803	0.5982	0.5696	0.8692	0.8036	0.9245	0.214	0.2287	0.2335	0.6078	0.7172	0.6168	0.6535
1254	0.9957	0.9957	0.9957	0.4767	0.5045	0.5324	0.9873	0.9684	0.9684	0.9941	0.9822	0.9882	0.9941	0.4729	0.6087	0.557	0.8534	0.8136	0.9292	0.2257	0.2335	0.2305	0.6111	0.7255	0.6091	0.6571
1255	0.9966	0.9897	0.9897	0.4585	0.5022	0.522	0.9819	0.9729	0.9593	0.9918	0.9837	0.9796	0.9959	0.4565	0.6129	0.5389	0.8477	0.8258	0.9463	0.2364	0.2364	0.2394	0.625	0.7642	0.6434	0.704
1256	0.9901	0.9901	0.9901	0.4167	0.4629	0.4772	0.9798	0.9758	0.9637	0.9892	0.9856	0.9783	0.9928	0.48	0.6148	0.5	0.8352	0.85	0.9548	0.2335	0.2374	0.2364	0.6028	0.7626	0.6458	0.6835
1257	0.9908	0.9908	0.9939	0.391	0.4333	0.4529	0.9786	0.9786	0.9644	0.9874	0.9842	0.9905	0.9968	0.4679	0.5845	0.4722	0.8718	0.8713	0.9541	0.2452	0.2462	0.2452	0.6433	0.7785	0.6478	0.7179
1258	0.9916	0.986	0.9944	0.4014	0.4244	0.4529	0.9784	0.9691	0.9691	0.9889	0.9833	0.9916	0.9972	0.4518	0.5806	0.4497	0.8406	0.8451	0.9375	0.2566	0.2576	0.2538	0.6453	0.7746	0.6474	0.7135
1259	0.9894	0.9842	0.9921	0.3605	0.3951	0.4233	0.9697	0.9559	0.9421	0.9899	0.9774	0.9875	0.9925	0.474	0.6235	0.4848	0.8493	0.8267	0.9283	0.2538	0.2548	0.2548	0.6425	0.7663	0.663	0.7056
1260	0.9895	0.9869	0.9921	0.3235	0.3465	0.3829	0.9703	0.9649	0.927	0.9851	0.9802	0.9777	0.995	0.5523	0.6497	0.5381	0.8349	0.8559	0.9231	0.2481	0.2557	0.249	0.6893	0.8202	0.6889	0.75
1261	0.985	0.9775	0.99	0.3175	0.347	0.3722	0.9474	0.9549	0.8647	0.9718	0.9742	0.9416	0.9836	0.5763	0.6765	0.5226	0.8009	0.8101	0.9274	0.251	0.2586	0.2548	0.7053	0.8112	0.7282	0.7749
1262	0.9732	0.9732	0.9854	0.3136	0.3391	0.3647	0.9298	0.9395	0.8232	0.9657	0.968	0.9134	0.9817	0.6011	0.7039	0.5529	0.7782	0.8025	0.9215	0.2538	0.2614	0.2576	0.7171	0.8182	0.75	0.7902
1263	0.9825	0.9776	0.99	0.275	0.2989	0.3392	0.9341	0.9512	0.8463	0.9678	0.9747	0.9335	0.9839	0.5833	0.7	0.5707	0.7957	0.8403	0.9244	0.2481	0.2557	0.2557	0.7363	0.8462	0.7826	0.8274
1264	0.9799	0.9774	0.9899	0.2443	0.2704	0.3036	0.9155	0.9517	0.8382	0.9593	0.9729	0.9367	0.9819	0.5979	0.7159	0.5775	0.8143	0.8697	0.9202	0.2538	0.2614	0.2586	0.7571	0.8824	0.7788	0.8357
1265	0.9772	0.9797	0.9898	0.237	0.2651	0.2895	0.8863	0.9384	0.8412	0.9482	0.964	0.9281	0.982	0.6	0.7097	0.5566	0.8661	0.928	0.9042	0.2576	0.2614	0.2614	0.8028	0.8942	0.7477	0.8325
1266	0.9724	0.9724	0.9875	0.2653	0.2848	0.2941	0.8092	0.908	0.8092	0.8956	0.9532	0.9267	0.9733	0.5814	0.7277	0.5447	0.7952	0.9262	0.8988	0.2741	0.2778	0.2741	0.7368	0.8874	0.7261	0.8161
1267	0.9759	0.9813	0.992	0.2278	0.2576	0.2539	0.8014	0.9353	0.8684	0.8838	0.9727	0.9362	0.9841	0.5561	0.72	0.5214	0.928	0.9153	0.8912	0.2788	0.2788	0.2751	0.7963	0.8884	0.713	0.8093
1268	0.9773	0.983	0.9915	0.2056	0.2505	0.2449	0.7696	0.9471	0.8782	0.8662	0.9774	0.9478	0.9796	0.5364	0.7101	0.502	0.9004	0.9095	0.8939	0.2971	0.2971	0.2924	0.7727	0.8773	0.7074	0.7955
1269	0.9721	0.9777	0.9916	0.2465	0.2775	0.2886	0.6963	0.9155	0.8836	0.8205	0.9477	0.9523	0.9659	0.5084	0.7212	0.469	0.9008	0.9098	0.8789	0.3171	0.3182	0.3114	0.7344	0.8719	0.6895	0.7759
1270	0.9673	0.9792	0.9911	0.2748	0.3273	0.3255	0.5786	0.867	0.9286	0.8024	0.9379	0.9714	0.9714	0.3993	0.679	0.3868	0.879	0.879	0.875	0.3738	0.3817	0.3364	0.6906	0.8321	0.6165	0.7645
1271	0.9684	0.9778	0.9905	0.2759	0.3243	0.317	0.6355	0.8793	0.9532	0.8557	0.9475	0.9775	0.9825	0.364	0.641	0.3776	0.8589	0.876	0.8714	0.3583	0.3778	0.3271	0.6222	0.8264	0.6089	0.7378
1272	0.9739	0.9772	0.9935	0.266	0.3136	0.3063	0.6701	0.8779	0.9583	0.862	0.9529	0.9843	0.9843	0.3475	0.637	0.3803	0.8596	0.8718	0.8755	0.326	0.3778	0.325	0.6015	0.8224	0.6151	0.7318
1273	0.9747	0.9873	1	0.2287	0.2713	0.2654	0.743	0.9246	0.9608	0.9046	0.962	0.9853	0.9883	0.3606	0.6324	0.3792	0.8436	0.8667	0.8524	0.3344	0.3738	0.3239	0.608	0.8306	0.6129	0.7202
1274	0.9703	0.9851	1	0.2145	0.25	0.242	0.7593	0.9474	0.9567	0.9058	0.977	0.9836	0.9901	0.3622	0.634	0.3922	0.8447	0.8683	0.8488	0.3259	0.3636	0.328	0.6314	0.8238	0.6582	0.7359
1275	0.9701	0.9851	1	0.2163	0.2483	0.2443	0.7533	0.9276	0.9539	0.8832	0.9654	0.9792	0.9828	0.3984	0.6233	0.4251	0.845	0.8737	0.8492	0.3226	0.3586	0.328	0.6404	0.8233	0.6607	0.7443
1276	0.9733	0.9947	1	0.1775	0.2115	0.2096	0.7597	0.9433	0.9645	0.9004	0.974	0.9888	0.9852	0.4034	0.6143	0.4156	0.8402	0.8756	0.8394	0.3236	0.3543	0.3214	0.6574	0.8186	0.673	0.744
1277	0.9716	0.9943	1	0.1595	0.189	0.1923	0.7643	0.954	0.9656	0.9091	0.9721	0.984	0.9841	0.362	0.61	0.417	0.8368	0.8789	0.8368	0.318	0.3478	0.3135	0.6601	0.8265	0.6832	0.7374
1278	0.9737	0.9947	1	0.1814	0.2053	0.2217	0.7472	0.944	0.9628	0.9026	0.9736	0.9848	0.9812	0.3974	0.6214	0.4526	0.8485	0.8827	0.8543	0.317	0.3478	0.3191	0.6619	0.8341	0.6967	0.744
1279	0.9721	0.9944	1	0.1805	0.2088	0.214	0.7421	0.9562	0.9643	0.9024	0.9755	0.9877	0.9837	0.3919	0.61	0.4464	0.8513	0.886	0.852	0.3213	0.3456	0.3168	0.6796	0.8485	0.6912	0.7512
1280	0.9686	1	1	0.1698	0.1952	0.2054	0.7602	0.9729	0.9729	0.9087	0.9805	0.9902	0.9854	0.3732	0.5761	0.4286	0.8343	0.8771	0.8407	0.3123	0.339	0.3054	0.6632	0.8343	0.6915	0.754
1281	1	0.96	0.84	0.4329	0.4494	0.4865	1	1	1	1	1	1	1	0.5775	0.5714	0.6078	0.8	0.76	0.75	0.2338	0.2518	0.2374	0.6016	0.5984	0.6115	0.6094
1282	1	0.8667	0.8529	0.4609	0.4776	0.5086	1	1	1	1	1	1	1	0.5595	0.5625	0.5703	0.8148	0.7778	0.7576	0.2526	0.2639	0.2491	0.5986	0.5797	0.5817	0.6014
1283	0.9714	0.9714	0.9714	0.451	0.4655	0.4985	1	1	1	1	1	1	1	0.4673	0.4596	0.4842	0.8571	0.7561	0.7297	0.2578	0.2753	0.2491	0.512	0.5159	0.5037	0.5242
1284	0.9722	0.9722	0.9722	0.4228	0.4509	0.4557	1	1	1	1	1	1	1	0.4688	0.4503	0.4689	0.8611	0.7436	0.8108	0.2692	0.2762	0.25	0.5169	0.5124	0.4841	0.5128
1285	0.9744	0.9744	0.9744	0.4468	0.4679	0.4861	1	1	1	1	1	1	1	0.4673	0.4569	0.463	0.8571	0.7436	0.7778	0.2613	0.2753	0.2526	0.5242	0.512	0.4962	0.5164
1286	0.98	0.98	0.9804	0.4737	0.4897	0.5233	1	1	1	1	1	1	1	0.4663	0.4785	0.4826	0.8718	0.8261	0.8	0.268	0.2749	0.256	0.5259	0.5324	0.5208	0.5474
1287	0.9836	0.9836	0.9836	0.4423	0.4652	0.4888	1	1	1	1	1	1	1	0.4747	0.4798	0.4793	0.8163	0.7885	0.8261	0.2803	0.2837	0.2612	0.5271	0.5039	0.5	0.5313
1288	0.9836	0.9836	0.9836	0.4286	0.4545	0.4603	1	1	1	1	1	1	1	0.484	0.4946	0.4877	0.8261	0.8	0.8222	0.2624	0.2801	0.2615	0.521	0.5126	0.5041	0.5172
1289	0.9844	0.9844	0.9844	0.4509	0.4557	0.4673	1	1	1	1	1	1	1	0.4802	0.4855	0.4947	0.814	0.8125	0.814	0.2509	0.2655	0.2509	0.4906	0.486	0.4867	0.4857
1290	0.9844	0.9844	0.9844	0.4524	0.4561	0.4896	1	1	1	1	1	1	1	0.4826	0.5089	0.5161	0.8333	0.8333	0.8095	0.25	0.2537	0.25	0.5	0.5146	0.5229	0.5149
1291	0.9848	0.9848	0.9848	0.4471	0.4527	0.488	1	0.9143	1	1	1	1	1	0.4882	0.5179	0.5294	0.814	0.8163	0.8049	0.2463	0.2537	0.25	0.5049	0.5146	0.5273	0.5248
1292	0.9857	0.9857	0.9857	0.4509	0.4498	0.4722	1	0.9211	1	1	1	1	1	0.5112	0.5314	0.5389	0.8163	0.8214	0.8333	0.2545	0.2618	0.2582	0.5652	0.5565	0.5574	0.5752
1293	0.9875	0.975	0.9875	0.45	0.4601	0.4732	1	0.9268	1	1	1	1	1	0.5165	0.5444	0.5455	0.8269	0.8333	0.8367	0.2563	0.2635	0.2599	0.5583	0.5702	0.5556	0.5882
1294	0.9886	0.9432	0.9886	0.4465	0.4708	0.4745	1	0.9362	1	1	0.9808	1	1	0.5135	0.5351	0.5485	0.8393	0.8413	0.8333	0.2589	0.2695	0.2624	0.5726	0.5714	0.5462	0.592
1295	0.9789	0.9063	0.9688	0.4534	0.4644	0.4938	1	0.8936	0.9787	1	0.9464	1	1	0.5404	0.565	0.555	0.8276	0.8358	0.8448	0.2743	0.2882	0.2699	0.5956	0.6115	0.5734	0.6045
1296	0.9474	0.898	0.9485	0.5159	0.5248	0.5385	1	0.875	0.9778	1	0.9655	1	1	0.5392	0.5576	0.5451	0.8103	0.8514	0.8305	0.273	0.2901	0.2712	0.5867	0.6154	0.5823	0.5946
1297	0.9462	0.8958	0.9368	0.5259	0.553	0.5618	1	0.8444	0.9762	1	0.9677	0.9836	0.9836	0.5392	0.5602	0.5532	0.8167	0.8378	0.8167	0.273	0.2799	0.2712	0.5855	0.6051	0.5802	0.5894
1298	0.9574	0.8958	0.9579	0.5044	0.516	0.5367	1	0.8776	0.9783	1	0.9672	1	1	0.5176	0.5545	0.5388	0.8421	0.8493	0.85	0.2818	0.2818	0.274	0.5827	0.6014	0.551	0.5912
1299	0.9889	0.9011	0.956	0.4853	0.513	0.5045	1	0.8478	0.9783	1	0.9661	1	1	0.5108	0.5538	0.5524	0.8654	0.8382	0.85	0.265	0.2695	0.2518	0.6063	0.6296	0.6014	0.6308
1300	0.9885	0.931	0.9886	0.4692	0.5057	0.4941	1	0.907	1	1	0.9815	1	1	0.511	0.5691	0.5721	0.8776	0.8254	0.875	0.2545	0.2626	0.2554	0.6033	0.6349	0.6058	0.6423
1301	0.9882	0.9412	0.9882	0.4766	0.5071	0.5103	1	0.9048	1	1	0.9811	1	1	0.511	0.5618	0.5769	0.875	0.8413	0.8727	0.2545	0.2626	0.259	0.6	0.629	0.6058	0.6393
1302	0.9867	0.9867	0.9867	0.4669	0.493	0.4897	1	0.9318	1	1	1	1	1	0.4941	0.5515	0.5567	0.8723	0.8136	0.875	0.2418	0.2555	0.2527	0.5872	0.6036	0.584	0.625
1303	0.9868	0.9868	0.9868	0.4665	0.4929	0.4881	1	0.9302	1	1	1	1	1	0.4912	0.5482	0.559	0.875	0.8167	0.8596	0.2473	0.2555	0.2555	0.5856	0.6106	0.5938	0.6404
1304	0.9873	0.9747	0.9873	0.4737	0.5028	0.5103	1	0.9268	1	1	1	1	1	0.4854	0.5476	0.551	0.875	0.8226	0.875	0.2482	0.2555	0.2527	0.5676	0.5965	0.5859	0.6228
1305	0.9865	0.9865	0.9865	0.4471	0.4903	0.5171	1	0.95	1	1	1	1	1	0.4845	0.5163	0.5484	0.875	0.807	0.8421	0.2564	0.2564	0.2537	0.5728	0.5849	0.563	0.6038
1306	0.9894	0.9894	0.9894	0.4581	0.4857	0.5118	1	0.9388	1	1	0.9831	1	1	0.4485	0.5123	0.5185	0.8824	0.8095	0.8305	0.2698	0.2671	0.2635	0.5138	0.5841	0.5246	0.5856
1307	0.9907	0.9907	0.9907	0.4806	0.5186	0.5279	1	0.9474	1	1	0.9851	1	1	0.407	0.4912	0.4872	0.8276	0.7879	0.8382	0.2679	0.2714	0.2714	0.5214	0.5763	0.5313	0.569
1308	0.9919	0.9919	0.9919	0.4641	0.5127	0.5339	1	0.95	0.9875	1	0.9875	0.9875	0.9875	0.3293	0.4012	0.3968	0.8182	0.7875	0.7931	0.2688	0.276	0.276	0.4538	0.4958	0.4462	0.4786
1309	0.9921	0.9921	0.9921	0.4586	0.5056	0.5249	1	0.9615	1	0.989	0.989	1	0.989	0.3393	0.4337	0.3814	0.8313	0.7816	0.7766	0.2714	0.2786	0.2857	0.464	0.5238	0.4532	0.52
1310	0.993	0.993	0.986	0.4819	0.5475	0.5487	1	0.9368	0.9789	1	0.9894	0.9894	0.9894	0.3547	0.4311	0.4082	0.8023	0.7889	0.7917	0.2842	0.2912	0.2912	0.4496	0.5349	0.461	0.4882
1311	0.993	0.9859	0.9859	0.5015	0.5506	0.5651	0.9775	0.8989	0.9889	0.9785	0.9892	0.9892	0.9892	0.3898	0.462	0.445	0.8046	0.7978	0.7979	0.2817	0.2852	0.2887	0.4809	0.5669	0.471	0.5194
1312	0.9928	0.9928	0.9855	0.4866	0.545	0.5571	0.9765	0.9294	0.9882	0.978	0.989	0.989	0.989	0.3892	0.4679	0.4555	0.8235	0.8214	0.7609	0.2714	0.2786	0.2821	0.4793	0.5641	0.4496	0.5
1313	0.9936	0.9873	0.9873	0.5046	0.562	0.5809	0.9604	0.9208	0.9901	0.9813	0.9907	0.9907	0.9907	0.4057	0.472	0.4433	0.8529	0.835	0.7961	0.2766	0.2801	0.2872	0.5076	0.5969	0.4823	0.5313
1314	0.9944	0.9944	0.9833	0.4895	0.5602	0.5722	0.9683	0.9453	0.9921	0.9922	0.9769	0.9845	0.9922	0.4731	0.5329	0.5208	0.8571	0.8455	0.8053	0.2618	0.2655	0.28	0.5512	0.6457	0.5468	0.568
1315	0.9953	0.9906	0.9858	0.4692	0.5503	0.5822	0.973	0.9669	0.9797	0.9935	0.9806	0.987	0.9935	0.5157	0.5586	0.5661	0.8761	0.85	0.7851	0.2481	0.2556	0.2704	0.6308	0.6923	0.5986	0.6279
1316	0.9954	0.9908	0.9862	0.4609	0.5448	0.5605	0.9744	0.9684	0.9744	0.9938	0.9752	0.9875	0.9938	0.5405	0.6107	0.5967	0.8908	0.8438	0.814	0.2281	0.2395	0.251	0.6417	0.748	0.6268	0.6475
1317	0.9957	0.9914	0.9828	0.4753	0.5558	0.5648	0.9695	0.9636	0.9573	0.9942	0.9653	0.9884	0.9942	0.5252	0.621	0.5824	0.871	0.8308	0.797	0.2281	0.2395	0.251	0.6261	0.7414	0.6176	0.6293
1318	0.9956	0.9956	0.9956	0.4922	0.5431	0.568	0.9739	0.974	0.9608	0.9939	0.9756	0.9878	0.9939	0.4923	0.5948	0.557	0.8689	0.8231	0.8661	0.2231	0.2346	0.2423	0.5943	0.713	0.5983	0.6415
1319	0.996	0.992	0.9839	0.5	0.5444	0.5634	0.9769	0.9713	0.9595	0.9894	0.9734	0.9734	0.9947	0.5037	0.6102	0.5583	0.85	0.8203	0.8926	0.2337	0.2414	0.2423	0.625	0.7364	0.6174	0.6697
1320	0.9964	0.9892	0.9892	0.484	0.5213	0.5421	0.9803	0.9655	0.9557	0.9911	0.9779	0.9733	0.9956	0.4815	0.6033	0.5576	0.8321	0.8276	0.9407	0.2326	0.2364	0.2394	0.6281	0.7542	0.6504	0.6975
1321	0.9966	0.9898	0.9898	0.4333	0.477	0.5	0.9825	0.9738	0.9651	0.996	0.9843	0.9802	0.996	0.447	0.6017	0.5521	0.8354	0.8333	0.9554	0.2275	0.2275	0.2305	0.6098	0.75	0.6508	0.675
1322	0.991	0.988	0.991	0.4	0.4276	0.4586	0.9779	0.9743	0.9559	0.9874	0.9843	0.978	0.9937	0.4825	0.6172	0.538	0.8539	0.8453	0.9605	0.2364	0.2335	0.2364	0.6522	0.7612	0.6761	0.7185
1323	0.9913	0.9855	0.9913	0.3817	0.422	0.4437	0.9767	0.9767	0.9667	0.9885	0.9827	0.9798	0.9942	0.4533	0.6131	0.4943	0.8446	0.8485	0.959	0.2423	0.2432	0.2423	0.6467	0.7667	0.6753	0.72
1324	0.9909	0.9909	0.9939	0.331	0.3646	0.3855	0.9768	0.9801	0.9702	0.9885	0.9828	0.9885	0.9971	0.4444	0.5899	0.4716	0.8769	0.9	0.949	0.2335	0.2344	0.2335	0.6753	0.8039	0.6688	0.7403
1325	0.9918	0.9863	0.9918	0.3129	0.3384	0.3667	0.9741	0.9827	0.9539	0.9898	0.9847	0.9847	0.9949	0.5168	0.6087	0.5	0.8421	0.8732	0.9384	0.2305	0.2353	0.2344	0.6752	0.8089	0.7	0.7613
1326	0.9871	0.9871	0.9923	0.2905	0.3212	0.337	0.9683	0.9709	0.9312	0.9806	0.983	0.9709	0.9903	0.5306	0.6304	0.5371	0.8364	0.8251	0.9367	0.2335	0.2383	0.2344	0.697	0.8	0.7294	0.7818
1327	0.985	0.9799	0.99	0.2774	0.3013	0.3319	0.9616	0.9668	0.8849	0.974	0.9787	0.9528	0.9905	0.5621	0.6849	0.586	0.8087	0.8026	0.927	0.2335	0.2383	0.2383	0.7175	0.809	0.7568	0.8045
1328	0.9801	0.9752	0.9876	0.2835	0.3049	0.3435	0.948	0.9505	0.8515	0.9699	0.9722	0.9284	0.9838	0.6012	0.7039	0.6085	0.8017	0.8075	0.916	0.2335	0.2412	0.2412	0.7297	0.827	0.766	0.8216
1329	0.9826	0.9751	0.99	0.2428	0.2633	0.3052	0.9438	0.9633	0.8704	0.97	0.9746	0.9446	0.9861	0.5714	0.702	0.586	0.7845	0.8354	0.9195	0.2335	0.2412	0.2412	0.7181	0.8587	0.7969	0.8387
1330	0.9734	0.9758	0.9879	0.25	0.2655	0.3033	0.9087	0.9447	0.8197	0.9596	0.9664	0.9215	0.9798	0.5967	0.7262	0.6202	0.7667	0.8327	0.9174	0.2452	0.2529	0.2471	0.7136	0.8507	0.8038	0.8374
1331	0.9773	0.9823	0.9899	0.2081	0.2383	0.2621	0.8889	0.9527	0.8582	0.9458	0.9752	0.9414	0.9842	0.5784	0.7052	0.5854	0.839	0.9316	0.9034	0.2548	0.2586	0.2557	0.7892	0.8934	0.7943	0.845
1332	0.9726	0.9726	0.9876	0.2325	0.2741	0.2867	0.8096	0.9289	0.8096	0.8916	0.9534	0.927	0.9734	0.599	0.724	0.5804	0.7831	0.9303	0.8947	0.2604	0.2642	0.2576	0.724	0.8884	0.7545	0.8241
1333	0.9772	0.9858	0.9915	0.1865	0.2099	0.2009	0.843	0.9585	0.903	0.9041	0.9841	0.9566	0.9932	0.5572	0.7043	0.5566	0.9224	0.9138	0.8846	0.2642	0.2669	0.2632	0.8164	0.8824	0.7523	0.8341
1334	0.9727	0.9781	0.9918	0.2176	0.2484	0.2477	0.7391	0.9359	0.8653	0.8643	0.9638	0.9434	0.9729	0.555	0.7317	0.5272	0.9008	0.9139	0.8862	0.2894	0.2894	0.2847	0.7763	0.8858	0.7325	0.8037
1335	0.9736	0.9763	0.9894	0.25	0.2826	0.2857	0.6227	0.9	0.8523	0.8004	0.9417	0.9439	0.9664	0.5417	0.7422	0.4981	0.902	0.9109	0.876	0.3194	0.3206	0.3138	0.7683	0.8811	0.7115	0.7959
1336	0.9705	0.9794	0.9912	0.2374	0.2703	0.29	0.6267	0.9032	0.894	0.8005	0.9518	0.9541	0.9702	0.4881	0.7322	0.4373	0.9023	0.9109	0.8682	0.3389	0.3412	0.341	0.7393	0.8711	0.6756	0.7782
1337	0.9675	0.9793	0.9911	0.2573	0.2925	0.2998	0.5831	0.8735	0.904	0.8042	0.9417	0.9604	0.965	0.4195	0.7	0.4036	0.8937	0.9016	0.8661	0.3734	0.3758	0.354	0.7143	0.8613	0.6462	0.7664
1338	0.9664	0.9786	0.9908	0.263	0.3213	0.309	0.5913	0.8774	0.9255	0.8164	0.9442	0.9709	0.9709	0.4022	0.6642	0.4028	0.8659	0.8785	0.874	0.3719	0.3797	0.3323	0.6715	0.8296	0.6255	0.75
1339	0.9711	0.9775	0.9936	0.258	0.3061	0.3	0.6445	0.8849	0.9488	0.8487	0.9486	0.9794	0.982	0.3453	0.6519	0.3816	0.8661	0.8745	0.8697	0.3417	0.3758	0.3281	0.6217	0.8238	0.6203	0.7376
1340	0.9673	0.9771	0.9935	0.2655	0.3182	0.3086	0.6737	0.8966	0.9548	0.8651	0.9574	0.9813	0.9813	0.3392	0.6236	0.3768	0.8603	0.8772	0.8767	0.3166	0.3778	0.325	0.5932	0.8235	0.6183	0.7287
1341	0.9705	0.9779	0.9926	0.2488	0.3	0.291	0.7326	0.919	0.9553	0.8955	0.9574	0.983	0.9801	0.3249	0.6278	0.3659	0.8465	0.8738	0.8638	0.3146	0.3785	0.3292	0.5923	0.8327	0.6172	0.7194
1342	0.971	0.9855	1	0.2228	0.2713	0.2603	0.7729	0.9432	0.9621	0.9003	0.9732	0.9866	0.99	0.346	0.627	0.3793	0.8382	0.867	0.8473	0.3196	0.373	0.3291	0.6057	0.8255	0.6337	0.7238
1343	0.9689	0.9896	1	0.211	0.245	0.2364	0.7789	0.9456	0.9592	0.9104	0.9746	0.9819	0.9891	0.3651	0.6245	0.4016	0.841	0.8763	0.8462	0.3205	0.3627	0.3323	0.6228	0.8194	0.6518	0.7364
1344	0.9731	0.9946	1	0.1857	0.2146	0.2127	0.7695	0.9466	0.9609	0.906	0.9697	0.981	0.9849	0.3918	0.6129	0.4093	0.8377	0.8684	0.8482	0.3204	0.3543	0.3214	0.6457	0.8182	0.6698	0.7406
1345	0.9713	0.9943	1	0.1801	0.1982	0.2112	0.7704	0.9492	0.9648	0.9221	0.9711	0.9917	0.9835	0.3846	0.6068	0.4053	0.8342	0.877	0.8457	0.3235	0.3456	0.3246	0.6398	0.82	0.665	0.7389
1346	0.9646	0.9899	1	0.2067	0.2374	0.2381	0.7321	0.9358	0.9623	0.9046	0.9692	0.9884	0.9846	0.4115	0.6419	0.4364	0.8492	0.8844	0.855	0.3127	0.3478	0.3203	0.6471	0.8302	0.6759	0.743
1347	0.9699	0.994	1	0.1792	0.1974	0.2081	0.7605	0.9578	0.962	0.9111	0.9731	0.9865	0.9821	0.3761	0.5959	0.4292	0.8387	0.8757	0.8449	0.3168	0.339	0.3123	0.6468	0.822	0.6939	0.7436
1348	1	0.9655	0.8065	0.4262	0.4494	0.4759	1	0.9375	1	1	0.9565	0.9565	1	0.5864	0.5865	0.6059	0.8	0.76	0.7143	0.2366	0.2518	0.2374	0.609	0.616	0.6154	0.6231
1349	1	0.9677	0.8182	0.4298	0.4535	0.4805	1	1	1	1	1	0.9583	1	0.5864	0.5837	0.6076	0.8	0.76	0.7037	0.2393	0.2571	0.2393	0.6148	0.6172	0.6233	0.6241
1350	0.9706	0.8824	0.8378	0.484	0.4849	0.5044	1	1	1	1	1	0.9545	1	0.5783	0.5785	0.5952	0.8	0.76	0.7333	0.2509	0.2622	0.2474	0.6099	0.6	0.6078	0.6268
1351	0.9778	0.9778	0.9783	0.4467	0.472	0.5076	1	1	1	1	1	1	1	0.4976	0.4975	0.5089	0.8649	0.7727	0.775	0.2569	0.2743	0.2483	0.5426	0.5271	0.5182	0.5512
1352	0.9792	0.9792	0.9796	0.4515	0.459	0.4985	1	1	1	1	1	1	1	0.5073	0.5025	0.5088	0.8684	0.75	0.75	0.2578	0.2753	0.2457	0.5538	0.5267	0.5286	0.5504
1353	0.9778	0.9778	0.9778	0.4146	0.4322	0.4569	1	1	1	1	1	1	1	0.4767	0.4688	0.4787	0.8718	0.7674	0.8	0.2692	0.2797	0.25	0.521	0.4917	0.4882	0.5128
1354	0.98	0.98	0.98	0.4281	0.4531	0.4859	1	1	1	1	1	1	1	0.48	0.4774	0.4887	0.8649	0.7442	0.7632	0.2613	0.2753	0.2526	0.5397	0.5118	0.5185	0.536
1355	0.9818	0.9636	0.9821	0.4627	0.482	0.5251	1	1	1	1	1	1	1	0.4663	0.4833	0.4848	0.878	0.8163	0.7674	0.268	0.2749	0.2526	0.5185	0.5248	0.5103	0.5435
1356	0.9833	0.9833	0.9836	0.4437	0.4698	0.4888	1	1	1	1	1	1	1	0.4776	0.4876	0.4887	0.8367	0.7925	0.8085	0.2803	0.2837	0.2577	0.542	0.5188	0.5	0.553
1357	0.9831	0.9831	0.9831	0.4459	0.4623	0.463	1	1	1	1	1	1	1	0.4628	0.4813	0.4683	0.8222	0.7959	0.8222	0.273	0.2801	0.2544	0.4828	0.5042	0.4754	0.5086
1358	0.9833	0.9833	0.9833	0.4444	0.4665	0.4704	1	1	1	1	1	1	1	0.4811	0.4917	0.4848	0.8478	0.82	0.8261	0.2616	0.2724	0.2571	0.5088	0.5043	0.4917	0.5133
1359	0.9851	0.9851	0.9851	0.4455	0.4677	0.4601	1	1	1	1	1	1	1	0.4921	0.5108	0.4925	0.8125	0.8113	0.8298	0.2679	0.275	0.2633	0.521	0.5289	0.512	0.5254
1360	0.9853	0.9853	0.9853	0.4548	0.4726	0.4748	1	1	1	1	1	1	1	0.4946	0.5163	0.4949	0.7959	0.8113	0.8333	0.2679	0.275	0.2633	0.5172	0.5254	0.5122	0.5259
1361	0.9851	0.9851	0.9851	0.4632	0.4667	0.4799	1	0.9118	1	1	1	1	1	0.4773	0.5029	0.4974	0.7872	0.8113	0.8298	0.2572	0.2681	0.2572	0.5	0.5091	0.5	0.5093
1362	0.9855	0.9855	0.9855	0.4526	0.4685	0.4815	1	0.9143	1	1	1	1	1	0.48	0.5086	0.5155	0.7917	0.8182	0.8298	0.2545	0.2655	0.2582	0.5135	0.5268	0.5169	0.5273
1363	0.9888	0.9213	0.9889	0.4337	0.4606	0.4904	1	0.907	1	1	0.98	1	1	0.5291	0.5539	0.5422	0.8148	0.8361	0.8039	0.2837	0.2941	0.2621	0.5672	0.6071	0.5524	0.5896
1364	0.9773	0.8876	0.9775	0.4444	0.47	0.4906	1	0.8864	1	1	0.96	1	1	0.5327	0.5613	0.5474	0.8113	0.8438	0.8113	0.2828	0.2897	0.2671	0.5704	0.6149	0.5629	0.5957
1365	0.9551	0.8913	0.9667	0.4695	0.4985	0.5151	1	0.8889	0.9778	1	0.963	1	1	0.5349	0.5628	0.5494	0.7963	0.8358	0.8148	0.2724	0.2862	0.2637	0.5753	0.6184	0.5714	0.5833
1366	0.9556	0.8925	0.956	0.4895	0.5089	0.5325	1	0.8889	0.9773	1	0.9636	1	1	0.5283	0.554	0.5411	0.807	0.8493	0.8276	0.274	0.2911	0.2653	0.5839	0.6218	0.5759	0.5946
1367	0.9551	0.8901	0.9556	0.4985	0.5117	0.5308	1	0.8864	0.9767	1	0.9649	1	1	0.5171	0.5415	0.5291	0.8103	0.8451	0.85	0.274	0.2877	0.2721	0.5694	0.604	0.5592	0.5674
1368	0.9419	0.8764	0.9326	0.5444	0.5702	0.5767	1	0.881	0.9737	1	0.9474	0.9821	0.9821	0.5333	0.567	0.5372	0.7895	0.8235	0.8276	0.2804	0.2872	0.2685	0.5779	0.6063	0.5671	0.6051
1369	0.9457	0.8947	0.9574	0.5281	0.5493	0.5623	1	0.8636	0.9756	1	0.9661	1	1	0.5263	0.5476	0.5391	0.8103	0.8261	0.8136	0.2755	0.2891	0.2703	0.5685	0.58	0.5641	0.5724
1370	0.9884	0.8966	0.9655	0.4985	0.5341	0.5206	1	0.878	0.9756	1	0.9623	1	1	0.5	0.5361	0.5349	0.8654	0.8358	0.85	0.2753	0.2718	0.2674	0.6015	0.6071	0.5782	0.6103
1371	0.9518	0.8824	0.9524	0.5152	0.5442	0.5486	1	0.8537	0.9737	1	0.9483	1	1	0.5124	0.5441	0.5291	0.8333	0.8261	0.8276	0.2789	0.2925	0.277	0.5612	0.5833	0.5533	0.5652
1372	0.9884	0.9419	0.9884	0.4985	0.5354	0.5322	1	0.9024	1	1	0.9818	1	1	0.4919	0.5435	0.5592	0.875	0.8413	0.8727	0.2676	0.2721	0.258	0.5691	0.6047	0.5766	0.608
1373	0.9888	0.9	0.9667	0.51	0.5427	0.5244	1	0.881	0.9756	1	0.9643	1	1	0.5102	0.5482	0.5525	0.8627	0.8358	0.8621	0.2842	0.2842	0.2765	0.5942	0.6084	0.58	0.6014
1374	0.9885	0.9425	0.9886	0.4985	0.5432	0.5291	1	0.9333	0.9778	1	0.9821	1	1	0.4722	0.55	0.5577	0.8696	0.8333	0.8545	0.2702	0.2782	0.2641	0.5583	0.619	0.5882	0.626
1375	0.989	0.978	0.989	0.4839	0.5043	0.5191	1	0.9348	1	1	0.9825	1	1	0.4477	0.5291	0.5228	0.88	0.8281	0.8621	0.2616	0.2662	0.2662	0.5345	0.6033	0.5462	0.605
1376	0.9897	0.9794	0.9898	0.4912	0.5198	0.5246	1	0.9423	1	1	0.9839	1	1	0.427	0.5225	0.5099	0.8545	0.803	0.8065	0.266	0.274	0.274	0.561	0.627	0.5481	0.621
1377	0.9912	0.9825	0.9913	0.4985	0.5437	0.5324	1	0.9516	1	1	0.9863	1	1	0.4355	0.5243	0.4952	0.8182	0.7778	0.8056	0.2797	0.2867	0.2867	0.5462	0.609	0.5357	0.6031
1378	0.992	0.992	0.984	0.4711	0.5282	0.5315	1	0.9481	0.987	1	0.9878	0.9878	0.9878	0.3529	0.4277	0.4145	0.8205	0.7831	0.7952	0.274	0.2776	0.2776	0.4758	0.5323	0.4662	0.5161
1379	0.9919	0.9919	0.9837	0.4675	0.5222	0.5409	1	0.956	1	1	0.9886	1	0.9886	0.3494	0.4198	0.4063	0.8228	0.7976	0.7841	0.2714	0.2786	0.2821	0.459	0.5082	0.4351	0.5041
1380	0.9924	0.9924	0.9848	0.4818	0.5493	0.5463	1	0.9398	0.9759	1	0.9884	0.9884	0.9884	0.3636	0.4444	0.4229	0.7831	0.7955	0.7935	0.2857	0.2927	0.2927	0.4621	0.5496	0.4681	0.5
1381	0.9924	0.9621	0.985	0.4893	0.5411	0.5329	1	0.9155	0.9859	1	0.9765	0.9882	0.9882	0.395	0.475	0.4696	0.7529	0.7935	0.7841	0.2945	0.3048	0.2823	0.5067	0.596	0.5309	0.5436
1382	0.9855	0.9348	0.9856	0.4748	0.5426	0.5273	1	0.8919	0.9865	0.9888	0.9551	0.9888	0.9888	0.4058	0.4829	0.4592	0.7865	0.8125	0.8022	0.2959	0.3095	0.2847	0.5321	0.6013	0.5301	0.5592
1383	0.9837	0.9457	0.9784	0.4839	0.5559	0.5422	0.9818	0.8929	0.982	0.9919	0.9516	0.9756	0.9919	0.404	0.5	0.4554	0.8571	0.8527	0.8293	0.3014	0.3116	0.2969	0.5915	0.6543	0.5739	0.6235
1384	0.9727	0.9279	0.982	0.5096	0.5746	0.5851	0.9712	0.8611	0.9643	0.9866	0.9467	0.9799	0.9799	0.46	0.5344	0.4978	0.8601	0.8322	0.8069	0.3093	0.3127	0.3082	0.5952	0.6687	0.5562	0.6145
1385	0.9919	0.9555	0.9798	0.4908	0.5867	0.5822	0.9641	0.8824	0.9581	0.9943	0.9438	0.9773	0.9886	0.4914	0.5671	0.5152	0.8671	0.8267	0.7755	0.2912	0.2982	0.3063	0.64	0.6711	0.5964	0.6443
1386	0.9925	0.9736	0.9812	0.4957	0.5877	0.5922	0.9471	0.9115	0.9474	0.995	0.9602	0.98	0.985	0.5244	0.5714	0.5625	0.8601	0.8176	0.7808	0.2601	0.2674	0.2757	0.6643	0.7042	0.6289	0.6667
1387	0.9962	0.9925	0.985	0.5014	0.5721	0.5866	0.9688	0.9536	0.9531	0.9951	0.966	0.9854	0.9902	0.5238	0.6183	0.5879	0.8603	0.8125	0.7986	0.2386	0.25	0.251	0.6563	0.7557	0.6259	0.6641
1388	0.9962	0.9924	0.9848	0.5026	0.559	0.5769	0.974	0.9639	0.9583	0.9952	0.976	0.9807	0.9903	0.4853	0.595	0.564	0.8571	0.831	0.8451	0.2424	0.25	0.251	0.6218	0.7273	0.6159	0.6446
1389	0.981	0.9684	0.9811	0.5348	0.5935	0.6159	0.9524	0.9181	0.9307	0.9882	0.9533	0.9804	0.9843	0.5316	0.6573	0.5714	0.8278	0.821	0.8063	0.2711	0.2747	0.2784	0.6757	0.7619	0.6446	0.6803
1390	0.9907	0.9783	0.9845	0.5163	0.5583	0.5822	0.9718	0.9355	0.9395	0.9892	0.9642	0.9783	0.9892	0.5068	0.6172	0.546	0.8438	0.8256	0.8671	0.2519	0.2594	0.2622	0.6571	0.7929	0.6494	0.6906
1391	0.9909	0.9818	0.9848	0.4313	0.477	0.4977	0.9769	0.9731	0.9423	0.9901	0.9803	0.9801	0.9934	0.4773	0.6293	0.559	0.8485	0.8363	0.9398	0.2335	0.2335	0.2364	0.6378	0.7903	0.6846	0.728
1392	0.9912	0.9765	0.9853	0.3846	0.4174	0.44	0.9823	0.9752	0.9326	0.9909	0.9849	0.9788	0.9939	0.504	0.6607	0.5789	0.8466	0.8409	0.9593	0.2305	0.2275	0.2305	0.6746	0.792	0.7164	0.75
1393	0.9888	0.9804	0.9888	0.3257	0.3656	0.3797	0.99	0.9733	0.9267	0.9889	0.9807	0.9695	0.9917	0.4914	0.6604	0.6026	0.838	0.837	0.9503	0.2305	0.2275	0.2305	0.7143	0.8095	0.7445	0.8016
1394	0.9912	0.9882	0.9912	0.2764	0.3041	0.3202	0.9966	0.9832	0.9564	0.9972	0.986	0.9804	0.9944	0.456	0.5948	0.5621	0.8557	0.8579	0.949	0.2244	0.2253	0.2283	0.7059	0.7883	0.7568	0.7971
1395	0.9912	0.9912	0.9942	0.2333	0.2569	0.2767	0.9968	0.9838	0.961	0.9973	0.9864	0.9864	0.9973	0.4701	0.6055	0.5933	0.8713	0.8981	0.9363	0.2151	0.216	0.2191	0.7313	0.8346	0.7535	0.8195
1396	0.9917	0.9889	0.9917	0.2212	0.2458	0.278	0.9854	0.9825	0.9503	0.9897	0.9819	0.9819	0.9922	0.4912	0.5981	0.5959	0.8571	0.8679	0.934	0.212	0.2129	0.22	0.7447	0.8286	0.777	0.8129
1397	0.9873	0.9847	0.9898	0.2406	0.2505	0.3006	0.973	0.973	0.9191	0.9833	0.9809	0.9665	0.988	0.5635	0.6723	0.5987	0.8296	0.8178	0.9244	0.2151	0.216	0.2231	0.7597	0.8323	0.7975	0.8247
1398	0.9872	0.9872	0.9898	0.2196	0.2295	0.2702	0.9685	0.9685	0.9213	0.9859	0.9813	0.9719	0.9883	0.5573	0.6393	0.5733	0.8274	0.8428	0.9174	0.2151	0.22	0.22	0.7438	0.8344	0.7862	0.8013
1399	0.98	0.9751	0.99	0.2249	0.2353	0.2704	0.9523	0.9623	0.8769	0.9698	0.9745	0.9443	0.9884	0.596	0.6957	0.6012	0.806	0.8235	0.9195	0.2183	0.2231	0.2231	0.7401	0.8448	0.791	0.8343
1400	0.9775	0.9775	0.99	0.208	0.23	0.2581	0.9367	0.9586	0.854	0.968	0.9725	0.9428	0.9863	0.6121	0.698	0.5932	0.7881	0.8417	0.916	0.2253	0.2292	0.2292	0.7249	0.8525	0.7979	0.8378
1401	0.9747	0.9823	0.9899	0.1925	0.2285	0.2478	0.8952	0.9595	0.8548	0.9456	0.9751	0.948	0.9841	0.6045	0.7195	0.5873	0.8093	0.9356	0.9072	0.2403	0.2442	0.2412	0.7653	0.8942	0.801	0.8542
1402	0.9724	0.9724	0.9875	0.2151	0.2447	0.2615	0.8356	0.9353	0.8218	0.9065	0.9532	0.9376	0.9777	0.5918	0.7351	0.5905	0.7796	0.9298	0.8939	0.2576	0.2614	0.2586	0.7361	0.8995	0.7834	0.8443
1403	0.9802	0.9831	0.9915	0.1719	0.2059	0.1956	0.8469	0.9582	0.8979	0.9108	0.9817	0.9611	0.9931	0.5521	0.7095	0.568	0.9224	0.927	0.8851	0.2614	0.2614	0.2576	0.8177	0.8806	0.7585	0.8416
1404	0.9713	0.9765	0.9896	0.2408	0.2658	0.263	0.712	0.932	0.8416	0.8465	0.9594	0.9368	0.9707	0.5687	0.7413	0.5325	0.9057	0.9187	0.8871	0.2841	0.2868	0.2794	0.8018	0.8802	0.7378	0.8203
1405	0.9724	0.9779	0.989	0.222	0.2636	0.2523	0.6553	0.9201	0.8676	0.8172	0.9548	0.9412	0.9638	0.543	0.7381	0.5323	0.9016	0.9144	0.876	0.3085	0.3096	0.3014	0.7854	0.8841	0.7449	0.8034
1406	0.9663	0.9775	0.9888	0.2297	0.2607	0.2857	0.594	0.8945	0.8739	0.7846	0.9478	0.9478	0.966	0.5217	0.7246	0.4812	0.8984	0.9144	0.8682	0.3389	0.3412	0.341	0.7586	0.8764	0.6943	0.7885
1407	0.9675	0.9793	0.9911	0.2469	0.2873	0.2877	0.5873	0.8821	0.8962	0.7892	0.9438	0.9555	0.9602	0.4566	0.7222	0.4359	0.8937	0.8937	0.8627	0.3714	0.377	0.352	0.7372	0.875	0.681	0.7818
1408	0.9667	0.9788	0.9909	0.2624	0.3068	0.3082	0.5791	0.8808	0.9221	0.7966	0.9466	0.9733	0.966	0.3866	0.6718	0.4043	0.8648	0.8857	0.8689	0.3719	0.3797	0.3385	0.6778	0.8401	0.6384	0.7556
1409	0.9732	0.9799	0.9933	0.2383	0.288	0.274	0.651	0.9063	0.9426	0.8542	0.9608	0.9764	0.9791	0.3696	0.654	0.3957	0.8622	0.8795	0.861	0.3354	0.3698	0.3228	0.6269	0.8413	0.6172	0.7352
1410	0.972	0.979	0.993	0.2481	0.3061	0.2907	0.7046	0.9128	0.951	0.875	0.9534	0.9781	0.9781	0.3345	0.6296	0.3679	0.85	0.8767	0.8578	0.3145	0.3758	0.326	0.5916	0.8346	0.6139	0.7227
1411	0.9715	0.9786	0.9929	0.2556	0.3159	0.2977	0.7408	0.9155	0.9465	0.8864	0.9573	0.9744	0.9744	0.3262	0.6217	0.3646	0.8479	0.8756	0.8611	0.3137	0.3817	0.3292	0.584	0.8353	0.6154	0.7237
1412	0.9722	0.9762	0.9921	0.2568	0.31	0.2972	0.7706	0.9265	0.9441	0.9083	0.9541	0.9725	0.9817	0.3187	0.6178	0.3653	0.8462	0.8756	0.8558	0.3199	0.3778	0.3354	0.5709	0.834	0.6151	0.7068
1413	0.9721	0.986	1	0.2274	0.2819	0.2694	0.781	0.941	0.9607	0.9181	0.9725	0.9863	0.9863	0.3422	0.642	0.3846	0.8424	0.8775	0.8529	0.3133	0.3669	0.3333	0.5902	0.8248	0.6405	0.7311
1414	0.9695	0.9848	1	0.2249	0.2561	0.2534	0.7785	0.9375	0.9583	0.9167	0.9669	0.9853	0.9853	0.3651	0.63	0.4194	0.8442	0.8744	0.85	0.3185	0.3627	0.3376	0.6223	0.8227	0.6564	0.7411
1415	0.9713	0.9943	1	0.1829	0.2058	0.2104	0.7915	0.9459	0.9653	0.9215	0.9708	0.9917	0.9834	0.3739	0.6066	0.3947	0.8342	0.8723	0.8404	0.316	0.3478	0.3203	0.6376	0.8155	0.6603	0.7295
1416	0.9684	0.9947	1	0.2062	0.2379	0.2376	0.7519	0.9389	0.9618	0.9094	0.9722	0.9881	0.9841	0.4041	0.6326	0.4322	0.8485	0.8889	0.8543	0.3149	0.35	0.3225	0.6441	0.8238	0.6822	0.7453
1417	0.9691	0.9938	1	0.1835	0.1934	0.204	0.7709	0.9558	0.9735	0.9151	0.9713	0.9904	0.9809	0.3744	0.5959	0.4147	0.8297	0.8736	0.8361	0.3102	0.339	0.3146	0.6244	0.8148	0.6804	0.7292
1418	1	0.975	0.7857	0.3947	0.3983	0.4069	1	0.963	0.8929	1	1	0.9583	1	0.6271	0.6178	0.6548	0.75	0.75	0.7419	0.2218	0.2331	0.2218	0.6571	0.6837	0.6555	0.6602
1419	0.9722	0.8611	0.8	0.4481	0.4711	0.5059	1	0.9412	1	1	0.88	0.96	1	0.5965	0.5972	0.6179	0.8	0.76	0.7143	0.2393	0.2571	0.2349	0.6232	0.6231	0.6242	0.6324
1420	0.9714	0.9429	0.8158	0.4373	0.4635	0.4925	1	0.9412	1	1	0.9583	0.9583	1	0.5893	0.5888	0.6074	0.8	0.76	0.7143	0.2456	0.2598	0.2411	0.6131	0.6183	0.6174	0.6277
1421	0.9808	0.9808	0.9623	0.4586	0.4762	0.5061	1	1	1	1	1	1	1	0.5048	0.5171	0.5175	0.8718	0.7872	0.7727	0.2569	0.2743	0.2483	0.5606	0.5414	0.5385	0.5615
1422	0.9815	0.9815	0.9818	0.4214	0.4438	0.4809	1	1	1	1	1	1	1	0.5	0.5025	0.5133	0.8684	0.7826	0.7619	0.2587	0.2762	0.2465	0.5581	0.5156	0.518	0.5433
1423	0.9815	0.9815	0.9818	0.4236	0.443	0.461	1	1	1	1	1	1	1	0.4847	0.4794	0.486	0.8718	0.7609	0.7561	0.2692	0.2832	0.25	0.525	0.4833	0.4844	0.521
1424	0.9833	0.9833	0.9836	0.4381	0.4586	0.4824	1	1	1	1	1	1	1	0.48	0.4774	0.4933	0.8571	0.766	0.7674	0.2734	0.2803	0.2543	0.5354	0.5039	0.5074	0.5354
1425	0.9839	0.9516	0.9841	0.4483	0.4557	0.5108	1	1	1	1	1	1	1	0.476	0.4976	0.4913	0.8824	0.8333	0.7917	0.2655	0.2793	0.25	0.529	0.5248	0.5103	0.55
1426	0.9848	0.9394	0.9851	0.4508	0.4652	0.5108	1	1	1	1	1	1	1	0.4811	0.5023	0.485	0.8519	0.8276	0.8039	0.2799	0.2901	0.2576	0.5417	0.5405	0.5232	0.5548
1427	0.9851	0.9403	0.9853	0.4356	0.451	0.4952	1	1	1	1	1	1	1	0.4813	0.507	0.5042	0.8545	0.8276	0.8077	0.2842	0.2877	0.2619	0.5423	0.5417	0.5267	0.5556
1428	0.9851	0.9701	0.9853	0.4534	0.4698	0.4889	1	1	1	1	1	1	1	0.47	0.4874	0.4932	0.8	0.8036	0.8125	0.2803	0.2872	0.2603	0.5231	0.5115	0.5036	0.5308
1429	0.9853	0.9706	0.9855	0.4502	0.4684	0.4824	1	1	1	1	1	1	1	0.4774	0.5051	0.4907	0.8	0.8036	0.8125	0.2778	0.2847	0.2552	0.5118	0.5197	0.4848	0.5313
1430	0.9855	0.942	0.9857	0.443	0.4698	0.4904	1	1	1	1	1	1	1	0.4851	0.5123	0.5023	0.7963	0.8136	0.82	0.2803	0.2872	0.2603	0.5191	0.5373	0.5072	0.5448
1431	0.9867	0.96	0.9868	0.449	0.4669	0.489	1	1	1	1	1	1	1	0.48	0.5075	0.4954	0.7885	0.8136	0.82	0.2813	0.2917	0.2621	0.5079	0.542	0.5037	0.5469
1432	0.9867	0.9733	0.9867	0.4557	0.4671	0.4792	1	0.9412	1	1	1	1	1	0.4873	0.5052	0.4977	0.8039	0.807	0.8125	0.2797	0.2902	0.2648	0.5246	0.5397	0.5154	0.5447
1433	0.9855	0.9855	0.9855	0.4479	0.4821	0.4784	1	0.9143	1	1	1	1	1	0.4802	0.5056	0.5077	0.7917	0.8077	0.8298	0.2688	0.276	0.2643	0.5179	0.5221	0.5167	0.5315
1434	0.9877	0.9506	0.9878	0.4554	0.4669	0.484	1	0.9268	1	1	1	1	1	0.5101	0.5279	0.5253	0.8113	0.8333	0.8235	0.2797	0.2902	0.2648	0.5591	0.5833	0.5556	0.5748
1435	0.9882	0.8837	0.9884	0.4537	0.4637	0.5016	1	0.878	1	1	0.9583	1	1	0.5278	0.5488	0.5447	0.8214	0.8438	0.8214	0.2793	0.2862	0.2603	0.5664	0.6081	0.5686	0.5931
1436	0.9882	0.907	0.9884	0.4444	0.4735	0.4953	1	0.8837	1	1	0.96	1	1	0.5098	0.5392	0.5333	0.8077	0.8305	0.8039	0.2862	0.2966	0.2646	0.5481	0.5887	0.5417	0.5672
1437	0.9886	0.8876	0.9775	0.4618	0.4863	0.515	1	0.8837	1	1	0.963	1	1	0.5261	0.5545	0.5474	0.8214	0.8485	0.8214	0.2828	0.2862	0.2637	0.5764	0.6107	0.5714	0.5874
1438	0.954	0.8889	0.9545	0.5219	0.5351	0.5598	1	0.881	0.9756	1	0.9643	1	1	0.5289	0.5511	0.527	0.7818	0.8382	0.8246	0.2872	0.2905	0.2685	0.5833	0.6135	0.5706	0.6063
1439	0.9383	0.8736	0.939	0.5651	0.5808	0.595	1	0.8824	0.9688	1	0.9444	1	1	0.5322	0.5368	0.5394	0.8	0.8209	0.8246	0.2876	0.2943	0.2757	0.5926	0.5952	0.5756	0.5976
1440	0.9375	0.8721	0.9405	0.5691	0.586	0.6027	1	0.8718	0.9706	1	0.9455	1	1	0.5256	0.5281	0.5331	0.7963	0.8182	0.807	0.2843	0.2943	0.2757	0.5864	0.5928	0.578	0.5915
1441	0.9512	0.8824	0.9524	0.5399	0.571	0.5739	1	0.8974	0.973	1	0.9655	1	1	0.5047	0.5349	0.5252	0.8	0.8235	0.8103	0.278	0.2814	0.266	0.5629	0.5924	0.5652	0.5828
1442	0.9398	0.8837	0.9412	0.5477	0.5829	0.59	1	0.8718	0.9714	1	0.9649	1	1	0.484	0.5229	0.5062	0.7963	0.8261	0.807	0.2804	0.2804	0.2685	0.5649	0.5963	0.5629	0.5779
1443	0.9651	0.8864	0.954	0.5289	0.544	0.5537	1	0.8611	0.9714	1	0.9643	1	1	0.5024	0.5337	0.5153	0.8235	0.8382	0.8421	0.2789	0.2925	0.2703	0.5625	0.5906	0.5455	0.5764
1444	0.9438	0.8913	0.9355	0.5455	0.5909	0.5884	1	0.875	0.9722	1	0.9672	1	1	0.4695	0.5209	0.5042	0.8113	0.8406	0.8167	0.2804	0.2838	0.2685	0.56	0.5897	0.5432	0.5789
1445	0.9894	0.9362	0.9895	0.5058	0.5512	0.5351	1	0.9111	0.9778	1	0.9831	1	1	0.495	0.5373	0.5275	0.82	0.8636	0.8475	0.2852	0.2921	0.274	0.5827	0.6181	0.5667	0.6286
1446	0.9898	0.9388	0.9899	0.4985	0.5452	0.5194	1	0.92	1	1	0.9524	1	1	0.5025	0.5487	0.5187	0.8269	0.8281	0.85	0.2803	0.2907	0.2734	0.5956	0.6259	0.5548	0.6324
1447	0.963	0.9	0.973	0.5174	0.5528	0.531	1	0.8182	0.9811	1	0.9583	1	0.9861	0.4928	0.5362	0.5133	0.8226	0.8667	0.8182	0.2867	0.3003	0.278	0.5646	0.625	0.5597	0.5973
1448	0.9915	0.9576	0.9916	0.5145	0.5487	0.5562	1	0.9167	1	1	0.9733	1	1	0.4474	0.5401	0.4976	0.8529	0.7838	0.8082	0.2797	0.2867	0.2797	0.5564	0.6045	0.531	0.6015
1449	0.9919	0.9839	0.9839	0.4667	0.5183	0.5327	1	0.9315	0.9863	1	0.9877	0.9877	0.9877	0.3824	0.4545	0.4643	0.8082	0.7662	0.8101	0.274	0.2776	0.274	0.4836	0.5455	0.4846	0.5167
1450	0.992	0.992	0.984	0.4742	0.5404	0.5403	1	0.9351	0.987	1	0.9878	0.9878	0.9878	0.3509	0.4371	0.4124	0.8182	0.7831	0.7831	0.2792	0.2827	0.2827	0.4762	0.536	0.4706	0.5238
1451	0.9924	0.9847	0.9847	0.503	0.5593	0.5533	1	0.9221	0.9868	1	0.9881	0.9881	0.9881	0.3822	0.4762	0.4398	0.8049	0.8046	0.7738	0.2955	0.3024	0.2901	0.4892	0.5714	0.4662	0.5362
1452	0.9771	0.8939	0.9773	0.4688	0.5444	0.5389	1	0.8889	1	1	0.9639	0.988	0.988	0.4065	0.4502	0.4333	0.8315	0.8085	0.8242	0.2939	0.3209	0.2703	0.5159	0.566	0.5235	0.5414
1453	0.9441	0.8611	0.9375	0.4907	0.5517	0.5773	0.9861	0.8533	1	0.989	0.9457	0.9783	0.9891	0.4138	0.4719	0.4319	0.8558	0.8261	0.8349	0.2933	0.3244	0.2748	0.5506	0.6099	0.5515	0.5889
1454	0.9126	0.881	0.9324	0.5032	0.5809	0.5593	0.952	0.782	0.9606	0.9645	0.9172	0.972	0.9437	0.465	0.5417	0.4797	0.8189	0.7917	0.837	0.2987	0.3255	0.29	0.6	0.6716	0.6147	0.64
1455	0.9414	0.917	0.9502	0.4867	0.5759	0.5596	0.9487	0.773	0.9557	0.976	0.9123	0.9702	0.9641	0.4476	0.5468	0.4895	0.8414	0.8075	0.8278	0.3072	0.3151	0.2993	0.6033	0.6557	0.5825	0.6378
1456	0.9466	0.9298	0.9433	0.4984	0.6086	0.5936	0.9375	0.81	0.9179	0.97	0.9118	0.9602	0.96	0.495	0.5895	0.5307	0.8366	0.7857	0.7848	0.3045	0.3114	0.3103	0.6292	0.7065	0.5873	0.6575
1457	0.9624	0.9436	0.9655	0.5165	0.607	0.6032	0.9464	0.8628	0.9289	0.9711	0.9429	0.9669	0.9752	0.5611	0.646	0.5769	0.8431	0.8012	0.7834	0.2958	0.2958	0.3039	0.6938	0.7346	0.6461	0.7019
1458	0.9842	0.9684	0.9779	0.5154	0.5821	0.5975	0.9485	0.9149	0.9231	0.9843	0.957	0.9764	0.9843	0.5359	0.6471	0.5904	0.8542	0.7949	0.7667	0.2565	0.2639	0.2649	0.6714	0.7535	0.6282	0.6738
1459	0.9815	0.9692	0.9785	0.5366	0.5891	0.6189	0.9504	0.918	0.9132	0.985	0.9664	0.9699	0.985	0.5329	0.6471	0.5714	0.8176	0.7885	0.7742	0.2575	0.2612	0.2622	0.6573	0.7606	0.6242	0.662
1460	0.9597	0.9422	0.977	0.5604	0.6226	0.6404	0.9398	0.8852	0.8985	0.976	0.9426	0.9693	0.976	0.5269	0.6688	0.5578	0.8361	0.8163	0.8085	0.2842	0.2878	0.2878	0.6982	0.7665	0.6522	0.7024
1461	0.9883	0.9766	0.9854	0.5025	0.5448	0.5701	0.9659	0.9321	0.9167	0.9901	0.9738	0.9736	0.9868	0.5177	0.656	0.5621	0.8512	0.847	0.8453	0.2414	0.2452	0.2481	0.6831	0.8099	0.6382	0.6929
1462	0.9886	0.9743	0.9829	0.4526	0.5022	0.5181	0.968	0.9539	0.9007	0.9876	0.9723	0.966	0.9876	0.4833	0.6636	0.6	0.8492	0.8533	0.8503	0.2275	0.2275	0.2305	0.6842	0.8203	0.6783	0.7519
1463	0.9885	0.9799	0.9856	0.3578	0.408	0.4239	0.9855	0.971	0.9167	0.9881	0.9763	0.9644	0.9911	0.5283	0.6632	0.6408	0.8398	0.8462	0.933	0.2244	0.2244	0.2275	0.7479	0.819	0.7519	0.8291
1464	0.9883	0.9883	0.9883	0.2944	0.3375	0.3456	0.9888	0.9777	0.9294	0.9911	0.9852	0.9733	0.9881	0.4896	0.6437	0.6589	0.8514	0.8508	0.9486	0.2143	0.2151	0.2183	0.7545	0.8018	0.8197	0.8393
1465	0.9913	0.9884	0.9913	0.2401	0.2756	0.2805	0.9856	0.982	0.9496	0.9915	0.9859	0.9802	0.9944	0.4796	0.663	0.6484	0.8503	0.8557	0.9474	0.212	0.2129	0.216	0.7414	0.8151	0.8268	0.8305
1466	0.9913	0.9883	0.9913	0.2101	0.2401	0.2527	0.9863	0.9829	0.959	0.9918	0.9863	0.9863	0.9945	0.4951	0.6458	0.6172	0.8607	0.8599	0.9406	0.2088	0.2097	0.2169	0.7419	0.8189	0.8092	0.8346
1467	0.9913	0.9913	0.9913	0.1775	0.2046	0.2262	0.9867	0.9867	0.96	0.992	0.9893	0.9893	0.9947	0.4792	0.6374	0.6033	0.8676	0.8835	0.9366	0.2056	0.2065	0.2137	0.7823	0.8306	0.7891	0.84
1468	0.9913	0.9913	0.9913	0.1724	0.1933	0.2168	0.9841	0.9904	0.9522	0.9895	0.9921	0.9842	0.9947	0.4949	0.6237	0.5785	0.866	0.9005	0.9289	0.2056	0.2065	0.2137	0.7795	0.8504	0.7829	0.8425
1469	0.9889	0.9889	0.9916	0.1742	0.1905	0.2211	0.9822	0.9911	0.9438	0.9872	0.9898	0.9821	0.9898	0.5327	0.6122	0.6047	0.8645	0.8884	0.9171	0.1992	0.2	0.2073	0.781	0.8456	0.7914	0.8529
1470	0.9866	0.9892	0.9919	0.1842	0.1946	0.2182	0.973	0.9757	0.927	0.983	0.9854	0.9757	0.9903	0.5702	0.6577	0.5899	0.8311	0.8678	0.9167	0.2024	0.2033	0.2105	0.7748	0.8446	0.7947	0.8514
1471	0.9795	0.9769	0.9897	0.1922	0.2008	0.2334	0.9453	0.9701	0.8756	0.9677	0.9815	0.9538	0.9885	0.6028	0.6797	0.5974	0.7974	0.8644	0.9149	0.2097	0.2105	0.2137	0.7427	0.8494	0.7929	0.8443
1472	0.9766	0.9818	0.9896	0.1765	0.2008	0.2225	0.9317	0.9708	0.8854	0.9653	0.9769	0.963	0.9884	0.5882	0.6763	0.5868	0.8253	0.9432	0.9056	0.216	0.22	0.22	0.76	0.8817	0.7955	0.8421
1473	0.9724	0.9749	0.9874	0.1987	0.2178	0.2489	0.8551	0.951	0.8598	0.9212	0.973	0.9551	0.9842	0.6175	0.7368	0.5938	0.7967	0.9125	0.8921	0.2442	0.2442	0.2412	0.7512	0.8878	0.7811	0.8384
1474	0.9774	0.9859	0.9915	0.1772	0.1847	0.2026	0.8551	0.9673	0.9042	0.9128	0.9817	0.9587	0.9885	0.5792	0.7225	0.5744	0.9217	0.9307	0.8841	0.2412	0.2412	0.2383	0.8187	0.8756	0.75	0.8394
1475	0.9705	0.9786	0.9893	0.1851	0.2146	0.2121	0.7586	0.9517	0.8667	0.8575	0.9729	0.9457	0.9796	0.5735	0.7371	0.5636	0.9215	0.9262	0.8862	0.2724	0.2724	0.2687	0.8233	0.8826	0.7636	0.8404
1476	0.9715	0.9801	0.9915	0.1848	0.2157	0.2225	0.6984	0.9397	0.8794	0.8322	0.9747	0.9494	0.9793	0.5681	0.7438	0.5219	0.9	0.9209	0.874	0.2804	0.2841	0.2794	0.7973	0.8789	0.7522	0.8198
1477	0.9631	0.9773	0.9886	0.218	0.2583	0.2654	0.6014	0.9091	0.8765	0.7908	0.9493	0.9493	0.9677	0.5397	0.7411	0.4921	0.9016	0.918	0.8672	0.3276	0.3299	0.3174	0.7791	0.878	0.7362	0.8032
1478	0.9671	0.979	0.991	0.2174	0.2568	0.2731	0.601	0.9111	0.9063	0.7971	0.957	0.9523	0.969	0.5019	0.7173	0.4717	0.8854	0.9134	0.8667	0.3529	0.3586	0.3494	0.7614	0.8726	0.7116	0.7901
1479	0.9658	0.9783	0.9907	0.2482	0.2935	0.2944	0.6034	0.8941	0.9187	0.8088	0.9507	0.9655	0.968	0.4211	0.6905	0.4286	0.8694	0.8902	0.8659	0.3679	0.3758	0.3469	0.6955	0.8485	0.663	0.7649
1480	0.9729	0.9797	0.9932	0.2402	0.2834	0.274	0.6632	0.9164	0.9399	0.8668	0.9581	0.9738	0.9791	0.3717	0.6732	0.4007	0.8609	0.8826	0.8609	0.3397	0.3657	0.3354	0.6318	0.8471	0.6434	0.7461
1481	0.971	0.9783	0.9928	0.2469	0.3	0.29	0.7025	0.9227	0.9448	0.8753	0.9582	0.9777	0.9777	0.3369	0.6442	0.3777	0.8486	0.8756	0.8565	0.3123	0.3738	0.3249	0.5977	0.8373	0.6187	0.7205
1482	0.9696	0.9764	0.9932	0.2519	0.3257	0.3021	0.75	0.9213	0.941	0.9078	0.9608	0.9748	0.9776	0.318	0.6296	0.3701	0.8527	0.88	0.8661	0.321	0.3836	0.3333	0.572	0.8256	0.6174	0.7099
1483	0.9691	0.9768	0.9923	0.2525	0.3145	0.2979	0.783	0.9238	0.9413	0.9189	0.961	0.973	0.982	0.3116	0.6312	0.3553	0.8469	0.8762	0.8565	0.322	0.3778	0.3385	0.5647	0.8347	0.6126	0.708
1484	0.9688	0.9766	0.9922	0.2463	0.3002	0.2818	0.7818	0.9362	0.9515	0.9113	0.9724	0.9847	0.9847	0.3284	0.6443	0.3783	0.851	0.8852	0.8612	0.3199	0.3758	0.3344	0.5833	0.8354	0.632	0.7154
1485	0.9674	0.9814	1	0.231	0.2819	0.2752	0.7703	0.9424	0.9593	0.9187	0.9716	0.9894	0.9823	0.3668	0.6368	0.4258	0.8529	0.8818	0.8585	0.3133	0.3669	0.3386	0.6183	0.8289	0.661	0.7403
1486	0.9661	0.9944	1	0.1976	0.2208	0.2212	0.7871	0.9544	0.962	0.9184	0.9794	0.9877	0.9877	0.3852	0.614	0.4009	0.8351	0.8836	0.8413	0.3149	0.35	0.3225	0.629	0.823	0.6745	0.7381
1487	0.9667	0.9944	1	0.1976	0.2185	0.2275	0.7756	0.9488	0.9606	0.9174	0.9708	0.9875	0.9833	0.4017	0.625	0.4286	0.836	0.8783	0.8421	0.3149	0.3478	0.3225	0.65	0.8252	0.6825	0.7404
1488	0.9695	0.9939	1	0.1812	0.1956	0.204	0.7686	0.9474	0.9738	0.9112	0.9671	0.9906	0.9812	0.3839	0.6	0.4174	0.8361	0.8743	0.8424	0.3092	0.339	0.3146	0.6269	0.8168	0.6888	0.7358
1489	0.9773	0.9773	0.7778	0.3887	0.3972	0.4058	1	0.9643	0.8966	1	1	0.963	1	0.6271	0.6258	0.6531	0.75	0.6923	0.7097	0.2189	0.234	0.2226	0.6571	0.6837	0.6522	0.6505
1490	0.9762	0.9762	0.7674	0.3922	0.4057	0.4082	1	0.963	0.9259	1	1	0.9231	1	0.617	0.6071	0.649	0.8261	0.7826	0.7586	0.2276	0.2397	0.2247	0.6296	0.6667	0.6504	0.6509
1491	1	0.9697	0.7941	0.4029	0.413	0.4183	1	0.9545	1	1	1	0.9565	1	0.5924	0.61	0.6147	0.8636	0.8636	0.75	0.2316	0.2362	0.2214	0.624	0.6348	0.6045	0.6393
1492	0.9762	0.881	0.82	0.4757	0.4973	0.5237	1	0.8333	1	1	0.8889	0.9643	1	0.5905	0.5909	0.6126	0.8077	0.7143	0.75	0.2491	0.2667	0.2421	0.6154	0.6159	0.6154	0.6294
1493	0.9841	0.9365	0.9375	0.459	0.4663	0.4984	1	1	0.9655	1	1	1	1	0.5217	0.5366	0.5307	0.878	0.8039	0.7826	0.2604	0.2778	0.2483	0.5769	0.5597	0.5493	0.5802
1494	0.9841	0.9683	0.9688	0.4241	0.4363	0.4725	1	1	1	1	1	1	1	0.4975	0.52	0.5158	0.8837	0.8113	0.7872	0.2622	0.2762	0.25	0.5476	0.5349	0.5074	0.5397
1495	0.9836	0.9836	0.9839	0.4363	0.4606	0.474	1	1	1	1	1	1	1	0.4847	0.5051	0.5068	0.8537	0.7755	0.7209	0.2727	0.2832	0.2465	0.541	0.5041	0.4924	0.5366
1496	0.9846	0.9692	0.9848	0.4519	0.4615	0.487	1	1	1	1	1	1	1	0.5	0.5171	0.5217	0.8627	0.8214	0.7755	0.2734	0.2803	0.2543	0.5556	0.5299	0.5175	0.5556
1497	0.9857	0.9429	0.9718	0.4416	0.4571	0.4984	1	1	1	1	1	1	1	0.4766	0.5115	0.4937	0.8727	0.8305	0.7736	0.2765	0.2867	0.2576	0.5541	0.5563	0.5385	0.5705
1498	0.9861	0.9306	0.973	0.4517	0.4798	0.5077	1	0.9688	0.9688	1	1	1	1	0.4888	0.5179	0.5081	0.8772	0.8525	0.7593	0.2799	0.2833	0.2576	0.5621	0.5641	0.5404	0.5779
1499	0.9868	0.9342	0.987	0.4448	0.4548	0.5	1	0.9714	1	1	1	1	1	0.4886	0.5136	0.5021	0.8644	0.8438	0.8	0.2799	0.2901	0.2576	0.557	0.5526	0.5449	0.5638
1500	0.987	0.9359	0.9872	0.4444	0.4628	0.5016	1	0.9714	1	1	1	1	1	0.4887	0.5157	0.5041	0.871	0.8507	0.7931	0.2799	0.2901	0.2576	0.5563	0.5548	0.5472	0.5658
1501	0.963	0.9048	0.9878	0.456	0.466	0.5063	1	0.9756	1	1	0.9583	1	1	0.5088	0.5348	0.5221	0.871	0.8529	0.7966	0.2823	0.2925	0.2601	0.5714	0.575	0.5671	0.5779
1502	0.9878	0.9277	0.988	0.4452	0.4675	0.4952	1	0.9744	1	1	0.9773	1	1	0.4932	0.5223	0.5145	0.8548	0.8551	0.8167	0.2799	0.2935	0.261	0.5503	0.5705	0.5535	0.557
1503	0.988	0.9186	0.9881	0.4455	0.4643	0.4936	1	0.9512	1	1	0.9787	1	1	0.5111	0.5395	0.5265	0.8548	0.8551	0.8167	0.2867	0.2935	0.2644	0.5762	0.5886	0.5652	0.5762
1504	0.9867	0.9467	0.9868	0.4365	0.465	0.4856	1	0.9697	1	1	1	1	1	0.4877	0.5075	0.5045	0.7925	0.8167	0.8269	0.2803	0.2941	0.2603	0.5231	0.5448	0.5072	0.5385
1505	0.9867	0.9467	0.9868	0.4337	0.4623	0.4842	1	0.9143	1	1	0.9762	1	1	0.4877	0.5075	0.5	0.8148	0.8167	0.8269	0.2778	0.2951	0.2612	0.5156	0.5344	0.5074	0.5391
1506	0.9859	0.9859	0.9859	0.4479	0.4753	0.4713	1	0.9091	1	1	1	1	1	0.4895	0.5026	0.512	0.8125	0.8113	0.8298	0.2842	0.2877	0.2657	0.5289	0.5289	0.5385	0.5455
1507	0.9877	0.9506	0.9878	0.4401	0.4669	0.492	1	0.9286	1	1	0.9787	1	1	0.5	0.5198	0.518	0.8148	0.8387	0.8269	0.2803	0.2941	0.2646	0.5455	0.5672	0.5357	0.5682
1508	0.9759	0.881	0.9881	0.4673	0.4799	0.5166	1	0.8684	1	1	0.9583	1	1	0.5202	0.5405	0.5331	0.7925	0.8438	0.8148	0.2833	0.2901	0.2678	0.5743	0.6039	0.575	0.5894
1509	0.9535	0.8864	0.977	0.4866	0.5118	0.5378	1	0.8684	1	1	0.9608	1	1	0.5244	0.5357	0.5224	0.7736	0.8308	0.8036	0.2823	0.2891	0.2635	0.5817	0.5975	0.5617	0.5935
1510	0.9518	0.8764	0.9524	0.5376	0.5473	0.5739	1	0.8947	0.9722	1	0.9623	0.9808	1	0.515	0.5302	0.5217	0.8	0.8382	0.8103	0.2933	0.2967	0.2748	0.575	0.5964	0.568	0.6037
1511	0.9189	0.8434	0.9221	0.5714	0.5833	0.5984	1	0.9118	0.9655	0.9787	0.9388	1	0.9787	0.5182	0.5265	0.5311	0.8167	0.8286	0.7742	0.2833	0.2867	0.2649	0.5862	0.5978	0.5989	0.5909
1512	0.8676	0.7949	0.9041	0.5875	0.5984	0.5879	1	0.9375	0.9565	0.9767	0.9149	0.9773	0.9773	0.5301	0.5396	0.5223	0.8197	0.8333	0.7813	0.2881	0.2881	0.2787	0.5879	0.6158	0.5909	0.5968
1513	0.9178	0.8171	0.9114	0.5838	0.5995	0.6069	1	0.9118	0.9615	0.9787	0.94	0.9792	0.9787	0.5139	0.5317	0.5108	0.8485	0.8571	0.7971	0.28	0.2867	0.2649	0.5922	0.6129	0.5833	0.5934
1514	0.9359	0.8372	0.9259	0.5718	0.5798	0.5914	1	0.8788	0.963	1	0.9434	1	1	0.4915	0.5043	0.515	0.8136	0.8333	0.7742	0.2809	0.2876	0.2658	0.5636	0.5706	0.5801	0.5655
1515	0.9375	0.8409	0.9286	0.5653	0.576	0.5941	1	0.8824	0.963	1	0.9464	1	1	0.4831	0.5085	0.5149	0.8214	0.8429	0.7627	0.2776	0.2876	0.2658	0.5749	0.593	0.5856	0.5799
1516	0.954	0.8889	0.9545	0.5322	0.5788	0.5794	1	0.8684	0.9706	1	0.9661	1	1	0.4605	0.5023	0.4979	0.8039	0.8507	0.8305	0.2838	0.2872	0.2651	0.5541	0.5909	0.5472	0.5855
1517	0.9785	0.8947	0.9681	0.5185	0.554	0.5447	1	0.907	0.9756	1	0.9839	1	1	0.4787	0.5072	0.5191	0.82	0.8676	0.8305	0.2755	0.2959	0.2669	0.5743	0.6104	0.5714	0.6093
1518	0.9588	0.9	0.9596	0.5144	0.5487	0.5449	1	0.8542	0.9783	1	0.9846	1	1	0.4766	0.5189	0.5272	0.8148	0.8571	0.8065	0.2789	0.2959	0.2635	0.5667	0.6194	0.5706	0.6053
1519	0.9813	0.9074	0.9725	0.5073	0.5571	0.5355	1	0.8545	0.9811	1	0.9589	1	0.9863	0.4783	0.5388	0.511	0.8333	0.8028	0.7969	0.2867	0.2969	0.278	0.5822	0.6107	0.5478	0.6149
1520	0.9917	0.9587	0.9918	0.5101	0.5414	0.5434	1	0.8923	1	1	0.9744	1	1	0.4415	0.538	0.4976	0.8261	0.7922	0.8182	0.2797	0.2867	0.2797	0.553	0.609	0.5379	0.6194
1521	0.9923	0.9846	0.9846	0.4775	0.521	0.5441	1	0.925	0.9875	1	0.9882	0.9882	0.9882	0.408	0.491	0.4848	0.8026	0.7778	0.8171	0.2714	0.275	0.2714	0.5238	0.576	0.5259	0.568
1522	0.9923	0.9846	0.9846	0.4939	0.5508	0.5419	1	0.8947	0.9868	1	0.988	0.988	0.988	0.413	0.5028	0.4783	0.775	0.7711	0.7976	0.2746	0.2852	0.2852	0.5	0.5659	0.5	0.5271
1523	0.9927	0.9562	0.9855	0.4907	0.5499	0.5301	1	0.8947	0.9867	1	0.9765	0.9882	0.9882	0.4184	0.5077	0.4775	0.8046	0.8316	0.8132	0.2979	0.3048	0.2925	0.5448	0.6207	0.538	0.5833
1524	0.9796	0.9189	0.973	0.4667	0.5413	0.5258	1	0.8846	0.987	1	0.9457	0.9783	0.9891	0.3971	0.4828	0.4569	0.8469	0.8252	0.8416	0.2983	0.3186	0.2905	0.55	0.6289	0.5497	0.5886
1525	0.9022	0.871	0.9243	0.5079	0.5845	0.5912	0.9714	0.8174	0.9811	0.9672	0.9291	0.9756	0.959	0.4593	0.5287	0.4762	0.8448	0.8088	0.8033	0.2967	0.3267	0.2838	0.603	0.6318	0.5953	0.6244
1526	0.8959	0.794	0.9063	0.5469	0.5912	0.6105	0.9044	0.6923	0.9281	0.9563	0.8187	0.9379	0.925	0.5192	0.5765	0.5081	0.8276	0.7371	0.7778	0.2951	0.3322	0.2899	0.6513	0.6473	0.6378	0.675
1527	0.9122	0.8662	0.9132	0.5169	0.5959	0.5831	0.9128	0.6755	0.9143	0.9572	0.8256	0.9424	0.9418	0.5097	0.5977	0.5245	0.8133	0.7513	0.8286	0.311	0.3311	0.299	0.6522	0.6797	0.6504	0.687
1528	0.9348	0.9141	0.9323	0.5163	0.6233	0.5856	0.9065	0.7557	0.8761	0.9569	0.8782	0.953	0.9526	0.5346	0.6214	0.5466	0.8075	0.75	0.7976	0.3069	0.3138	0.3116	0.6684	0.6884	0.6029	0.6684
1529	0.9466	0.9228	0.9467	0.5353	0.5946	0.6217	0.9008	0.8555	0.8538	0.9672	0.9281	0.9564	0.9672	0.6056	0.7188	0.6244	0.7963	0.7627	0.7798	0.2883	0.2883	0.2964	0.7041	0.7633	0.6667	0.6928
1530	0.9483	0.9308	0.9542	0.5492	0.5944	0.6256	0.903	0.8934	0.837	0.9633	0.9408	0.947	0.9733	0.6115	0.6963	0.6359	0.8266	0.8065	0.8023	0.2547	0.2584	0.2594	0.7233	0.8038	0.6882	0.7233
1531	0.9532	0.9392	0.9643	0.5486	0.5995	0.6262	0.9127	0.8993	0.8231	0.9651	0.9432	0.9304	0.9714	0.5894	0.6818	0.6215	0.8287	0.7835	0.7869	0.2462	0.25	0.251	0.7313	0.8113	0.6667	0.7342
1532	0.956	0.9477	0.9699	0.5398	0.5873	0.6121	0.9176	0.9078	0.8286	0.9657	0.9412	0.9286	0.972	0.5685	0.6744	0.6127	0.8432	0.8122	0.7989	0.2433	0.2471	0.251	0.7208	0.8129	0.6503	0.732
1533	0.983	0.9717	0.9775	0.5012	0.5553	0.5652	0.9534	0.925	0.8643	0.9841	0.9685	0.9589	0.981	0.5385	0.6579	0.6188	0.8475	0.8449	0.8235	0.2266	0.2305	0.2335	0.7	0.8143	0.6579	0.7376
1534	0.9914	0.9828	0.9828	0.4431	0.4881	0.5066	0.9745	0.9709	0.9088	0.9907	0.9815	0.9659	0.9907	0.5273	0.6667	0.5971	0.8305	0.8495	0.8624	0.2112	0.2151	0.2183	0.7132	0.8346	0.6786	0.7674
1535	0.991	0.988	0.988	0.3249	0.3784	0.3918	0.9843	0.9765	0.9255	0.9905	0.9779	0.9716	0.9937	0.4839	0.6341	0.6742	0.8391	0.8508	0.9545	0.2112	0.2151	0.2183	0.7434	0.8142	0.8175	0.8288
1536	0.9908	0.9877	0.9908	0.2649	0.3071	0.3191	0.9839	0.9798	0.9476	0.9906	0.9844	0.9813	0.9906	0.5385	0.675	0.6917	0.8492	0.8533	0.9613	0.2048	0.216	0.216	0.7453	0.8056	0.8348	0.8333
1537	0.9939	0.9878	0.9909	0.2237	0.2541	0.2662	0.988	0.9799	0.9398	0.994	0.985	0.979	0.991	0.5341	0.6538	0.6814	0.8478	0.8698	0.9572	0.2016	0.2097	0.2097	0.7593	0.8214	0.8475	0.8455
1538	0.9888	0.9888	0.9888	0.2255	0.2355	0.2521	0.9824	0.9824	0.9437	0.989	0.9863	0.9808	0.989	0.5432	0.6575	0.6538	0.8377	0.8636	0.9433	0.2016	0.2065	0.2137	0.7664	0.8257	0.8534	0.8519
1539	0.9892	0.9892	0.9892	0.211	0.2181	0.2344	0.9808	0.984	0.9425	0.9845	0.9845	0.9845	0.9871	0.5443	0.6849	0.64	0.8366	0.8558	0.9366	0.2016	0.2065	0.2137	0.7876	0.8053	0.839	0.8496
1540	0.9889	0.9889	0.9916	0.1691	0.1831	0.2116	0.9806	0.9903	0.9484	0.9843	0.9895	0.9843	0.9895	0.5663	0.6579	0.6214	0.8571	0.8632	0.9336	0.2016	0.2065	0.2137	0.8034	0.8291	0.8279	0.8718
1541	0.9884	0.9913	0.9913	0.1646	0.1708	0.1996	0.9837	0.9902	0.9542	0.9867	0.992	0.9867	0.9947	0.6	0.6628	0.6055	0.867	0.8841	0.9275	0.2024	0.2033	0.2105	0.8115	0.8525	0.8413	0.875
1542	0.9882	0.9912	0.9912	0.167	0.1684	0.1929	0.9818	0.9878	0.9514	0.987	0.9922	0.9819	0.9922	0.6019	0.6522	0.6068	0.9034	0.9563	0.9147	0.1992	0.2	0.2073	0.8333	0.888	0.8106	0.8898
1543	0.9853	0.9912	0.9912	0.1568	0.1667	0.2071	0.9777	0.9888	0.9441	0.985	0.995	0.9749	0.9925	0.5856	0.6531	0.5678	0.9289	0.9481	0.9078	0.2041	0.1967	0.2041	0.8529	0.8731	0.8085	0.8815
1544	0.9809	0.9891	0.9918	0.1591	0.1684	0.2102	0.9513	0.9795	0.9103	0.9764	0.9882	0.9694	0.9906	0.6176	0.6935	0.6096	0.8667	0.9467	0.9039	0.2105	0.2073	0.2105	0.8125	0.8758	0.8012	0.8718
1545	0.9735	0.9841	0.9894	0.1681	0.1929	0.2163	0.9017	0.976	0.8993	0.9469	0.9838	0.9584	0.9861	0.5779	0.7014	0.5714	0.8584	0.9397	0.8936	0.22	0.2169	0.22	0.7841	0.8817	0.7829	0.8353
1546	0.9779	0.9862	0.9917	0.1609	0.1786	0.2056	0.8689	0.9742	0.918	0.9266	0.9839	0.961	0.9885	0.5882	0.7222	0.5879	0.9267	0.9356	0.8851	0.2323	0.2323	0.2292	0.8251	0.8791	0.7688	0.8462
1547	0.9745	0.983	0.9915	0.1696	0.1958	0.2117	0.8014	0.9626	0.8995	0.9014	0.9817	0.9564	0.9885	0.5792	0.7184	0.5829	0.9185	0.9319	0.8903	0.2471	0.25	0.2462	0.8247	0.8756	0.7789	0.8454
1548	0.9669	0.9779	0.9917	0.1731	0.2013	0.2146	0.6946	0.9441	0.8834	0.836	0.9727	0.9476	0.9749	0.5902	0.7487	0.5631	0.9036	0.9246	0.873	0.2804	0.2841	0.2831	0.8128	0.8767	0.7679	0.8364
1549	0.9667	0.9788	0.9909	0.1759	0.2039	0.209	0.6865	0.943	0.8931	0.8369	0.9668	0.9526	0.9787	0.5463	0.7427	0.5129	0.902	0.9222	0.8682	0.2883	0.2894	0.2847	0.7904	0.8684	0.7457	0.8166
1550	0.9641	0.979	0.991	0.1966	0.2366	0.2546	0.6217	0.9181	0.8988	0.799	0.9592	0.9496	0.9688	0.4958	0.7252	0.4653	0.8902	0.9137	0.8633	0.3299	0.3322	0.3243	0.7642	0.8683	0.7218	0.7918
1551	0.9706	0.9804	0.9935	0.2005	0.2461	0.2535	0.6574	0.9365	0.9239	0.8506	0.9618	0.9618	0.972	0.4722	0.7087	0.4484	0.8625	0.9	0.8589	0.3529	0.3586	0.3419	0.7309	0.8601	0.72	0.7846
1552	0.9707	0.9805	0.9935	0.242	0.2912	0.2867	0.6371	0.9243	0.9321	0.8486	0.958	0.9685	0.9764	0.391	0.6815	0.4216	0.865	0.8903	0.865	0.3429	0.3677	0.3407	0.668	0.8498	0.6718	0.7588
1553	0.9673	0.9804	0.9935	0.2457	0.2948	0.285	0.686	0.9235	0.9392	0.8635	0.9632	0.9763	0.9789	0.362	0.6718	0.3927	0.8528	0.8826	0.8609	0.3176	0.3738	0.327	0.5923	0.8379	0.6187	0.7244
1554	0.9731	0.9798	0.9933	0.2594	0.3197	0.2984	0.7535	0.9194	0.9389	0.9011	0.9558	0.9779	0.9779	0.3263	0.631	0.3714	0.8527	0.8795	0.8655	0.3137	0.3817	0.3302	0.5725	0.8314	0.6231	0.7171
1555	0.9696	0.9772	0.9924	0.2475	0.3145	0.294	0.767	0.9322	0.941	0.908	0.9702	0.9792	0.9792	0.3105	0.6439	0.365	0.8429	0.872	0.8571	0.3178	0.3758	0.3344	0.5625	0.8313	0.6142	0.7092
1556	0.9711	0.9835	0.9917	0.2328	0.2805	0.27	0.7702	0.9441	0.9503	0.9117	0.9811	0.9842	0.9874	0.3519	0.6531	0.3855	0.8469	0.8852	0.8571	0.3123	0.371	0.3323	0.5913	0.8333	0.6371	0.7418
1557	0.9694	0.9825	1	0.2293	0.2662	0.2615	0.7708	0.9467	0.95	0.9125	0.973	0.9865	0.9831	0.3707	0.6368	0.4235	0.8447	0.8835	0.8551	0.3133	0.3669	0.3397	0.6189	0.8312	0.6778	0.7489
1558	0.9672	0.9945	1	0.2005	0.2235	0.22	0.7774	0.9585	0.9585	0.92	0.9798	0.9839	0.9879	0.3878	0.6326	0.4145	0.8385	0.8802	0.8446	0.3149	0.3478	0.3225	0.6323	0.8246	0.6729	0.7406
1559	0.9699	0.994	1	0.184	0.1965	0.2027	0.7792	0.9625	0.9583	0.9156	0.9776	0.9865	0.9865	0.3913	0.605	0.4189	0.8315	0.8804	0.8378	0.3069	0.339	0.3146	0.6329	0.8173	0.685	0.7337
1560	0.9783	0.9783	0.7917	0.3784	0.3989	0.4299	1	0.9667	0.871	1	1	0.9643	1	0.625	0.6209	0.6531	0.7692	0.7419	0.7059	0.2273	0.2311	0.2197	0.6729	0.68	0.6496	0.6667
1561	0.9796	0.9796	0.8	0.3731	0.4029	0.4089	1	0.9655	0.8621	1	1	0.9355	1	0.6263	0.6176	0.6604	0.8333	0.7778	0.75	0.2247	0.2368	0.2218	0.6429	0.6571	0.6563	0.6545
1562	0.9792	0.9792	0.8	0.3926	0.4024	0.4161	1	0.9643	0.9643	1	1	0.9333	1	0.61	0.5989	0.6409	0.84	0.7778	0.7188	0.2268	0.2388	0.2276	0.6441	0.6396	0.6412	0.6552
1563	0.9773	0.9773	0.8043	0.3994	0.434	0.412	1	0.9615	1	1	1	0.9286	1	0.61	0.5754	0.6413	0.7917	0.7308	0.6897	0.2325	0.2444	0.2259	0.6387	0.6204	0.6515	0.6435
1564	0.9778	0.9556	0.7959	0.4095	0.4184	0.4412	1	0.8333	1	1	1	0.9286	1	0.6099	0.6124	0.624	0.84	0.7857	0.8065	0.2391	0.25	0.2319	0.6418	0.6349	0.6463	0.6489
1565	0.9783	0.8298	0.7895	0.4681	0.5097	0.5195	1	0.8571	1	1	0.9333	0.9677	0.9667	0.6179	0.6137	0.631	0.8846	0.8333	0.75	0.2544	0.2692	0.2404	0.649	0.6301	0.628	0.6623
1566	0.9861	0.9444	0.9459	0.4385	0.4525	0.4887	1	1	0.973	1	1	1	1	0.5172	0.5373	0.531	0.8913	0.8246	0.74	0.2613	0.2753	0.2457	0.5625	0.5746	0.5548	0.5725
1567	0.9868	0.9342	0.9487	0.4385	0.4557	0.4887	1	0.9737	0.9737	1	1	1	1	0.5314	0.5485	0.5411	0.8627	0.8333	0.75	0.269	0.2828	0.25	0.5809	0.5857	0.5667	0.587
1568	0.9868	0.9474	0.9744	0.4365	0.4531	0.4804	1	1	0.973	1	1	1	1	0.5	0.5276	0.5289	0.8519	0.8305	0.75	0.2718	0.2857	0.2491	0.5606	0.5746	0.5411	0.5746
1569	0.9867	0.96	0.9868	0.4314	0.4601	0.4691	1	1	1	1	1	1	1	0.4747	0.5	0.5067	0.8113	0.8103	0.76	0.2753	0.2892	0.2491	0.5267	0.5455	0.5141	0.5489
1570	0.9881	0.9405	0.9767	0.4444	0.4628	0.4935	1	0.9762	0.9762	1	1	1	1	0.4857	0.5142	0.5043	0.8644	0.8413	0.7586	0.2799	0.2901	0.2576	0.5563	0.5517	0.5395	0.5664
1571	0.9634	0.8824	0.9524	0.472	0.4845	0.4984	1	0.973	0.973	1	0.9574	0.9783	1	0.5086	0.5385	0.5292	0.8906	0.8551	0.7778	0.2872	0.2905	0.2651	0.5813	0.5939	0.5706	0.6049
1572	0.9529	0.8876	0.977	0.4877	0.5031	0.5229	1	0.9737	0.9737	1	0.96	1	1	0.5084	0.5436	0.5285	0.9014	0.8684	0.7794	0.2953	0.2929	0.2676	0.5928	0.5965	0.5682	0.5988
1573	0.9535	0.8889	0.9773	0.4923	0.5031	0.5274	1	0.95	1	1	0.9615	1	1	0.5105	0.5436	0.5285	0.9041	0.8734	0.7887	0.2953	0.2929	0.2676	0.5879	0.5965	0.5682	0.5939
1574	0.9529	0.8876	0.977	0.4859	0.4953	0.52	1	0.95	1	1	0.9608	1	1	0.5084	0.5417	0.5267	0.9014	0.8734	0.8143	0.2953	0.2963	0.2676	0.5828	0.5941	0.5657	0.5915
1575	0.9524	0.8864	0.9882	0.4638	0.4708	0.4936	1	0.9512	1	1	0.96	1	1	0.5212	0.5443	0.5313	0.8824	0.8571	0.803	0.2939	0.2983	0.2626	0.5875	0.5904	0.5706	0.5963
1576	0.9872	0.9487	0.9873	0.4539	0.471	0.492	1	0.9706	1	1	1	1	1	0.5023	0.5205	0.5208	0.8167	0.8333	0.8475	0.2852	0.2921	0.2653	0.5556	0.5638	0.5548	0.5646
1577	0.9872	0.9487	0.9873	0.4536	0.4774	0.492	1	0.9722	1	1	1	1	1	0.52	0.5291	0.5347	0.8333	0.8358	0.8305	0.2852	0.2887	0.2653	0.5646	0.5789	0.5577	0.5714
1578	0.9625	0.881	0.9877	0.4656	0.4822	0.4952	1	0.9268	1	1	0.9556	1	1	0.5252	0.542	0.5465	0.8448	0.8382	0.7895	0.2881	0.3051	0.2626	0.5732	0.5915	0.5774	0.5849
1579	0.9855	0.9855	0.9855	0.4441	0.4832	0.463	1	0.9688	1	1	1	1	1	0.4691	0.4844	0.4906	0.82	0.8036	0.8163	0.2782	0.2852	0.2622	0.5041	0.4959	0.5039	0.5207
1580	0.9868	0.9474	0.9868	0.4434	0.4702	0.4904	1	0.9118	1	1	0.9756	1	1	0.4726	0.4975	0.4955	0.8148	0.8197	0.8269	0.2803	0.2976	0.2637	0.5191	0.5379	0.518	0.5496
1581	0.9877	0.9024	0.9878	0.4434	0.4637	0.5062	1	0.9	1	1	0.9574	1	1	0.4977	0.516	0.5145	0.7963	0.8438	0.8	0.2867	0.2935	0.2669	0.5646	0.5762	0.5449	0.5714
1582	0.95	0.8824	0.9753	0.5162	0.5263	0.5559	1	0.8857	1	1	0.9583	1	1	0.5064	0.5342	0.5271	0.807	0.8235	0.7966	0.2933	0.3033	0.2748	0.5767	0.6059	0.5805	0.6084
1583	0.95	0.8721	0.9506	0.5369	0.5583	0.5655	1	0.8857	1	1	0.9592	0.9792	1	0.485	0.5064	0.5194	0.8136	0.831	0.7833	0.29	0.2967	0.2748	0.5636	0.5814	0.5795	0.5799
1584	0.9315	0.8537	0.9342	0.5791	0.5893	0.6005	1	0.9	0.9615	1	0.9388	1	1	0.5121	0.5223	0.5201	0.8361	0.8451	0.7903	0.2881	0.2914	0.2697	0.5862	0.6099	0.5904	0.5876
1585	0.913	0.8077	0.9167	0.5921	0.5989	0.5995	1	0.9333	0.9565	0.9773	0.9348	1	0.9773	0.5097	0.5214	0.4965	0.8254	0.8514	0.791	0.2928	0.2928	0.2857	0.5819	0.6075	0.5773	0.5912
1586	0.8548	0.7568	0.8971	0.5954	0.6234	0.6136	1	0.9375	1	0.9767	0.9388	0.9773	0.9773	0.5	0.5219	0.5	0.8429	0.8675	0.7838	0.2941	0.2932	0.2825	0.5855	0.61	0.6009	0.6131
1587	0.9091	0.7949	0.9041	0.5792	0.601	0.599	0.9545	0.9032	0.9545	0.9783	0.9216	0.9787	0.9787	0.4962	0.5134	0.4948	0.8413	0.8718	0.7794	0.2904	0.2838	0.2801	0.5698	0.6011	0.6059	0.5924
1588	0.913	0.7949	0.9067	0.5896	0.5948	0.599	1	0.9	0.9545	0.9792	0.9412	1	0.9792	0.4781	0.51	0.5	0.8276	0.8533	0.7619	0.2881	0.2848	0.2778	0.5698	0.5934	0.5979	0.5843
1589	0.9383	0.8636	0.9405	0.5514	0.5824	0.587	1	0.8684	0.9688	1	0.9492	0.9821	1	0.4459	0.4719	0.4905	0.8077	0.8406	0.8136	0.2752	0.2852	0.2633	0.5472	0.5868	0.5714	0.5644
1590	0.9419	0.871	0.9333	0.5514	0.5851	0.587	1	0.8684	0.9688	1	0.9677	0.9831	1	0.453	0.4894	0.4886	0.8113	0.8286	0.8065	0.2727	0.2795	0.2575	0.5644	0.6023	0.5746	0.5843
1591	0.9574	0.8969	0.9583	0.5197	0.5707	0.5559	1	0.9111	0.975	1	0.9848	1	1	0.4372	0.4837	0.4938	0.7843	0.8088	0.8065	0.2804	0.2973	0.2617	0.5302	0.5833	0.5494	0.5817
1592	0.9813	0.9074	0.9725	0.5145	0.5659	0.5339	1	0.8519	1	1	0.9595	1	0.9865	0.4593	0.5048	0.5022	0.8281	0.7973	0.806	0.2799	0.2969	0.2746	0.5616	0.596	0.5652	0.6
1593	0.992	0.952	0.9921	0.5118	0.5457	0.5444	1	0.8955	1	1	0.963	1	0.9877	0.4421	0.5376	0.5	0.8143	0.8101	0.8182	0.2718	0.2892	0.2753	0.5455	0.609	0.5442	0.6148
1594	0.993	0.965	0.9861	0.4864	0.5389	0.5471	0.9886	0.9091	0.9886	0.9897	0.9794	0.9897	0.9897	0.4389	0.523	0.5097	0.8101	0.8161	0.8235	0.2695	0.2801	0.2766	0.5118	0.5969	0.5563	0.5923
1595	0.9926	0.9853	0.9853	0.4879	0.535	0.55	0.9877	0.9012	0.9877	0.9886	0.9886	0.9886	0.9886	0.4402	0.5227	0.5	0.7564	0.7857	0.7976	0.2695	0.2801	0.2801	0.5194	0.5859	0.5319	0.5736
1596	0.9862	0.931	0.9795	0.4938	0.5559	0.5364	1	0.9059	0.988	1	0.9468	0.9894	0.9894	0.4381	0.5393	0.4932	0.8072	0.8404	0.8132	0.3014	0.3048	0.2925	0.5493	0.6294	0.5359	0.6084
1597	0.9697	0.8976	0.9518	0.4625	0.5637	0.5244	0.9775	0.8723	0.9889	1	0.9352	0.9813	0.9907	0.4292	0.5261	0.4854	0.8807	0.8376	0.8534	0.2983	0.3186	0.2905	0.5848	0.6667	0.5642	0.6337
1598	0.9082	0.865	0.9188	0.5144	0.5971	0.5826	0.9727	0.832	0.9732	0.9697	0.9209	0.9776	0.9549	0.4754	0.5579	0.4908	0.8136	0.791	0.8154	0.3	0.33	0.2904	0.608	0.6733	0.6147	0.66
1599	0.8688	0.7479	0.8894	0.5538	0.5925	0.6204	0.8921	0.645	0.9231	0.9448	0.7802	0.9401	0.9152	0.5321	0.5879	0.4924	0.8165	0.7396	0.7679	0.2964	0.3344	0.2945	0.6548	0.6641	0.6255	0.6899
1600	0.8799	0.8027	0.9066	0.5174	0.6131	0.6	0.8783	0.625	0.8534	0.9479	0.7864	0.9336	0.9242	0.5377	0.6228	0.5096	0.8085	0.7628	0.7817	0.3102	0.3399	0.3072	0.6846	0.6873	0.6471	0.6973
1601	0.9145	0.8808	0.9181	0.5415	0.629	0.5963	0.8672	0.7462	0.8286	0.937	0.8593	0.9339	0.9336	0.5984	0.6867	0.5957	0.8093	0.7628	0.7921	0.3116	0.3185	0.3197	0.708	0.7313	0.6557	0.7168
1602	0.9256	0.9183	0.9178	0.5412	0.5932	0.6396	0.8404	0.8247	0.7509	0.9429	0.904	0.9335	0.9397	0.6398	0.744	0.656	0.8093	0.782	0.799	0.2832	0.2903	0.2914	0.7409	0.8115	0.6957	0.7292
1603	0.9399	0.9233	0.9321	0.5505	0.5841	0.6212	0.9056	0.8931	0.7326	0.9509	0.9271	0.8811	0.945	0.6519	0.76	0.7151	0.8103	0.7913	0.7868	0.2366	0.2443	0.2452	0.7702	0.8544	0.711	0.7875
1604	0.9346	0.9319	0.9434	0.5413	0.5714	0.6023	0.9094	0.9	0.7439	0.9461	0.9345	0.8846	0.9433	0.6667	0.7379	0.7386	0.7789	0.8048	0.7772	0.2157	0.2266	0.2244	0.7655	0.85	0.7391	0.8403
1605	0.9537	0.951	0.9593	0.5287	0.5541	0.5914	0.9263	0.9167	0.7909	0.9612	0.9464	0.9045	0.9642	0.5766	0.7172	0.6643	0.7778	0.8119	0.7772	0.2165	0.2205	0.2213	0.7372	0.8593	0.6887	0.7985
1606	0.9725	0.9642	0.9726	0.5024	0.5308	0.5676	0.9472	0.9368	0.8281	0.9817	0.9633	0.9327	0.9755	0.5413	0.6869	0.6383	0.8111	0.8482	0.7926	0.2134	0.2213	0.2213	0.7328	0.8504	0.6667	0.7752
1607	0.9914	0.98	0.9829	0.413	0.466	0.4825	0.9737	0.97	0.891	0.9875	0.9751	0.9595	0.9844	0.5104	0.6512	0.6418	0.8276	0.8587	0.8495	0.2112	0.2183	0.2183	0.7459	0.8559	0.7194	0.8099
1608	0.9908	0.9877	0.9877	0.3213	0.3692	0.3849	0.9831	0.9747	0.9241	0.9901	0.9769	0.967	0.9868	0.5114	0.6625	0.6694	0.8402	0.8475	0.9529	0.208	0.2183	0.2151	0.7431	0.8182	0.8319	0.8349
1609	0.9936	0.9904	0.9904	0.2702	0.3015	0.3129	0.9824	0.978	0.9471	0.9934	0.9834	0.9768	0.9934	0.5595	0.6579	0.7018	0.8462	0.8588	0.9588	0.2016	0.2129	0.2088	0.77	0.8095	0.8468	0.8431
1610	0.9906	0.9874	0.9874	0.2479	0.2557	0.2708	0.9785	0.9785	0.9399	0.9874	0.9843	0.9748	0.9874	0.622	0.6761	0.7087	0.8448	0.8611	0.9543	0.1984	0.2097	0.2137	0.7843	0.819	0.8559	0.8529
1611	0.9883	0.9883	0.9883	0.2283	0.2355	0.2557	0.9767	0.9806	0.9419	0.9827	0.9855	0.9798	0.9855	0.5362	0.6719	0.7128	0.8495	0.8718	0.963	0.2024	0.2097	0.2137	0.7745	0.8381	0.8739	0.8462
1612	0.9864	0.9837	0.9837	0.2321	0.2387	0.2557	0.9794	0.9794	0.9347	0.984	0.9813	0.9733	0.9867	0.5507	0.6563	0.6813	0.8505	0.8571	0.9594	0.1992	0.2065	0.2105	0.7864	0.8208	0.8532	0.8667
1613	0.9838	0.9838	0.9838	0.2089	0.2136	0.2324	0.981	0.9841	0.9333	0.9845	0.987	0.9767	0.9896	0.5753	0.6818	0.6809	0.8465	0.8436	0.9461	0.2016	0.2097	0.2137	0.789	0.8108	0.8584	0.8611
1614	0.9838	0.9865	0.9892	0.1768	0.1869	0.2116	0.9817	0.9878	0.9266	0.9873	0.9898	0.9695	0.9898	0.5854	0.7105	0.6857	0.8284	0.8341	0.9369	0.2024	0.2033	0.2105	0.7719	0.8158	0.839	0.8649
1615	0.9839	0.9892	0.9892	0.1793	0.1831	0.2121	0.9791	0.9881	0.9164	0.9849	0.9899	0.9673	0.9899	0.6667	0.7176	0.6875	0.8208	0.838	0.9299	0.2024	0.2033	0.2105	0.7953	0.824	0.8504	0.871
1616	0.9856	0.9914	0.9914	0.1656	0.1584	0.1909	0.9766	0.9854	0.9386	0.9849	0.9924	0.9798	0.9924	0.6	0.6552	0.6161	0.8502	0.881	0.9292	0.2033	0.2	0.2073	0.8203	0.8468	0.8321	0.872
1617	0.9846	0.9907	0.9907	0.1464	0.1458	0.183	0.9666	0.9889	0.9499	0.9824	0.995	0.9774	0.9925	0.578	0.6737	0.5776	0.9703	0.9512	0.9286	0.2041	0.1967	0.2041	0.8651	0.872	0.8168	0.881
1618	0.9819	0.9909	0.9909	0.1444	0.1393	0.1929	0.951	0.9923	0.933	0.9783	0.9952	0.9758	0.9928	0.6016	0.6838	0.5971	0.9577	0.934	0.907	0.2073	0.2041	0.2073	0.8592	0.8643	0.8027	0.8723
1619	0.9765	0.9912	0.9912	0.1481	0.1583	0.1907	0.9046	0.9829	0.9242	0.9524	0.9881	0.9619	0.9929	0.596	0.695	0.586	0.9361	0.9312	0.8919	0.2137	0.2146	0.2137	0.8375	0.8734	0.7914	0.8608
1620	0.9723	0.9861	0.9917	0.1649	0.1795	0.2043	0.8242	0.9715	0.9121	0.903	0.9838	0.9584	0.9908	0.5886	0.7278	0.6096	0.9217	0.9307	0.8846	0.2323	0.2323	0.2292	0.8466	0.8824	0.7824	0.8617
1621	0.9635	0.9803	0.9916	0.1762	0.1945	0.2181	0.7365	0.9553	0.8894	0.8499	0.9769	0.9515	0.9769	0.599	0.7433	0.5561	0.9008	0.9303	0.8776	0.2586	0.2586	0.2548	0.8134	0.8756	0.7887	0.8429
1622	0.9639	0.9789	0.991	0.167	0.1891	0.2097	0.7167	0.9452	0.8952	0.8412	0.9716	0.9526	0.9787	0.5714	0.7487	0.5392	0.9008	0.9249	0.8661	0.2724	0.2761	0.2751	0.8073	0.871	0.7703	0.8349
1623	0.9657	0.9813	0.9938	0.1732	0.193	0.2205	0.6716	0.9531	0.9086	0.8264	0.9681	0.9534	0.9755	0.5161	0.7206	0.5	0.8972	0.9291	0.8667	0.3011	0.2996	0.295	0.7835	0.8728	0.7511	0.8166
1624	0.9651	0.981	0.9937	0.1719	0.2232	0.2368	0.6439	0.9444	0.9242	0.8371	0.9623	0.9598	0.9724	0.481	0.724	0.459	0.871	0.9076	0.864	0.323	0.3253	0.3127	0.7592	0.8636	0.7265	0.7934
1625	0.9647	0.9776	0.9936	0.2162	0.2758	0.2674	0.6154	0.9256	0.9231	0.8359	0.9562	0.9613	0.9691	0.4358	0.6953	0.4427	0.8619	0.9	0.8583	0.3619	0.3698	0.3449	0.7248	0.8554	0.7176	0.7826
1626	0.9695	0.9797	0.9932	0.2414	0.2883	0.2751	0.6532	0.9355	0.9353	0.864	0.9678	0.9758	0.9785	0.3902	0.6872	0.4373	0.8571	0.8957	0.8565	0.3333	0.3636	0.3365	0.6457	0.849	0.6813	0.7661
1627	0.9679	0.9786	0.9929	0.237	0.2912	0.2744	0.7163	0.9339	0.9448	0.8764	0.9669	0.9806	0.9806	0.37	0.66	0.4052	0.8447	0.8807	0.8532	0.3079	0.371	0.3333	0.5938	0.8381	0.6443	0.736
1628	0.9713	0.9836	0.9959	0.2268	0.278	0.2581	0.7433	0.9373	0.9463	0.893	0.9724	0.9785	0.9816	0.369	0.6707	0.4091	0.8436	0.881	0.8531	0.3035	0.3669	0.3291	0.596	0.8368	0.6571	0.7397
1629	0.9712	0.9835	0.9959	0.2298	0.2735	0.2604	0.7508	0.947	0.9502	0.8934	0.9843	0.9811	0.9906	0.375	0.6513	0.4202	0.8476	0.8857	0.8578	0.3035	0.3648	0.3323	0.6082	0.8333	0.6708	0.7426
1630	0.966	0.9854	1	0.2131	0.2428	0.2362	0.7457	0.9621	0.9586	0.9078	0.9856	0.9856	0.9928	0.3785	0.6486	0.4226	0.8465	0.8818	0.8522	0.3074	0.3522	0.3225	0.613	0.8265	0.6742	0.7364
1631	0.967	0.9945	1	0.19	0.2097	0.2144	0.7713	0.9574	0.9574	0.9153	0.9797	0.9837	0.9878	0.4083	0.6411	0.4329	0.836	0.8836	0.8421	0.3115	0.3412	0.3224	0.6435	0.8227	0.6827	0.7415
1632	0.9796	0.9796	0.8077	0.3758	0.4011	0.4125	1	0.9677	0.871	1	1	0.9355	1	0.6316	0.6235	0.649	0.7917	0.75	0.7188	0.2293	0.2368	0.2293	0.6577	0.6604	0.6341	0.6636
1633	0.98	0.96	0.8148	0.3827	0.407	0.4185	1	0.9688	0.9091	1	1	0.9375	1	0.6111	0.6066	0.6502	0.7778	0.7419	0.6765	0.2276	0.2425	0.2276	0.6471	0.6491	0.6343	0.661
1634	0.9831	0.9322	0.8462	0.373	0.4048	0.4252	1	0.9189	1	1	0.973	0.9459	1	0.6226	0.6042	0.6456	0.7407	0.7576	0.6667	0.2333	0.2454	0.2156	0.6563	0.6471	0.6338	0.6613
1635	0.9831	0.8667	0.8116	0.432	0.4515	0.4752	1	0.871	0.9688	1	0.9459	0.9459	0.973	0.625	0.6278	0.6371	0.8462	0.8182	0.7568	0.2464	0.2598	0.2376	0.6408	0.6316	0.6387	0.6571
1636	0.9153	0.8226	0.7671	0.4958	0.5307	0.5565	1	0.9063	0.931	0.9722	0.9474	0.9231	0.9722	0.636	0.6375	0.6341	0.8846	0.8529	0.7895	0.2595	0.2699	0.2474	0.6667	0.6474	0.6384	0.6687
1637	0.9891	0.9457	0.9368	0.4346	0.4608	0.4784	1	0.9111	0.9778	1	0.9815	1	1	0.5144	0.534	0.5345	0.85	0.8462	0.7333	0.2734	0.2837	0.2474	0.5612	0.5887	0.5649	0.5816
1638	0.9889	0.9556	0.9565	0.4228	0.4593	0.4669	1	0.9318	0.9773	1	1	1	1	0.5074	0.5369	0.5371	0.8571	0.8529	0.7742	0.2768	0.2837	0.2543	0.562	0.6028	0.5686	0.5857
1639	0.9789	0.8958	0.9485	0.4482	0.4671	0.4901	1	0.9375	0.9792	1	0.9474	0.9825	1	0.5115	0.5409	0.527	0.8841	0.8649	0.7681	0.2799	0.2935	0.2576	0.5882	0.5987	0.5808	0.609
1640	0.9579	0.899	0.9381	0.4873	0.4889	0.5144	1	0.9375	0.9792	1	0.9655	0.9825	1	0.519	0.5504	0.5455	0.9067	0.8659	0.7568	0.2953	0.302	0.2676	0.6012	0.6105	0.5934	0.6235
1641	0.9556	0.8737	0.9457	0.5015	0.5167	0.5303	0.9773	0.9318	0.9773	1	0.9655	0.9825	1	0.5323	0.552	0.5441	0.9041	0.8659	0.8056	0.2886	0.2896	0.2667	0.6069	0.6089	0.5892	0.6136
1642	0.956	0.8617	0.9785	0.4984	0.5079	0.5265	1	0.9348	0.9783	1	0.9455	1	1	0.5205	0.551	0.5373	0.8919	0.8659	0.7945	0.2896	0.2939	0.2651	0.5868	0.6012	0.5722	0.5976
1643	0.9545	0.8696	0.9778	0.4984	0.5079	0.5281	1	0.9318	1	1	0.963	1	1	0.5265	0.5587	0.539	0.8873	0.8659	0.7887	0.2896	0.2973	0.2651	0.5976	0.6114	0.5824	0.6059
1644	0.9524	0.8736	0.9882	0.4603	0.4723	0.492	1	0.9512	1	1	0.9362	1	1	0.527	0.5496	0.5382	0.8657	0.8421	0.8154	0.2939	0.2983	0.2626	0.5879	0.5917	0.5829	0.5988
1645	0.9506	0.8824	0.9878	0.4904	0.5	0.5262	1	0.9268	1	1	0.9592	1	1	0.5246	0.5551	0.5414	0.8548	0.8553	0.8095	0.2953	0.2997	0.2676	0.5893	0.6023	0.5819	0.5988
1646	0.95	0.869	0.9753	0.5047	0.5169	0.5396	1	0.9444	1	1	0.9556	1	1	0.5263	0.5524	0.5407	0.8621	0.8514	0.8	0.2896	0.2973	0.2651	0.5843	0.5965	0.5819	0.5976
1647	0.9868	0.9351	0.987	0.4572	0.492	0.492	1	0.9429	1	1	0.9762	1	1	0.5128	0.5342	0.5373	0.8448	0.8382	0.8421	0.2925	0.2969	0.2644	0.5556	0.5759	0.5644	0.5714
1648	0.9855	0.971	0.9855	0.4554	0.4939	0.4857	1	0.9697	1	1	1	1	1	0.4726	0.4925	0.4817	0.8302	0.8136	0.8491	0.2787	0.2927	0.2552	0.5197	0.5271	0.4963	0.5317
1649	0.9861	0.9444	0.9861	0.4481	0.4792	0.4936	1	0.9697	1	1	1	1	1	0.4783	0.4976	0.4933	0.7925	0.8197	0.8302	0.2828	0.2966	0.2628	0.5338	0.5481	0.5143	0.5455
1650	0.9873	0.878	0.9875	0.4652	0.4922	0.5167	1	0.9444	1	1	0.9524	1	1	0.4956	0.5133	0.5242	0.8246	0.8358	0.8103	0.2905	0.3007	0.2651	0.5629	0.5886	0.5617	0.5817
1651	0.95	0.8588	0.9753	0.5405	0.5552	0.5552	1	0.875	1	1	0.9574	1	1	0.5061	0.5122	0.5277	0.8387	0.8442	0.7969	0.289	0.2967	0.2748	0.5906	0.5876	0.5746	0.578
1652	0.95	0.8588	0.9753	0.5301	0.5462	0.5518	1	0.875	1	1	0.9583	1	1	0.4786	0.4893	0.5039	0.8276	0.8429	0.7931	0.2876	0.2977	0.27	0.5723	0.5848	0.5714	0.5723
1653	0.9487	0.869	0.9747	0.5457	0.5668	0.5671	1	0.871	1	1	0.9592	1	1	0.4895	0.5	0.5115	0.8387	0.8514	0.8125	0.2833	0.2967	0.2715	0.5663	0.5862	0.5674	0.5655
1654	0.9487	0.869	0.9494	0.562	0.5652	0.5824	1	0.8462	0.9615	1	0.96	0.9796	1	0.4678	0.485	0.4942	0.8387	0.8649	0.8	0.2809	0.291	0.2625	0.546	0.5673	0.5593	0.5422
1655	0.9254	0.8026	0.9275	0.5878	0.6048	0.6	1	0.8889	0.9565	1	0.9388	1	1	0.4779	0.49	0.4801	0.8387	0.863	0.806	0.2937	0.2904	0.2778	0.5698	0.5912	0.5833	0.5829
1656	0.8421	0.7429	0.9048	0.5725	0.6171	0.5879	0.9444	0.9032	0.9444	0.9737	0.907	0.9744	0.9744	0.4893	0.5214	0.4785	0.831	0.8636	0.7922	0.2955	0.2899	0.2783	0.5888	0.6184	0.5982	0.607
1657	0.8246	0.7429	0.9091	0.5689	0.6146	0.5823	0.9444	0.9143	0.9444	0.9744	0.9111	0.975	0.95	0.5	0.5363	0.4935	0.8286	0.8434	0.7895	0.2945	0.2945	0.2774	0.5909	0.6184	0.6045	0.604
1658	0.8689	0.75	0.8971	0.5722	0.5995	0.5882	0.9474	0.9167	0.9474	0.9762	0.9167	0.9767	0.9535	0.5035	0.5317	0.4804	0.8281	0.8608	0.7681	0.2922	0.2977	0.2806	0.5918	0.6146	0.5963	0.61
1659	0.9306	0.8375	0.9333	0.5488	0.5677	0.5831	1	0.8824	0.9615	1	0.9455	1	1	0.4542	0.502	0.4929	0.8077	0.8143	0.7869	0.2833	0.2767	0.273	0.5529	0.5989	0.5767	0.5909
1660	0.9419	0.8681	0.9326	0.5469	0.5824	0.5761	1	0.9	0.9697	1	0.9697	0.9841	1	0.4496	0.4812	0.4796	0.8571	0.8108	0.7969	0.2761	0.2795	0.2575	0.546	0.5814	0.5587	0.5774
1661	0.9604	0.9038	0.9615	0.5143	0.5738	0.5517	1	0.8889	1	1	0.9863	0.9859	1	0.414	0.4744	0.4752	0.8333	0.8205	0.8082	0.278	0.2983	0.2559	0.5364	0.5871	0.5455	0.5844
1662	0.9597	0.8952	0.9524	0.5308	0.5746	0.5444	1	0.8788	0.9839	1	0.9529	0.9881	0.9881	0.4292	0.4929	0.4854	0.8462	0.8118	0.7927	0.2765	0.3038	0.2644	0.5649	0.5962	0.5562	0.5987
1663	0.9857	0.9214	0.9718	0.5164	0.5694	0.5595	0.9873	0.8902	1	0.9894	0.9468	0.9894	0.9787	0.4596	0.5393	0.5113	0.8133	0.8235	0.8095	0.2793	0.2966	0.2842	0.5429	0.6268	0.5419	0.5972
1664	0.993	0.9648	0.986	0.5046	0.5506	0.5463	0.9878	0.9036	1	0.9892	0.9785	0.9892	0.9892	0.4468	0.5333	0.5093	0.7949	0.8202	0.7857	0.2822	0.2927	0.2822	0.5259	0.6029	0.5369	0.5852
1665	0.9735	0.9073	0.9605	0.4796	0.565	0.5274	0.9873	0.8571	0.9873	1	0.9394	0.9796	0.9898	0.4322	0.5436	0.5	0.8571	0.8526	0.837	0.2911	0.3048	0.2891	0.5616	0.6395	0.55	0.6133
1666	0.9341	0.8994	0.9294	0.4728	0.5499	0.5389	0.9663	0.8526	0.9889	0.9813	0.9358	0.9815	0.972	0.4398	0.554	0.5062	0.8679	0.8475	0.8407	0.2983	0.3186	0.2872	0.6092	0.6897	0.6064	0.6723
1667	0.9133	0.8744	0.9141	0.5016	0.5903	0.5796	0.9533	0.813	0.9727	0.969	0.9111	0.9695	0.9538	0.4681	0.5609	0.5057	0.8362	0.7939	0.7851	0.2973	0.3209	0.2919	0.5947	0.6788	0.6	0.6526
1668	0.8649	0.7479	0.886	0.5594	0.5977	0.6229	0.9044	0.6272	0.9362	0.9509	0.7753	0.9458	0.9085	0.5201	0.598	0.5	0.8153	0.75	0.7697	0.3062	0.3344	0.301	0.6461	0.6653	0.6409	0.6803
1669	0.8484	0.7492	0.8932	0.5276	0.5909	0.6154	0.8352	0.5648	0.8226	0.9183	0.7436	0.9336	0.9005	0.5377	0.625	0.5199	0.7672	0.7623	0.7437	0.3105	0.3421	0.3052	0.654	0.6894	0.6327	0.6842
1670	0.8912	0.8166	0.9107	0.519	0.6126	0.5857	0.8091	0.6818	0.7746	0.9141	0.795	0.9225	0.9027	0.5906	0.6901	0.5972	0.7644	0.7619	0.7557	0.3142	0.3277	0.3199	0.7034	0.7269	0.6537	0.7046
1671	0.8989	0.882	0.8928	0.5387	0.6158	0.6328	0.8102	0.8123	0.651	0.9071	0.8716	0.8624	0.9015	0.6782	0.765	0.6835	0.7644	0.7753	0.7717	0.2933	0.3028	0.3004	0.7198	0.8116	0.7004	0.7476
1672	0.9222	0.9197	0.9098	0.5049	0.5363	0.576	0.8972	0.8982	0.6944	0.9235	0.9182	0.8263	0.924	0.6897	0.7692	0.7771	0.7861	0.8125	0.7729	0.2118	0.2227	0.2275	0.774	0.85	0.741	0.8414
1673	0.9302	0.9358	0.9311	0.4738	0.5011	0.5551	0.9065	0.9071	0.727	0.9429	0.9254	0.8673	0.9341	0.6881	0.7684	0.7481	0.7817	0.8116	0.7843	0.2134	0.2165	0.2213	0.7929	0.8529	0.7677	0.8561
1674	0.9477	0.9504	0.9534	0.4953	0.5338	0.5771	0.9245	0.9214	0.7857	0.9544	0.9515	0.9088	0.9544	0.5941	0.7033	0.7254	0.7789	0.8069	0.7857	0.2134	0.2205	0.2183	0.75	0.855	0.7532	0.8333
1675	0.9748	0.9692	0.9721	0.4659	0.5043	0.5373	0.9502	0.9574	0.8434	0.9817	0.9694	0.9358	0.9755	0.5728	0.6778	0.6763	0.8045	0.8579	0.7861	0.2134	0.2244	0.2213	0.7674	0.8607	0.7063	0.8175
1676	0.9912	0.9882	0.9824	0.4	0.4522	0.4585	0.9806	0.9729	0.9109	0.9903	0.9774	0.9582	0.9839	0.5	0.642	0.6794	0.8333	0.8596	0.85	0.2143	0.2213	0.2183	0.7521	0.8421	0.7407	0.8205
1677	0.9906	0.9874	0.9874	0.3146	0.3592	0.3712	0.9826	0.9783	0.9217	0.9899	0.9832	0.9631	0.9832	0.5455	0.6709	0.6783	0.8485	0.8547	0.9515	0.2112	0.2183	0.2151	0.7642	0.8396	0.8496	0.8491
1678	0.9965	0.9965	0.9894	0.2511	0.278	0.2935	0.9791	0.9791	0.9479	0.9926	0.989	0.9779	0.9963	0.5952	0.6528	0.7075	0.8471	0.8659	0.9615	0.1984	0.2129	0.2056	0.7684	0.8182	0.8654	0.8316
1679	0.9863	0.9932	0.9897	0.24	0.2515	0.2593	0.9704	0.9852	0.9608	0.9826	0.9896	0.9757	0.9861	0.6133	0.7015	0.7423	0.8395	0.8698	0.963	0.2024	0.2129	0.2137	0.7582	0.828	0.866	0.837
1680	0.9861	0.993	0.9895	0.2042	0.2111	0.219	0.9706	0.9853	0.9706	0.9826	0.9895	0.9756	0.9861	0.5735	0.6825	0.7191	0.8521	0.8571	0.9647	0.1992	0.2097	0.2105	0.7753	0.8172	0.875	0.8352
1681	0.9821	0.9851	0.9851	0.2199	0.2295	0.2422	0.9768	0.9846	0.9421	0.9825	0.9854	0.9738	0.9883	0.5735	0.65	0.7222	0.8462	0.8684	0.962	0.2024	0.2097	0.2137	0.7708	0.8283	0.8846	0.8687
1682	0.978	0.9808	0.9808	0.2267	0.2305	0.2552	0.9759	0.9759	0.9244	0.981	0.9783	0.9702	0.9837	0.5467	0.6618	0.6667	0.8385	0.8528	0.9482	0.2016	0.2097	0.2137	0.7573	0.8252	0.8807	0.8654
1683	0.9781	0.9836	0.9836	0.1899	0.1967	0.2206	0.9771	0.9837	0.9248	0.9817	0.9843	0.9738	0.9895	0.5584	0.6901	0.6771	0.8247	0.8442	0.9439	0.2056	0.2065	0.2137	0.757	0.8224	0.8829	0.8692
1684	0.9665	0.9768	0.9794	0.2059	0.2082	0.2386	0.9638	0.9666	0.8719	0.9732	0.978	0.9439	0.9805	0.6458	0.75	0.7105	0.8009	0.8349	0.9384	0.2056	0.2065	0.2137	0.7786	0.8306	0.8594	0.878
1685	0.971	0.9815	0.9868	0.1908	0.1869	0.2158	0.9662	0.9718	0.893	0.9754	0.9852	0.9532	0.9852	0.6857	0.7444	0.6637	0.7934	0.8356	0.9306	0.2024	0.2033	0.2105	0.7744	0.8295	0.8561	0.874
1686	0.9848	0.9909	0.9909	0.1444	0.1399	0.1739	0.9769	0.9884	0.9538	0.9849	0.995	0.9798	0.9924	0.5918	0.6627	0.5981	0.8627	0.9512	0.9286	0.2041	0.1967	0.2041	0.7857	0.8843	0.8281	0.8862
1687	0.984	0.9904	0.9936	0.13	0.1255	0.1736	0.9582	0.9972	0.9582	0.9797	0.9949	0.9873	0.9949	0.5741	0.6737	0.5664	0.9557	0.9412	0.9135	0.2041	0.1967	0.2041	0.843	0.8667	0.811	0.877
1688	0.9801	0.99	0.9934	0.1387	0.1302	0.1805	0.9476	0.9948	0.9476	0.9753	0.9951	0.9802	0.9951	0.5537	0.6429	0.5581	0.9375	0.9275	0.8952	0.2041	0.2008	0.2041	0.8561	0.854	0.7832	0.8623
1689	0.9734	0.99	0.9934	0.1468	0.1473	0.19	0.8908	0.995	0.9429	0.9416	0.9951	0.9732	0.9951	0.5643	0.6818	0.5973	0.9355	0.9263	0.8959	0.2169	0.2177	0.2169	0.8322	0.8658	0.7857	0.8591
1690	0.9735	0.9901	0.9934	0.1484	0.1542	0.1853	0.8391	0.9901	0.9332	0.9197	0.9927	0.9708	0.9951	0.5802	0.6993	0.6118	0.914	0.9283	0.8929	0.22	0.22	0.2169	0.8333	0.875	0.7719	0.8631
1691	0.9736	0.9901	0.9934	0.1435	0.145	0.1845	0.7769	0.9875	0.9248	0.8889	0.9877	0.9679	0.9926	0.5856	0.72	0.5789	0.9034	0.9241	0.8661	0.2442	0.2442	0.2403	0.8223	0.8608	0.7727	0.8477
1692	0.97	0.99	0.9933	0.1535	0.1663	0.1957	0.7487	0.9774	0.9246	0.8725	0.98	0.965	0.9925	0.5578	0.7225	0.519	0.8963	0.9256	0.8601	0.2697	0.2734	0.2724	0.7943	0.8654	0.7606	0.8238
1693	0.9644	0.9871	0.9935	0.1659	0.1854	0.2237	0.6658	0.9643	0.9133	0.843	0.9746	0.9569	0.9797	0.5092	0.7282	0.4957	0.881	0.9206	0.8661	0.3036	0.3022	0.2975	0.7749	0.8684	0.75	0.8087
1694	0.9656	0.9863	0.9931	0.1607	0.2062	0.224	0.6667	0.9659	0.9344	0.8549	0.974	0.9714	0.9792	0.4632	0.7083	0.4772	0.8625	0.9083	0.8595	0.316	0.3182	0.3136	0.7585	0.859	0.7203	0.7821
1695	0.9636	0.9801	0.9934	0.2077	0.2594	0.2448	0.632	0.9493	0.9387	0.8443	0.9655	0.9708	0.9788	0.4488	0.7105	0.4476	0.8608	0.9076	0.8613	0.3463	0.3595	0.3408	0.7171	0.8566	0.7114	0.7837
1696	0.9638	0.977	0.9934	0.231	0.2796	0.2696	0.6595	0.9405	0.9377	0.8575	0.9704	0.9703	0.9757	0.4189	0.6793	0.4365	0.8578	0.9004	0.8571	0.3333	0.3669	0.3376	0.6654	0.843	0.7102	0.7705
1697	0.9707	0.9833	1	0.2039	0.2472	0.2339	0.72	0.96	0.9538	0.88	0.9815	0.9784	0.9877	0.4141	0.6784	0.4467	0.8451	0.892	0.8498	0.3248	0.3586	0.3269	0.6598	0.8428	0.7069	0.7662
1698	0.9694	0.9825	1	0.2087	0.2444	0.242	0.7279	0.9639	0.9508	0.8974	0.9833	0.9767	0.9933	0.4048	0.6757	0.4333	0.8462	0.8942	0.8565	0.3107	0.3543	0.3257	0.6383	0.8438	0.696	0.7556
1699	0.9681	0.9947	1	0.1695	0.1991	0.2081	0.76	0.9708	0.9599	0.9129	0.9885	0.9847	0.9923	0.4076	0.6411	0.4435	0.8376	0.8827	0.8485	0.3191	0.339	0.3156	0.6498	0.8261	0.7014	0.7464
1700	0.9825	0.9649	0.8438	0.3916	0.4242	0.425	1	0.9722	0.8684	1	1	0.9459	1	0.6304	0.6303	0.6587	0.75	0.7576	0.7179	0.2235	0.2311	0.2235	0.6696	0.6822	0.6535	0.6696
1701	0.9828	0.931	0.8413	0.3769	0.4253	0.4204	0.9722	0.9722	0.8919	1	0.973	0.9459	1	0.6256	0.6215	0.6621	0.75	0.7576	0.7027	0.2331	0.2434	0.2256	0.65	0.6754	0.6544	0.6639
1702	0.9851	0.8955	0.8667	0.377	0.4189	0.4224	0.975	0.875	0.9512	1	0.9512	0.9524	1	0.6321	0.6198	0.6667	0.7353	0.7778	0.7	0.2276	0.2454	0.223	0.6589	0.6612	0.6552	0.656
1703	0.9452	0.8784	0.8588	0.3961	0.4118	0.4392	1	0.8049	0.925	1	0.9286	0.9524	0.9756	0.6438	0.6415	0.6549	0.8	0.8056	0.7143	0.2482	0.2652	0.233	0.6806	0.6794	0.6667	0.695
1704	0.9242	0.8143	0.7683	0.4872	0.5284	0.5579	1	0.7561	0.8537	0.9778	0.9167	0.9231	0.9783	0.645	0.6613	0.6414	0.8125	0.8333	0.7872	0.2595	0.2759	0.2474	0.6587	0.6667	0.6298	0.6788
1705	0.9286	0.8194	0.7831	0.4855	0.5246	0.5559	1	0.8	0.925	0.9773	0.9111	0.9375	0.9778	0.6304	0.642	0.6399	0.7647	0.7949	0.7647	0.2569	0.2768	0.2448	0.6463	0.6645	0.6298	0.6584
1706	0.9794	0.8878	0.9208	0.4338	0.459	0.4646	1	0.9231	0.9808	1	0.9492	0.9831	0.9831	0.524	0.5507	0.547	0.8485	0.863	0.7647	0.2768	0.2837	0.2474	0.5874	0.6259	0.5963	0.6054
1707	0.9792	0.8866	0.9394	0.4314	0.4623	0.46	1	0.9245	0.9811	1	0.9492	1	1	0.5144	0.5459	0.5388	0.8529	0.8667	0.7714	0.2768	0.2872	0.2509	0.5694	0.619	0.5901	0.5986
1708	0.9596	0.8835	0.9333	0.4618	0.4818	0.4916	1	0.9038	0.9808	1	0.95	0.9833	1	0.5304	0.5603	0.5508	0.9024	0.8696	0.7831	0.2847	0.2915	0.2626	0.6071	0.6243	0.6087	0.6395
1709	0.9388	0.8762	0.9231	0.5199	0.5319	0.5352	0.9811	0.9057	0.9811	0.9846	0.9394	0.9692	0.9846	0.5205	0.5466	0.537	0.9012	0.8478	0.7595	0.2886	0.2896	0.2724	0.6	0.5978	0.5873	0.6067
1710	0.9286	0.875	0.9388	0.5217	0.5368	0.5468	0.9796	0.9184	0.9796	0.9833	0.9524	0.9833	1	0.5299	0.5573	0.5421	0.8767	0.8605	0.7973	0.29	0.2967	0.2796	0.5886	0.6077	0.5851	0.6011
1711	0.9239	0.8788	0.9457	0.5337	0.5354	0.5509	0.9778	0.9111	0.9778	0.9828	0.9508	0.9828	1	0.5276	0.5529	0.5451	0.8696	0.8537	0.7826	0.29	0.2967	0.2796	0.5932	0.6044	0.582	0.6034
1712	0.9556	0.875	0.978	0.5112	0.5188	0.5337	0.9778	0.9111	1	1	0.9649	1	1	0.5301	0.5578	0.5404	0.871	0.8378	0.7778	0.2886	0.2953	0.2724	0.5858	0.6	0.5642	0.5941
1713	0.9535	0.8764	0.9885	0.474	0.4904	0.5016	1	0.95	1	1	0.9362	1	1	0.5185	0.5369	0.5265	0.8525	0.84	0.8197	0.2915	0.2983	0.2626	0.5767	0.5749	0.5771	0.5879
1714	0.9865	0.9467	0.9867	0.4608	0.4791	0.4759	1	0.9697	1	1	1	1	1	0.5	0.5217	0.5259	0.85	0.8235	0.8475	0.2877	0.2955	0.2594	0.5533	0.5649	0.5506	0.5629
1715	0.9861	0.9444	0.9863	0.4773	0.484	0.4936	1	0.9697	1	1	1	1	1	0.4887	0.5182	0.5124	0.8364	0.8065	0.8364	0.2887	0.2931	0.2628	0.5486	0.5714	0.549	0.5734
1716	0.9861	0.9444	0.9863	0.4689	0.4873	0.5	1	0.9697	1	1	1	1	1	0.4795	0.5046	0.5083	0.8364	0.8065	0.8364	0.2887	0.2931	0.2628	0.5385	0.5616	0.5364	0.5664
1717	0.9595	0.8846	0.9867	0.4954	0.5061	0.5269	1	0.9444	1	1	0.9535	1	1	0.5146	0.523	0.5287	0.8333	0.8333	0.85	0.2953	0.303	0.2676	0.5864	0.5808	0.5756	0.5854
1718	0.9459	0.8718	0.9867	0.5091	0.5223	0.538	1	0.9063	1	1	0.9545	1	1	0.5062	0.5185	0.5245	0.8333	0.8356	0.8333	0.2929	0.3007	0.2651	0.5732	0.5858	0.5665	0.5843
1719	0.9733	0.8734	0.9868	0.4985	0.5162	0.5347	1	0.9032	1	1	0.9545	1	1	0.4828	0.4957	0.5079	0.8364	0.8358	0.8	0.2977	0.3054	0.27	0.566	0.5732	0.5595	0.5776
1720	0.9459	0.8481	0.9733	0.5415	0.5559	0.5583	1	0.9032	1	1	0.9583	1	1	0.4815	0.4938	0.5	0.8387	0.8667	0.8125	0.2914	0.299	0.2763	0.5838	0.5967	0.586	0.5852
1721	0.9452	0.8642	0.973	0.5699	0.5831	0.5962	1	0.8889	0.963	1	0.9608	1	1	0.4779	0.4798	0.4779	0.8551	0.8659	0.8056	0.2993	0.2937	0.2834	0.5714	0.5902	0.5759	0.573
1722	0.9219	0.8056	0.9242	0.5795	0.6064	0.609	1	0.875	0.9545	1	0.9333	1	1	0.4783	0.4901	0.4621	0.8333	0.8734	0.7971	0.2951	0.2928	0.2801	0.573	0.6022	0.5692	0.5978
1723	0.9194	0.8028	0.9219	0.5763	0.6098	0.6057	1	0.88	0.9524	1	0.9348	1	1	0.4708	0.498	0.4662	0.8308	0.8533	0.7826	0.2974	0.2941	0.2825	0.5698	0.5892	0.5842	0.5815
1724	0.8364	0.7353	0.8983	0.5581	0.61	0.5718	0.9444	0.9063	0.9444	0.973	0.9048	0.9737	0.973	0.4841	0.5122	0.4773	0.831	0.8471	0.7895	0.2935	0.2945	0.2765	0.5961	0.6143	0.5909	0.6049
1725	0.7872	0.7761	0.8846	0.5235	0.6073	0.5446	1	0.9444	1	0.9706	0.9535	1	1	0.4803	0.5033	0.4675	0.8028	0.8193	0.7895	0.2997	0.3006	0.2915	0.5915	0.5936	0.5794	0.5972
1726	0.8929	0.7576	0.8814	0.563	0.5964	0.5869	0.9333	0.8889	0.9333	0.9737	0.9286	1	1	0.4838	0.5108	0.4618	0.8167	0.8514	0.7714	0.2945	0.2977	0.2774	0.5825	0.592	0.5787	0.598
1727	0.9194	0.7971	0.9219	0.5593	0.5627	0.5765	1	0.9333	0.9565	1	0.94	1	1	0.4612	0.4942	0.4826	0.8039	0.8116	0.7797	0.2805	0.2805	0.2801	0.5625	0.5519	0.5567	0.5611
1728	0.9324	0.85	0.92	0.5344	0.5748	0.5805	1	0.9211	0.9677	1	0.9636	0.9808	1	0.4221	0.4737	0.4691	0.82	0.791	0.8103	0.28	0.2767	0.273	0.5361	0.5632	0.5444	0.5562
1729	0.9451	0.8947	0.9362	0.5179	0.5598	0.5531	1	0.9216	0.9762	1	0.971	0.9848	1	0.4156	0.4675	0.4496	0.8485	0.8148	0.8169	0.2736	0.2838	0.255	0.5427	0.574	0.5367	0.5783
1730	0.9554	0.9145	0.9391	0.5171	0.587	0.5645	1	0.875	0.9821	1	0.9412	0.9877	0.9877	0.4208	0.4751	0.4718	0.8356	0.8222	0.7901	0.2828	0.3098	0.2609	0.5432	0.6024	0.565	0.6037
1731	0.9701	0.903	0.963	0.4909	0.5698	0.5408	1	0.8676	1	1	0.9302	0.9882	0.9882	0.4231	0.5024	0.4809	0.825	0.8352	0.814	0.2901	0.3038	0.2746	0.5497	0.6115	0.5588	0.6026
1732	0.9856	0.9281	0.9786	0.5167	0.5698	0.5599	1	0.8933	1	1	0.9551	0.9888	0.9888	0.4388	0.5313	0.4886	0.8182	0.8315	0.8214	0.2887	0.299	0.2833	0.5357	0.6389	0.5325	0.6014
1733	0.9732	0.906	0.96	0.4765	0.5593	0.5244	1	0.869	0.9872	1	0.9394	0.9794	0.9897	0.4322	0.5412	0.5	0.8481	0.8462	0.8276	0.2911	0.3014	0.2891	0.5524	0.637	0.5478	0.6122
1734	0.9337	0.8869	0.9231	0.4855	0.5571	0.5522	0.9438	0.8421	0.9888	0.9813	0.9266	0.9722	0.972	0.4558	0.5708	0.5124	0.8824	0.8644	0.8364	0.2949	0.3186	0.2872	0.6105	0.6971	0.6158	0.6761
1735	0.8865	0.8446	0.8989	0.5226	0.6	0.5977	0.9412	0.768	0.9619	0.9675	0.8538	0.9597	0.9355	0.4696	0.5685	0.5129	0.8482	0.791	0.7692	0.299	0.3322	0.2895	0.599	0.6782	0.6175	0.6583
1736	0.8341	0.7342	0.8894	0.5882	0.6	0.6232	0.8952	0.6337	0.9077	0.9355	0.7389	0.9367	0.8987	0.5249	0.6133	0.5169	0.8041	0.7735	0.7597	0.3019	0.3366	0.299	0.6557	0.684	0.6477	0.6898
1737	0.7611	0.6544	0.8814	0.5974	0.6059	0.6337	0.8253	0.5671	0.8	0.8808	0.6426	0.9282	0.8426	0.551	0.6452	0.5181	0.7663	0.7606	0.7143	0.3077	0.3419	0.3048	0.6749	0.7083	0.6358	0.7028
1738	0.8154	0.737	0.8925	0.5387	0.6145	0.6044	0.7709	0.5741	0.7261	0.8683	0.7214	0.9028	0.8427	0.5986	0.6947	0.5926	0.7512	0.7437	0.6951	0.3223	0.3389	0.3158	0.6882	0.7358	0.6572	0.7052
1739	0.8504	0.8184	0.8841	0.5318	0.6278	0.611	0.7778	0.7351	0.6393	0.8635	0.795	0.8696	0.87	0.6639	0.7783	0.675	0.7256	0.7552	0.7056	0.3069	0.3138	0.3219	0.7093	0.7922	0.6811	0.7193
1740	0.896	0.8842	0.8822	0.5517	0.59	0.6386	0.8316	0.8393	0.5894	0.9063	0.8765	0.794	0.8832	0.686	0.8025	0.7358	0.7453	0.793	0.7511	0.2602	0.2639	0.2649	0.7487	0.8624	0.7081	0.7969
1741	0.9243	0.9216	0.9091	0.5332	0.5724	0.595	0.9	0.8942	0.6997	0.9309	0.9196	0.8254	0.9226	0.6639	0.7706	0.7547	0.7772	0.8075	0.7729	0.2278	0.2385	0.2364	0.7778	0.8591	0.7414	0.8431
1742	0.9514	0.9486	0.9543	0.5144	0.5526	0.5874	0.9271	0.9207	0.7759	0.9555	0.9467	0.905	0.9585	0.6126	0.7113	0.6944	0.7865	0.803	0.7828	0.2165	0.2235	0.2213	0.7333	0.8571	0.7255	0.8209
1743	0.9799	0.9713	0.9715	0.4702	0.5142	0.5475	0.9596	0.9707	0.8529	0.9873	0.9683	0.9365	0.9746	0.5327	0.6915	0.6547	0.8092	0.8525	0.7923	0.2134	0.2244	0.2213	0.7323	0.8548	0.6901	0.7778
1744	0.991	0.988	0.985	0.4079	0.4617	0.4726	0.9802	0.9763	0.917	0.99	0.9767	0.9635	0.9934	0.5306	0.6463	0.6667	0.8373	0.8636	0.8659	0.2112	0.2213	0.2183	0.7521	0.8393	0.7313	0.8103
1745	0.9901	0.9901	0.9868	0.3108	0.3571	0.3691	0.981	0.9763	0.9431	0.9892	0.982	0.9748	0.9928	0.5652	0.6667	0.6754	0.8354	0.8554	0.9551	0.208	0.2183	0.2151	0.7429	0.8269	0.8364	0.8365
1746	0.9895	0.993	0.9895	0.2696	0.2961	0.3117	0.9738	0.9738	0.9479	0.9816	0.9816	0.9779	0.9853	0.6071	0.6761	0.717	0.8387	0.8571	0.9603	0.1984	0.2129	0.2056	0.7766	0.8105	0.8713	0.8404
1747	0.9891	0.9964	0.9891	0.2395	0.249	0.249	0.9677	0.9839	0.9624	0.9813	0.9925	0.9776	0.9925	0.6133	0.7015	0.734	0.8408	0.8773	0.9673	0.2024	0.2129	0.2137	0.7667	0.8444	0.871	0.8556
1748	0.9855	0.9928	0.9891	0.2013	0.2114	0.2107	0.9692	0.9846	0.9692	0.9783	0.9892	0.9783	0.9856	0.5915	0.6923	0.7283	0.8485	0.8779	0.9632	0.2024	0.2129	0.2137	0.7586	0.8222	0.8696	0.8391
1749	0.9866	0.9866	0.9866	0.1992	0.2037	0.2091	0.972	0.986	0.9626	0.9799	0.9866	0.9766	0.9866	0.6027	0.7015	0.734	0.8412	0.8827	0.9647	0.2024	0.2097	0.2137	0.7634	0.8316	0.8788	0.8511
1750	0.9663	0.9803	0.9747	0.2633	0.2593	0.2842	0.9745	0.9745	0.9197	0.9777	0.9777	0.9638	0.9777	0.5875	0.6901	0.7143	0.8387	0.8586	0.9153	0.2016	0.2097	0.2137	0.7778	0.8476	0.8661	0.8598
1751	0.9748	0.9804	0.9804	0.2241	0.2218	0.2438	0.9759	0.9759	0.9207	0.9809	0.9782	0.97	0.9809	0.5432	0.6892	0.6907	0.8229	0.8528	0.9479	0.2056	0.2065	0.2137	0.7477	0.8411	0.8929	0.8692
1752	0.9659	0.979	0.979	0.2043	0.2041	0.2381	0.9675	0.9704	0.8757	0.9752	0.9777	0.9553	0.9801	0.6413	0.7215	0.7048	0.798	0.8325	0.945	0.2056	0.2065	0.2137	0.7787	0.8246	0.8824	0.8772
1753	0.9806	0.9861	0.9889	0.1715	0.1714	0.2	0.9725	0.9847	0.9083	0.9819	0.9897	0.9665	0.9897	0.6563	0.7317	0.7009	0.7981	0.8364	0.9375	0.1992	0.2	0.2073	0.7742	0.8197	0.8618	0.8739
1754	0.9744	0.9886	0.9886	0.1604	0.1434	0.1872	0.957	0.9857	0.9312	0.9728	0.9901	0.9653	0.9876	0.6566	0.7108	0.6542	0.8086	0.8657	0.9343	0.2073	0.2	0.2073	0.7717	0.8468	0.8661	0.8689
1755	0.9833	0.9933	0.9933	0.1366	0.1148	0.1656	0.9613	0.997	0.9613	0.9792	0.9974	0.987	0.9948	0.5789	0.6234	0.5743	0.955	0.9502	0.9175	0.2041	0.1967	0.2041	0.8455	0.8716	0.819	0.8829
1756	0.9796	0.9932	0.9932	0.1253	0.1148	0.1626	0.9537	0.9973	0.9591	0.9774	0.9975	0.9874	0.995	0.5648	0.6495	0.5702	0.9403	0.9303	0.8922	0.2041	0.1967	0.2041	0.8618	0.8583	0.792	0.877
1757	0.9786	0.9964	0.9929	0.1276	0.1173	0.1667	0.9312	0.9974	0.955	0.9699	0.9975	0.985	0.995	0.5254	0.6364	0.5645	0.932	0.9272	0.89	0.2041	0.2049	0.2008	0.8507	0.8636	0.7868	0.8722
1758	0.9745	0.9964	0.9927	0.1387	0.1237	0.1639	0.8997	0.9974	0.9589	0.952	0.9975	0.9798	0.9949	0.5267	0.6587	0.5845	0.9299	0.9352	0.8945	0.2137	0.2146	0.2137	0.8252	0.8681	0.7838	0.8542
1759	0.9739	0.9963	0.9963	0.1447	0.1372	0.1639	0.8634	0.9923	0.9562	0.9388	0.9949	0.977	0.9949	0.5497	0.6828	0.5975	0.9037	0.922	0.8767	0.2169	0.22	0.2169	0.8101	0.8462	0.7547	0.8481
1760	0.9733	0.9962	0.9962	0.1319	0.1298	0.1822	0.8059	0.9894	0.9495	0.9079	0.9921	0.9763	0.9947	0.5896	0.7134	0.5944	0.9058	0.9193	0.8667	0.2283	0.2323	0.2222	0.8057	0.8497	0.7684	0.8448
1761	0.9664	0.9888	0.9963	0.1607	0.1552	0.2073	0.7593	0.9815	0.9418	0.8802	0.9818	0.9766	0.9922	0.5567	0.712	0.5539	0.8918	0.9217	0.8664	0.2557	0.2595	0.2586	0.8	0.8534	0.7653	0.8351
1762	0.9638	0.9891	0.9928	0.164	0.179	0.2115	0.704	0.976	0.928	0.8628	0.9841	0.9683	0.9868	0.5024	0.7157	0.5253	0.8632	0.9103	0.8559	0.2751	0.2734	0.2724	0.7678	0.8606	0.7559	0.7952
1763	0.9645	0.9858	0.9929	0.1627	0.1881	0.213	0.6712	0.9726	0.9452	0.8633	0.9785	0.9704	0.9812	0.4667	0.6976	0.4823	0.8625	0.9087	0.8595	0.3004	0.306	0.2979	0.7445	0.8475	0.7333	0.7813
1764	0.9609	0.9858	0.9929	0.1751	0.2208	0.224	0.6506	0.9631	0.9459	0.8532	0.975	0.9721	0.9805	0.4346	0.7064	0.4772	0.8602	0.9072	0.8608	0.3174	0.3276	0.3151	0.7143	0.8559	0.7186	0.7739
1765	0.9676	0.9954	1	0.171	0.2044	0.2022	0.7175	0.9773	0.9513	0.8721	0.9901	0.977	0.9934	0.4273	0.6847	0.4843	0.8433	0.8935	0.8433	0.3045	0.3145	0.3077	0.7051	0.8524	0.7183	0.7736
1766	0.9738	0.9948	1	0.1754	0.2048	0.2085	0.757	0.9718	0.9613	0.9025	0.9891	0.9819	0.9928	0.4118	0.6531	0.47	0.839	0.8873	0.8439	0.3048	0.311	0.3056	0.6923	0.83	0.7073	0.7685
1767	0.973	0.9946	1	0.1773	0.196	0.2	0.7368	0.9698	0.9623	0.9066	0.9882	0.9843	0.9922	0.4018	0.6443	0.4722	0.8376	0.8838	0.8434	0.3061	0.3158	0.3069	0.6814	0.8256	0.7129	0.7688
1768	0.9831	0.9492	0.8333	0.4059	0.4267	0.4424	1	0.9487	0.7857	1	0.9722	0.9231	1	0.6667	0.6711	0.6915	0.7576	0.8	0.7073	0.2243	0.2281	0.2214	0.7168	0.7573	0.7016	0.7257
1769	0.9851	0.9552	0.8553	0.3855	0.4235	0.4237	1	0.9512	0.8636	1	0.973	0.95	1	0.6393	0.6667	0.6699	0.7647	0.8	0.675	0.2235	0.2311	0.2235	0.6838	0.7364	0.6667	0.7009
1770	0.9855	0.9275	0.8718	0.3853	0.4225	0.4232	0.9556	0.9778	0.8696	1	0.95	0.9286	1	0.6349	0.6316	0.6682	0.7429	0.7778	0.6905	0.2302	0.234	0.2264	0.6833	0.6847	0.6667	0.6864
1771	0.9859	0.9155	0.8765	0.3844	0.44	0.4327	0.9535	0.9535	0.9091	1	0.9524	0.9545	1	0.6313	0.6278	0.674	0.7429	0.7778	0.6829	0.2331	0.2434	0.2247	0.6585	0.681	0.6525	0.6612
1772	0.9059	0.8506	0.798	0.4494	0.4613	0.4846	0.9444	0.8305	0.8136	0.9649	0.8983	0.873	0.9828	0.6475	0.638	0.6654	0.7692	0.8095	0.7833	0.2509	0.2686	0.2421	0.6688	0.669	0.6571	0.6733
1773	0.9383	0.8916	0.8526	0.3961	0.4264	0.4426	0.9808	0.8491	0.8868	0.9615	0.9434	0.9636	0.9808	0.6407	0.6364	0.6576	0.7692	0.8	0.75	0.2436	0.2609	0.2274	0.669	0.6818	0.6503	0.6812
1774	0.9398	0.8824	0.8351	0.4148	0.4317	0.4595	0.9808	0.8519	0.9259	0.963	0.9455	0.9474	0.9815	0.6383	0.6338	0.6578	0.7857	0.8095	0.7627	0.2509	0.2652	0.2313	0.6621	0.6815	0.6446	0.6761
1775	0.9277	0.8605	0.8247	0.4591	0.4832	0.4865	0.9811	0.8393	0.9286	0.9821	0.9474	0.95	0.9825	0.6322	0.625	0.6507	0.7917	0.82	0.791	0.2535	0.2737	0.2378	0.6581	0.6531	0.6497	0.6688
1776	0.9554	0.906	0.9	0.4512	0.4682	0.4602	1	0.8833	0.9831	1	0.9583	0.9722	0.9859	0.5556	0.5759	0.5697	0.878	0.871	0.7738	0.2724	0.2862	0.25	0.6319	0.6607	0.6389	0.6467
1777	0.9649	0.8983	0.9008	0.4524	0.4733	0.4744	1	0.8966	0.9828	1	0.9571	0.9714	0.9855	0.5467	0.5611	0.5582	0.875	0.8764	0.7711	0.2842	0.2945	0.2551	0.6164	0.6398	0.6271	0.6273
1778	0.9286	0.8898	0.9076	0.4714	0.4899	0.4983	0.9833	0.9016	0.9833	0.9859	0.9583	0.9722	0.9859	0.542	0.569	0.5589	0.8824	0.8586	0.7701	0.2953	0.2997	0.27	0.6193	0.6444	0.6158	0.6425
1779	0.956	0.8723	0.989	0.4919	0.5032	0.5144	1	0.9535	1	1	0.9423	1	1	0.5144	0.5369	0.5336	0.8571	0.8312	0.8254	0.2896	0.3064	0.27	0.5868	0.5848	0.5682	0.5988
1780	0.963	0.9048	0.9878	0.4673	0.4754	0.4854	1	0.9444	1	1	0.9545	1	1	0.5168	0.5314	0.5402	0.85	0.8378	0.8475	0.2983	0.3051	0.266	0.5696	0.5706	0.5799	0.5813
1781	0.9506	0.8721	0.9878	0.511	0.5155	0.5292	1	0.9474	1	1	0.9583	1	1	0.5082	0.5369	0.5281	0.85	0.8219	0.8197	0.2886	0.302	0.2724	0.5583	0.5906	0.56	0.5783
1782	0.9865	0.9474	0.9867	0.4656	0.4805	0.4744	1	1	1	1	1	1	1	0.4957	0.5085	0.5292	0.8571	0.8219	0.8548	0.2949	0.3085	0.266	0.5669	0.5767	0.5774	0.5786
1783	0.9855	0.9565	0.9855	0.4585	0.4791	0.471	1	1	1	1	1	1	1	0.4868	0.5154	0.5121	0.8113	0.8	0.8519	0.2887	0.2955	0.2619	0.5448	0.5676	0.5359	0.5753
1784	0.9444	0.8462	0.9863	0.5559	0.5645	0.56	1	0.9032	1	1	0.9545	1	1	0.5058	0.5214	0.525	0.8393	0.8472	0.8167	0.2993	0.3036	0.2866	0.5771	0.5912	0.5699	0.5876
1785	0.9444	0.8519	0.9726	0.5449	0.5632	0.5521	1	0.8929	1	1	0.9556	1	1	0.4961	0.5097	0.5125	0.8276	0.84	0.8	0.3016	0.3016	0.289	0.573	0.5784	0.5714	0.5801
1786	0.9242	0.8421	0.9701	0.5678	0.5877	0.5908	1	0.88	1	0.9737	0.9268	1	1	0.5165	0.5219	0.4983	0.8413	0.859	0.7969	0.2951	0.3007	0.2825	0.5947	0.6	0.5678	0.5969
1787	0.8814	0.8	0.9167	0.5903	0.6096	0.5871	0.9474	0.9091	0.9474	0.973	0.9268	1	1	0.5208	0.5313	0.4984	0.8254	0.8289	0.7813	0.2922	0.2955	0.2853	0.6041	0.6127	0.5869	0.605
1788	0.8793	0.7971	0.9167	0.5947	0.6162	0.5947	1	0.9091	0.95	0.9737	0.9286	1	1	0.4816	0.4926	0.4658	0.8333	0.8462	0.7612	0.2932	0.2932	0.2816	0.5895	0.5876	0.5777	0.5789
1789	0.8596	0.7681	0.8966	0.5776	0.6121	0.584	0.9444	0.913	0.9444	0.9737	0.9302	1	1	0.4823	0.5018	0.4638	0.8261	0.8519	0.7746	0.2955	0.2955	0.2765	0.5859	0.5862	0.5701	0.585
1790	0.8333	0.7424	0.8909	0.5581	0.6096	0.5682	0.9375	0.875	0.9375	0.9722	0.9024	1	0.9722	0.4704	0.5	0.4727	0.8286	0.8395	0.7534	0.3067	0.3035	0.2902	0.6	0.6048	0.5773	0.599
1791	0.7674	0.7778	0.8667	0.5283	0.6247	0.5431	1	0.9394	1	1	0.9512	1	1	0.4871	0.5032	0.4773	0.8088	0.8077	0.7838	0.3019	0.3019	0.3067	0.5972	0.6054	0.5847	0.6073
1792	0.8333	0.7302	0.88	0.5362	0.6015	0.5392	0.9286	0.9	0.9286	1	0.9268	0.9697	0.9697	0.4728	0.5084	0.4717	0.8235	0.8293	0.8082	0.2975	0.3016	0.2893	0.5981	0.6047	0.5895	0.6085
1793	0.9322	0.8333	0.918	0.5541	0.5663	0.5802	1	0.9167	0.9444	1	0.9362	1	1	0.451	0.4783	0.47	0.8	0.8308	0.7966	0.2918	0.2829	0.2792	0.5491	0.548	0.5544	0.5537
1794	0.9394	0.8551	0.9701	0.5176	0.5496	0.5435	1	0.88	1	1	0.9574	1	1	0.3867	0.4342	0.4414	0.8222	0.8125	0.8333	0.2785	0.2785	0.2682	0.5067	0.5253	0.5122	0.5195
1795	0.9552	0.8696	0.9853	0.5027	0.5508	0.5507	1	0.9231	1	1	0.9787	1	1	0.3965	0.4273	0.4348	0.8491	0.8169	0.8276	0.2761	0.2795	0.26	0.5195	0.5313	0.5179	0.535
1796	0.9524	0.8851	0.9765	0.4986	0.5541	0.551	1	0.9565	1	1	0.9677	1	1	0.4079	0.4405	0.4414	0.8308	0.7722	0.7879	0.277	0.2872	0.255	0.5244	0.5536	0.5367	0.5576
1797	0.9528	0.8818	0.9159	0.5127	0.5664	0.5738	0.9811	0.873	1	1	0.9494	0.9865	0.9865	0.4267	0.4589	0.4453	0.7703	0.7889	0.7403	0.277	0.2939	0.2525	0.5329	0.564	0.5543	0.5621
1798	0.96	0.8898	0.9365	0.503	0.5714	0.5481	0.9831	0.8636	1	1	0.9419	0.9759	0.9759	0.414	0.4583	0.4549	0.7848	0.7826	0.7586	0.2872	0.3108	0.2617	0.5155	0.5583	0.5393	0.5671
1799	0.971	0.9137	0.964	0.4876	0.5738	0.5569	1	0.8676	0.9846	1	0.931	0.9884	0.9884	0.4175	0.5196	0.4741	0.8395	0.8478	0.8202	0.2901	0.3038	0.2814	0.5592	0.6387	0.5569	0.6218
1800	0.965	0.9034	0.9517	0.481	0.5618	0.5422	0.9857	0.8289	0.9857	1	0.9362	1	0.989	0.4381	0.5388	0.4851	0.8537	0.8387	0.8202	0.2901	0.3072	0.2847	0.5686	0.6646	0.5562	0.6352
1801	0.9136	0.8667	0.9036	0.5204	0.5763	0.593	0.9518	0.8247	0.988	0.98	0.9135	0.9604	0.96	0.4756	0.5682	0.5181	0.8788	0.8607	0.7876	0.2929	0.3232	0.2819	0.6	0.6796	0.6231	0.6556
1802	0.8708	0.7947	0.8859	0.5506	0.6114	0.6093	0.9394	0.7165	0.9412	0.9516	0.8129	0.9597	0.9286	0.4882	0.5766	0.5341	0.8545	0.7554	0.7881	0.3013	0.3311	0.2908	0.603	0.6748	0.6301	0.6618
1803	0.8325	0.7234	0.8952	0.5975	0.62	0.6193	0.8926	0.6082	0.8819	0.9333	0.7135	0.9481	0.8896	0.5282	0.6233	0.5215	0.7958	0.7857	0.7763	0.3084	0.3366	0.3023	0.6571	0.7031	0.6567	0.704
1804	0.738	0.6246	0.8553	0.6204	0.6111	0.6477	0.7987	0.5665	0.7901	0.8462	0.6154	0.8984	0.8128	0.5462	0.639	0.5245	0.7684	0.7667	0.7188	0.3003	0.3441	0.3028	0.6619	0.701	0.625	0.7083
1805	0.7596	0.6647	0.8605	0.5738	0.6036	0.6306	0.75	0.5316	0.719	0.8186	0.625	0.9013	0.824	0.5757	0.6909	0.5447	0.7536	0.7348	0.6869	0.3062	0.3443	0.3065	0.6783	0.7292	0.6254	0.7059
1806	0.7937	0.7068	0.8615	0.5347	0.6334	0.6104	0.7333	0.6054	0.6525	0.8296	0.7042	0.8691	0.8123	0.6246	0.7376	0.6	0.7289	0.7317	0.6639	0.3131	0.33	0.3121	0.692	0.749	0.6503	0.7164
1807	0.8005	0.7881	0.8542	0.5331	0.6384	0.617	0.7381	0.7	0.5719	0.8269	0.758	0.8287	0.8354	0.6783	0.7967	0.6622	0.7241	0.7339	0.668	0.3093	0.3162	0.3242	0.7167	0.7869	0.6704	0.7172
1808	0.9013	0.8892	0.8972	0.5464	0.615	0.6481	0.8391	0.8379	0.6395	0.915	0.8867	0.8366	0.9076	0.6508	0.7836	0.696	0.765	0.7949	0.7522	0.279	0.2826	0.2826	0.7178	0.8317	0.6816	0.75
1809	0.9443	0.9335	0.9471	0.5416	0.5947	0.6157	0.9281	0.9032	0.7557	0.9712	0.94	0.8966	0.9598	0.5874	0.7364	0.6512	0.795	0.8178	0.7843	0.2405	0.2471	0.251	0.7091	0.8494	0.6743	0.7622
1810	0.9721	0.9721	0.9722	0.5111	0.5673	0.5757	0.9682	0.9366	0.8662	0.9815	0.9662	0.9475	0.9815	0.5	0.6875	0.5867	0.8315	0.8466	0.8021	0.2266	0.2335	0.2335	0.7214	0.8309	0.6554	0.7464
1811	0.9911	0.9852	0.9822	0.4595	0.5043	0.5254	0.9771	0.9734	0.9084	0.9902	0.977	0.9706	0.9902	0.4909	0.6667	0.6058	0.8452	0.8603	0.8508	0.2143	0.2213	0.2213	0.7073	0.8595	0.6884	0.7581
1812	0.9906	0.9875	0.9875	0.3295	0.3866	0.3983	0.9871	0.9785	0.9227	0.9899	0.9798	0.9731	0.9933	0.5109	0.65	0.6825	0.8405	0.8547	0.9568	0.2112	0.2213	0.2183	0.7407	0.8241	0.8319	0.8302
1813	0.9902	0.987	0.987	0.2832	0.3285	0.3362	0.9769	0.9769	0.9306	0.9862	0.9827	0.9689	0.9862	0.5517	0.6486	0.6903	0.8282	0.8538	0.9565	0.2048	0.2191	0.212	0.7624	0.8155	0.8624	0.8416
1814	0.9864	0.9864	0.9864	0.2644	0.2778	0.2902	0.9707	0.9756	0.9515	0.9825	0.9825	0.9754	0.9825	0.619	0.6957	0.7308	0.8491	0.8735	0.9548	0.1984	0.2129	0.2097	0.7766	0.8316	0.85	0.8511
1815	0.9861	0.9861	0.9861	0.2337	0.2393	0.2531	0.9698	0.9799	0.9548	0.9824	0.9859	0.9789	0.9859	0.6329	0.7015	0.7449	0.8438	0.8802	0.9679	0.1984	0.2097	0.2137	0.7692	0.8444	0.871	0.8523
1816	0.9865	0.9865	0.9832	0.2199	0.2254	0.2422	0.9713	0.9761	0.9524	0.9798	0.9832	0.9764	0.9832	0.6375	0.7059	0.7396	0.8373	0.8851	0.9691	0.2016	0.2097	0.2137	0.7684	0.8511	0.875	0.8696
1817	0.9677	0.9795	0.9765	0.2644	0.2684	0.2919	0.9739	0.9776	0.9291	0.9769	0.9769	0.9683	0.9827	0.6163	0.6901	0.7059	0.8362	0.875	0.9494	0.2056	0.2097	0.2137	0.7745	0.86	0.8962	0.8824
1818	0.9589	0.9699	0.9753	0.2698	0.2716	0.2967	0.9661	0.9661	0.9017	0.9757	0.9757	0.9595	0.9757	0.5955	0.7013	0.7064	0.8214	0.8607	0.9192	0.2056	0.2065	0.2137	0.7712	0.8584	0.877	0.8803
1819	0.9749	0.9833	0.9833	0.1903	0.1865	0.2165	0.9738	0.9836	0.9213	0.9813	0.984	0.968	0.9867	0.593	0.72	0.7157	0.801	0.8492	0.9444	0.2056	0.2065	0.2137	0.7607	0.8288	0.8889	0.8739
1820	0.9631	0.9789	0.9815	0.1937	0.1906	0.2195	0.9504	0.9738	0.8717	0.9678	0.9802	0.9432	0.9827	0.6701	0.7375	0.7009	0.7816	0.8349	0.9369	0.2024	0.2033	0.2105	0.7638	0.8167	0.8689	0.8729
1821	0.9674	0.9864	0.9864	0.1646	0.1493	0.1889	0.9564	0.9826	0.9012	0.9704	0.9877	0.963	0.9877	0.6667	0.7215	0.6857	0.7867	0.8303	0.9346	0.2033	0.2	0.2073	0.752	0.8279	0.8629	0.8678
1822	0.9713	0.9936	0.9904	0.1242	0.1129	0.165	0.9608	0.997	0.9578	0.9738	0.9974	0.9843	0.9948	0.6067	0.6842	0.6531	0.8416	0.9552	0.922	0.2073	0.2	0.2073	0.7931	0.9009	0.8655	0.885
1823	0.9823	1	0.9929	0.1201	0.1029	0.1595	0.956	0.9971	0.9619	0.9764	0.9974	0.9869	0.9948	0.5595	0.6301	0.6237	0.9418	0.9365	0.8912	0.2008	0.1934	0.2008	0.8713	0.8438	0.7981	0.8687
1824	0.9763	0.9966	0.9932	0.1328	0.1109	0.166	0.936	0.9973	0.9547	0.97	0.9975	0.9875	0.9925	0.6053	0.6857	0.6303	0.9278	0.9282	0.895	0.2008	0.1934	0.1975	0.8862	0.8559	0.7967	0.875
1825	0.9718	0.9965	0.993	0.1349	0.1091	0.168	0.8851	0.9974	0.9582	0.9521	0.9975	0.9824	0.995	0.563	0.6637	0.6111	0.9246	0.9303	0.8922	0.2008	0.2016	0.1942	0.8504	0.8651	0.7813	0.8651
1826	0.9721	1	0.996	0.1444	0.1216	0.1636	0.8877	0.9973	0.9652	0.9528	0.9974	0.979	0.9948	0.5462	0.6532	0.5971	0.904	0.9192	0.87	0.2073	0.2082	0.2041	0.814	0.8425	0.7615	0.8295
1827	0.971	1	1	0.1441	0.1286	0.1625	0.8757	0.9946	0.9568	0.9519	0.9947	0.9786	0.9947	0.5455	0.6715	0.6013	0.9052	0.9242	0.8685	0.2169	0.2169	0.2137	0.8056	0.8462	0.7568	0.8483
1828	0.9741	0.9957	1	0.1329	0.129	0.173	0.8324	0.9888	0.9553	0.9256	0.9917	0.9752	0.9945	0.5732	0.7006	0.6	0.9019	0.9252	0.8611	0.2129	0.2169	0.2065	0.8084	0.8606	0.7706	0.8503
1829	0.9697	0.9957	1	0.1504	0.1453	0.1932	0.7927	0.9832	0.9552	0.9058	0.9861	0.9751	0.9889	0.55	0.711	0.5538	0.893	0.9163	0.8571	0.2314	0.2383	0.2344	0.7898	0.8506	0.7514	0.8343
1830	0.9705	0.9958	1	0.1663	0.1537	0.2099	0.7544	0.9854	0.9561	0.8825	0.9885	0.9713	0.9914	0.4821	0.7011	0.5427	0.8512	0.9019	0.8565	0.2697	0.2679	0.2669	0.7749	0.8556	0.7579	0.8085
1831	0.9663	0.9952	1	0.1595	0.1503	0.2035	0.7605	0.9806	0.9579	0.8952	0.9872	0.9777	0.9904	0.445	0.6685	0.5258	0.8462	0.8995	0.8517	0.2751	0.2734	0.2724	0.746	0.8478	0.754	0.7903
1832	0.9745	0.9949	1	0.1613	0.1656	0.2074	0.7609	0.9832	0.9596	0.8969	0.9931	0.9792	0.9966	0.4315	0.648	0.4822	0.8439	0.8981	0.8495	0.2821	0.293	0.2857	0.7433	0.8462	0.7419	0.7892
1833	0.9665	0.9952	1	0.1795	0.1846	0.2102	0.7372	0.9727	0.959	0.8801	0.9897	0.9828	0.9931	0.4393	0.6543	0.4976	0.851	0.8894	0.8462	0.2918	0.2996	0.2975	0.7353	0.8402	0.7437	0.7828
1834	0.9657	0.9951	1	0.1761	0.1828	0.2106	0.7174	0.971	0.9601	0.8768	0.9891	0.9854	0.9927	0.4491	0.6455	0.5024	0.8465	0.8911	0.8515	0.2997	0.3022	0.305	0.7192	0.8394	0.7411	0.7766
1835	0.9836	0.9836	0.8382	0.4217	0.426	0.4201	0.9722	0.9444	0.7632	1	0.9722	0.8684	1	0.6959	0.6783	0.7202	0.8	0.8	0.7073	0.2184	0.2222	0.2154	0.7429	0.7473	0.7217	0.7453
1836	0.9844	0.9531	0.8472	0.4116	0.4111	0.4414	1	0.95	0.814	1	0.973	0.9268	1	0.6685	0.6711	0.6866	0.7714	0.8	0.6905	0.2243	0.2281	0.2252	0.7117	0.7624	0.6777	0.7232
1837	0.9857	0.9571	0.8608	0.4176	0.4313	0.4441	1	0.9556	0.7872	1	0.975	0.9545	1	0.6484	0.6728	0.6762	0.7632	0.8158	0.7292	0.2281	0.2281	0.2176	0.6975	0.7568	0.6692	0.7034
1838	0.9859	0.9577	0.875	0.4167	0.4462	0.433	1	0.9792	0.8776	1	1	0.9556	1	0.625	0.6438	0.6585	0.7805	0.825	0.7292	0.2243	0.2348	0.2176	0.6783	0.7315	0.6538	0.6957
1839	0.975	0.9125	0.883	0.3975	0.4286	0.4355	0.9455	0.9818	0.875	1	0.9565	0.96	1	0.6283	0.6328	0.6741	0.7955	0.7955	0.75	0.236	0.2434	0.2322	0.6774	0.7034	0.6621	0.6694
1840	0.9438	0.8989	0.8932	0.3794	0.4399	0.4528	0.9492	0.9322	0.8833	0.9828	0.931	0.9677	0.9828	0.6436	0.6339	0.6851	0.7959	0.82	0.7692	0.2313	0.2491	0.2305	0.6667	0.712	0.671	0.6794
1841	0.9192	0.8824	0.8348	0.4235	0.4492	0.4916	0.9385	0.8358	0.8507	0.9701	0.942	0.9028	0.9706	0.6311	0.6459	0.6667	0.8182	0.8393	0.7821	0.2518	0.2662	0.2286	0.6781	0.6957	0.6667	0.6897
1842	0.9029	0.8667	0.8226	0.4682	0.4719	0.5017	0.9219	0.8116	0.8116	0.9559	0.8857	0.8933	0.9565	0.6426	0.6416	0.6631	0.7857	0.8167	0.7436	0.2535	0.2737	0.2378	0.6728	0.6842	0.6667	0.6855
1843	0.9223	0.8762	0.8403	0.4416	0.4603	0.4914	0.9559	0.8472	0.8592	0.9718	0.9178	0.9221	0.9861	0.634	0.6209	0.6528	0.7857	0.8136	0.7722	0.2544	0.2746	0.2351	0.6753	0.6783	0.6575	0.6821
1844	0.9127	0.8939	0.8963	0.4674	0.4746	0.4755	0.9722	0.8767	0.9722	0.9756	0.9524	0.9759	0.9634	0.5758	0.5921	0.5703	0.8736	0.8654	0.7753	0.2799	0.2969	0.2576	0.628	0.6647	0.6196	0.6471
1845	0.9147	0.8806	0.8978	0.4726	0.4882	0.4914	0.971	0.8857	0.9855	0.975	0.9518	0.9753	0.975	0.5636	0.5855	0.5594	0.875	0.85	0.7727	0.2891	0.3003	0.2601	0.6337	0.6571	0.6243	0.6494
1846	0.9141	0.8955	0.9023	0.4814	0.4983	0.4966	0.971	0.8873	0.9855	0.9756	0.9529	0.9639	0.9756	0.5394	0.5702	0.5465	0.8876	0.8544	0.7667	0.2896	0.2973	0.27	0.6023	0.6319	0.6042	0.6257
1847	0.9167	0.86	0.9789	0.5285	0.534	0.5387	0.9792	0.9167	0.9792	0.9833	0.9355	1	1	0.5249	0.5382	0.5284	0.8438	0.8052	0.7879	0.2937	0.3003	0.2843	0.5978	0.5924	0.5833	0.5967
1848	0.9348	0.8542	0.989	0.5285	0.5342	0.5356	0.9778	0.9333	1	0.9821	0.9483	1	1	0.5059	0.5315	0.5236	0.8387	0.84	0.8125	0.2947	0.3023	0.282	0.5621	0.5852	0.5628	0.5789
1849	0.9302	0.8587	0.9765	0.5285	0.5413	0.5399	0.975	0.925	1	0.9796	0.9615	1	1	0.5097	0.5308	0.5214	0.8305	0.8243	0.7937	0.2961	0.3026	0.2866	0.5698	0.581	0.5645	0.5771
1850	0.9481	0.875	0.987	0.5219	0.5232	0.5262	1	0.9722	1	1	0.9545	1	1	0.4939	0.5164	0.5149	0.8448	0.8493	0.8305	0.291	0.2987	0.2724	0.5556	0.5882	0.5575	0.5732
1851	0.9851	0.9851	0.9851	0.46	0.4823	0.4855	1	1	1	1	1	1	1	0.4753	0.491	0.5041	0.8	0.807	0.8431	0.2828	0.2931	0.2594	0.5282	0.5448	0.5267	0.5455
1852	0.9857	0.9452	0.9859	0.5016	0.5077	0.5184	1	0.9688	1	1	1	1	1	0.4833	0.5	0.517	0.8393	0.863	0.8393	0.2896	0.3064	0.2676	0.5535	0.5758	0.5731	0.559
1853	0.9722	0.8816	0.9863	0.5077	0.5359	0.5271	1	0.9677	1	1	0.9535	1	1	0.4918	0.5062	0.5094	0.8475	0.8493	0.85	0.2886	0.3054	0.2724	0.5617	0.5858	0.5771	0.5732
1854	0.9577	0.8533	0.9861	0.528	0.5447	0.5418	1	0.9333	1	1	0.9524	1	1	0.4878	0.502	0.5037	0.85	0.8667	0.8387	0.3026	0.3102	0.2866	0.5542	0.5805	0.5667	0.574
1855	0.9437	0.8462	0.9861	0.5527	0.5718	0.5714	1	0.9231	1	1	0.9545	1	1	0.4743	0.4822	0.4689	0.8462	0.8625	0.8358	0.2984	0.3026	0.2857	0.5722	0.5806	0.5526	0.5714
1856	0.9437	0.8442	0.9722	0.5534	0.5722	0.5691	1	0.9231	1	1	0.9574	1	1	0.4615	0.4737	0.4515	0.8485	0.8795	0.8429	0.2984	0.3026	0.2857	0.5657	0.5956	0.5561	0.5698
1857	0.9412	0.84	0.971	0.5746	0.594	0.6059	1	0.9167	1	1	0.9556	1	1	0.449	0.459	0.4515	0.8571	0.8659	0.8378	0.3007	0.2937	0.2801	0.5568	0.5847	0.5759	0.5642
1858	0.8772	0.7857	0.8983	0.5635	0.6131	0.5754	1	0.9091	0.9412	0.9744	0.9318	1	1	0.4725	0.4945	0.4564	0.8261	0.85	0.7808	0.2955	0.2955	0.2788	0.5751	0.5838	0.5735	0.5816
1859	0.7949	0.7895	0.8718	0.5257	0.6184	0.5286	1	0.931	1	1	0.9429	1	1	0.4805	0.4968	0.4742	0.8209	0.8052	0.7945	0.3019	0.3019	0.311	0.5915	0.6027	0.583	0.6037
1860	0.7907	0.7705	0.8667	0.5309	0.6156	0.5373	1	0.9333	1	1	0.95	1	1	0.4735	0.4901	0.4691	0.8429	0.8415	0.7808	0.2997	0.3028	0.2981	0.5981	0.5936	0.583	0.5972
1861	0.9107	0.8	0.9138	0.5506	0.5681	0.5772	1	0.85	0.9231	1	0.9524	1	1	0.458	0.4904	0.4708	0.7925	0.8462	0.7581	0.2899	0.2932	0.276	0.55	0.5652	0.5665	0.5598
1862	0.9322	0.8154	0.95	0.5365	0.5696	0.5769	1	0.9259	0.9524	1	0.9362	1	1	0.4405	0.4677	0.4591	0.8367	0.7813	0.7778	0.2885	0.2862	0.2769	0.5417	0.5465	0.5368	0.5523
1863	0.9322	0.8154	0.95	0.5405	0.5593	0.5703	1	0.9286	0.9524	1	0.9362	1	1	0.4302	0.4745	0.4634	0.8182	0.7794	0.7966	0.2852	0.2862	0.2769	0.5593	0.5691	0.5459	0.5587
1864	0.9324	0.8537	0.9221	0.5421	0.577	0.5855	0.9697	0.8913	0.9706	1	0.9322	0.9815	1	0.4314	0.4805	0.4602	0.8333	0.7778	0.7746	0.2829	0.2838	0.2745	0.5519	0.5661	0.535	0.5645
1865	0.9223	0.8818	0.934	0.5193	0.5699	0.5788	0.9808	0.8939	0.9818	0.987	0.9383	0.9872	0.9744	0.4337	0.468	0.4468	0.7838	0.7692	0.7619	0.2733	0.2867	0.2739	0.547	0.5508	0.55	0.5676
1866	0.958	0.8843	0.9417	0.5044	0.5644	0.5364	0.9825	0.875	1	1	0.9405	0.9877	0.9877	0.4126	0.4615	0.4538	0.8125	0.8043	0.7619	0.2872	0.3074	0.2525	0.5269	0.5774	0.5525	0.5689
1867	0.9627	0.8971	0.9338	0.5107	0.5798	0.5592	0.9836	0.8507	0.9839	1	0.9432	0.9767	0.9882	0.4112	0.4836	0.4694	0.8205	0.8261	0.7978	0.2905	0.3142	0.2617	0.5321	0.5949	0.5517	0.5886
1868	0.9214	0.8811	0.9034	0.5046	0.5641	0.5618	0.9718	0.8228	0.9859	0.977	0.9341	0.9663	0.954	0.4318	0.5275	0.4878	0.8571	0.8333	0.7684	0.2814	0.3153	0.2626	0.574	0.6532	0.5947	0.6322
1869	0.913	0.8563	0.9096	0.5237	0.58	0.5941	0.9529	0.8155	0.9882	0.9802	0.8991	0.9612	0.9505	0.467	0.5676	0.5238	0.8788	0.8455	0.7857	0.2963	0.3232	0.2785	0.5909	0.6703	0.625	0.6464
1870	0.9026	0.8578	0.8995	0.5033	0.5914	0.5801	0.9469	0.763	0.9569	0.9699	0.8531	0.963	0.9254	0.4873	0.6053	0.5323	0.8545	0.8088	0.775	0.2973	0.3232	0.291	0.617	0.6974	0.6124	0.6771
1871	0.8436	0.735	0.8899	0.5783	0.6116	0.6196	0.9127	0.6272	0.9008	0.9487	0.7429	0.943	0.8854	0.5108	0.6154	0.5425	0.8201	0.7485	0.7785	0.3016	0.3322	0.2899	0.6494	0.6992	0.6654	0.7021
1872	0.75	0.669	0.8739	0.6101	0.6093	0.634	0.8366	0.5759	0.8125	0.8763	0.6594	0.9255	0.8466	0.5417	0.6467	0.5253	0.7701	0.7659	0.7268	0.2987	0.3333	0.2926	0.6606	0.7029	0.6327	0.7014
1873	0.7143	0.619	0.8382	0.6006	0.6059	0.6523	0.7486	0.5475	0.7268	0.8	0.6115	0.8858	0.7834	0.5487	0.6462	0.5079	0.7586	0.7412	0.6729	0.3003	0.3473	0.305	0.6633	0.6987	0.5893	0.6875
1874	0.756	0.6685	0.8522	0.5509	0.6202	0.6274	0.7269	0.5302	0.6827	0.8086	0.6476	0.8707	0.7895	0.5778	0.6985	0.5421	0.7446	0.728	0.6582	0.3115	0.3454	0.3117	0.6789	0.709	0.6146	0.6788
1875	0.8184	0.7897	0.8772	0.5223	0.6462	0.6106	0.742	0.621	0.6172	0.8469	0.7365	0.8774	0.8424	0.6162	0.7739	0.6039	0.7273	0.712	0.6584	0.3119	0.3254	0.3209	0.6969	0.7636	0.639	0.7054
1876	0.8926	0.8658	0.8939	0.5549	0.6425	0.6351	0.8113	0.7411	0.6395	0.9122	0.8093	0.8588	0.8898	0.6239	0.7748	0.6264	0.7352	0.7593	0.7205	0.309	0.316	0.3172	0.697	0.7881	0.6574	0.7229
1877	0.9258	0.9186	0.926	0.5632	0.6378	0.6459	0.8896	0.8497	0.7287	0.9582	0.9237	0.9081	0.9501	0.5914	0.7514	0.6256	0.7678	0.7675	0.7763	0.2893	0.2929	0.2929	0.6753	0.797	0.654	0.715
1878	0.9541	0.9512	0.9704	0.5429	0.5901	0.6103	0.9486	0.9119	0.8356	0.9787	0.9577	0.9333	0.9787	0.5105	0.685	0.5698	0.8033	0.8223	0.7887	0.2471	0.251	0.2538	0.6731	0.7987	0.6182	0.7115
1879	0.9779	0.9751	0.9725	0.4926	0.5522	0.5556	0.9724	0.9588	0.869	0.9909	0.9788	0.9514	0.9848	0.4715	0.6698	0.5772	0.8516	0.8564	0.8291	0.2305	0.2305	0.2335	0.6934	0.8444	0.6533	0.7372
1880	0.991	0.988	0.988	0.3596	0.4135	0.4183	0.9882	0.9765	0.9255	0.9935	0.9773	0.9675	0.9935	0.5	0.6591	0.635	0.8304	0.8492	0.9588	0.2151	0.2151	0.2183	0.6864	0.8276	0.7638	0.7913
1881	0.9882	0.9882	0.9852	0.3211	0.38	0.3769	0.9805	0.9805	0.9027	0.9875	0.9843	0.9624	0.9875	0.4894	0.6667	0.6772	0.8324	0.847	0.9326	0.2151	0.2183	0.2183	0.7321	0.8091	0.8211	0.8378
1882	0.9881	0.9881	0.9851	0.2975	0.3402	0.3567	0.9799	0.9799	0.9116	0.9843	0.9843	0.9624	0.9875	0.5111	0.6623	0.678	0.8371	0.8571	0.9545	0.2112	0.2191	0.2191	0.757	0.8224	0.8333	0.8411
1883	0.9849	0.9879	0.9849	0.2879	0.314	0.322	0.9713	0.9795	0.9057	0.9843	0.9843	0.9624	0.9875	0.5455	0.6622	0.7018	0.8305	0.8736	0.954	0.2151	0.2191	0.2191	0.7379	0.8235	0.8349	0.8431
1884	0.9759	0.9819	0.9819	0.2646	0.2828	0.2914	0.9721	0.9801	0.9203	0.9818	0.9848	0.9666	0.9878	0.5795	0.6712	0.6972	0.8276	0.8722	0.9538	0.2056	0.2097	0.2137	0.7327	0.8265	0.8505	0.8515
1885	0.976	0.982	0.982	0.2618	0.2725	0.2884	0.9727	0.9805	0.9258	0.9792	0.9851	0.9732	0.9851	0.5698	0.6757	0.6893	0.8235	0.8764	0.9527	0.2056	0.2097	0.2137	0.7374	0.8384	0.8667	0.8485
1886	0.9514	0.9703	0.973	0.2829	0.2942	0.3117	0.9389	0.9711	0.836	0.9735	0.9761	0.9312	0.9735	0.5918	0.686	0.6695	0.7919	0.8458	0.8719	0.2088	0.2097	0.2169	0.7638	0.8487	0.8134	0.8492
1887	0.9499	0.9736	0.9763	0.2532	0.2479	0.2792	0.9311	0.9701	0.8563	0.9621	0.9747	0.9343	0.9747	0.6275	0.7126	0.725	0.7854	0.8398	0.9458	0.2056	0.2065	0.2137	0.7836	0.85	0.8923	0.879
1888	0.9621	0.981	0.981	0.1887	0.1742	0.2144	0.948	0.9847	0.8624	0.9668	0.9872	0.9464	0.9821	0.6374	0.72	0.699	0.7783	0.8309	0.9353	0.1992	0.2	0.2073	0.76	0.8087	0.8632	0.8584
1889	0.9659	0.9858	0.9858	0.1542	0.1431	0.1824	0.9538	0.9846	0.9108	0.9719	0.9898	0.9643	0.9872	0.6556	0.7297	0.6869	0.7847	0.8279	0.934	0.2033	0.2	0.2073	0.7563	0.822	0.8559	0.8609
1890	0.9733	0.9967	0.99	0.1206	0.1086	0.1527	0.9688	0.9969	0.9563	0.9783	0.9973	0.9837	0.9946	0.631	0.7083	0.6739	0.829	0.8969	0.9175	0.2041	0.1967	0.2041	0.783	0.8462	0.8611	0.8544
1891	0.9785	1	0.9928	0.1035	0.1022	0.1501	0.9623	0.9969	0.9717	0.978	0.9973	0.989	0.9945	0.6234	0.6515	0.6386	0.9198	0.9358	0.9	0.2041	0.1967	0.2041	0.8526	0.8462	0.8144	0.8817
1892	0.9687	0.9906	0.9906	0.1201	0.107	0.1612	0.9147	0.9973	0.944	0.9504	0.995	0.9777	0.9901	0.6408	0.7128	0.6847	0.7938	0.9323	0.9026	0.2008	0.1934	0.1975	0.7826	0.8611	0.8174	0.8545
1893	0.9603	0.9901	0.9901	0.1266	0.1109	0.1711	0.8711	0.9974	0.9485	0.9305	0.995	0.9777	0.9901	0.6271	0.7411	0.6774	0.835	0.9303	0.9015	0.2008	0.1934	0.1942	0.8189	0.8699	0.8031	0.8468
1894	0.9721	1	0.996	0.1346	0.1107	0.1653	0.8986	0.9973	0.9726	0.9551	0.9974	0.9815	0.9947	0.5526	0.6847	0.623	0.9162	0.9162	0.8912	0.2008	0.1975	0.1942	0.8333	0.839	0.7667	0.8417
1895	0.9685	1	1	0.1387	0.1268	0.1677	0.9211	0.9972	0.9662	0.9641	0.9972	0.9806	0.9945	0.5397	0.6423	0.5896	0.8942	0.9153	0.875	0.2073	0.2082	0.2041	0.7934	0.825	0.7561	0.8279
1896	0.9682	1	1	0.1459	0.131	0.1636	0.8771	0.9971	0.9657	0.9497	0.9972	0.9776	0.9944	0.5586	0.6691	0.6129	0.9	0.9204	0.8719	0.2105	0.2105	0.2041	0.7971	0.8394	0.7817	0.8489
1897	0.972	1	1	0.1299	0.1303	0.1677	0.8363	0.9942	0.962	0.9312	0.9943	0.977	0.9943	0.5688	0.6928	0.5774	0.8927	0.9216	0.8544	0.2065	0.2169	0.2033	0.7881	0.86	0.7597	0.8487
1898	0.9665	1	1	0.1488	0.1419	0.1822	0.8	0.9875	0.9656	0.9146	0.9908	0.9817	0.9908	0.5176	0.6933	0.5486	0.8804	0.9139	0.8578	0.2129	0.2231	0.216	0.773	0.8509	0.759	0.8344
1899	0.9668	1	1	0.1586	0.1413	0.1932	0.7639	0.9836	0.9672	0.8878	0.9904	0.9807	0.9904	0.5028	0.6941	0.5405	0.8571	0.9048	0.8585	0.2519	0.2557	0.249	0.767	0.8488	0.7627	0.8161
1900	0.9609	0.9957	1	0.1771	0.158	0.2129	0.7106	0.9807	0.9582	0.866	0.9906	0.9813	0.9938	0.4688	0.6854	0.5412	0.8491	0.9061	0.8592	0.2724	0.2772	0.2697	0.7596	0.8492	0.7596	0.7956
1901	0.9553	0.9878	0.9959	0.1743	0.1711	0.214	0.6656	0.9743	0.955	0.8454	0.9842	0.9778	0.9905	0.4657	0.6882	0.5419	0.8539	0.9091	0.8636	0.2899	0.2982	0.2971	0.7525	0.8505	0.7513	0.7908
1902	0.9833	0.9833	0.8358	0.3775	0.4122	0.4138	0.9688	0.9375	0.7143	1	0.9714	0.8684	1	0.7078	0.6977	0.7326	0.8293	0.8	0.74	0.2101	0.2101	0.214	0.7609	0.7532	0.7714	0.7778
1903	0.9839	0.9839	0.8571	0.4134	0.4289	0.4348	1	0.9429	0.7895	1	0.9714	0.8919	1	0.6645	0.6667	0.7182	0.8333	0.825	0.7647	0.2132	0.2132	0.2171	0.7204	0.7683	0.7339	0.7447
1904	0.9861	0.9861	0.8795	0.415	0.4367	0.4398	1	0.9524	0.7955	1	0.9756	0.9091	1	0.6605	0.6594	0.7098	0.8222	0.814	0.7636	0.2192	0.2192	0.2162	0.7327	0.75	0.7179	0.7451
1905	0.9867	0.9867	0.8837	0.422	0.447	0.4468	1	0.9565	0.8125	1	0.9773	0.9375	1	0.6446	0.662	0.6788	0.8043	0.8222	0.7544	0.2222	0.2222	0.2192	0.6952	0.7579	0.6777	0.717
1906	0.9877	0.9877	0.8913	0.4249	0.4522	0.4407	1	0.9787	0.8571	1	1	0.9615	1	0.6087	0.6357	0.6526	0.8043	0.8222	0.7627	0.2222	0.2261	0.2162	0.6535	0.7312	0.6471	0.6765
1907	0.9608	0.9118	0.8879	0.3944	0.4398	0.4542	0.9706	0.9559	0.8261	0.9851	0.9403	0.9437	1	0.6102	0.6296	0.6759	0.8	0.8148	0.7848	0.2331	0.2406	0.2293	0.686	0.7328	0.6824	0.6855
1908	0.9182	0.8839	0.8154	0.4341	0.4732	0.5101	0.9467	0.8571	0.8101	0.9615	0.9375	0.8706	0.9367	0.6368	0.6633	0.685	0.8033	0.8226	0.75	0.2353	0.2564	0.219	0.6738	0.7333	0.6647	0.6901
1909	0.9043	0.8448	0.7482	0.4466	0.4625	0.5137	0.9342	0.8148	0.7882	0.962	0.8519	0.7907	0.9125	0.6379	0.6528	0.6679	0.8065	0.8281	0.7473	0.2562	0.2705	0.2297	0.6859	0.7027	0.6613	0.7032
1910	0.9244	0.9091	0.8571	0.43	0.4727	0.4932	0.9494	0.8642	0.8313	0.9643	0.9535	0.9	0.9529	0.622	0.6276	0.6746	0.8182	0.8571	0.7527	0.2436	0.2582	0.2302	0.6691	0.694	0.6628	0.6857
1911	0.9492	0.9083	0.8731	0.4032	0.4461	0.4618	0.9487	0.8861	0.8734	0.9881	0.9412	0.9432	0.9643	0.6071	0.6129	0.6695	0.8154	0.8406	0.7444	0.2333	0.2481	0.2096	0.6515	0.6744	0.6606	0.6692
1912	0.8673	0.8431	0.9691	0.527	0.5327	0.5342	0.98	0.92	0.98	0.9677	0.9531	1	1	0.5247	0.5341	0.5176	0.8254	0.8272	0.7846	0.2984	0.3016	0.289	0.5944	0.586	0.5781	0.5746
1913	0.9444	0.8478	0.9775	0.5	0.5096	0.5112	0.9767	0.9535	1	1	0.9423	1	1	0.51	0.5344	0.5277	0.8438	0.8	0.8065	0.291	0.3054	0.2781	0.5576	0.5706	0.5618	0.5663
1914	0.9375	0.8675	0.975	0.4968	0.5095	0.5096	1	0.9444	1	1	0.9545	1	1	0.4918	0.5165	0.5187	0.8525	0.8082	0.8305	0.291	0.3087	0.2724	0.5583	0.5799	0.5657	0.5758
1915	0.9857	0.9437	0.9859	0.4785	0.4984	0.4984	1	1	1	1	1	1	1	0.4871	0.4979	0.5195	0.8421	0.8308	0.8596	0.2983	0.3085	0.266	0.5584	0.5759	0.5644	0.5584
1916	0.9846	0.9846	0.9846	0.4719	0.4984	0.4791	1	1	1	1	1	1	1	0.4781	0.4868	0.5139	0.7917	0.8036	0.8571	0.2925	0.3027	0.2635	0.5342	0.5436	0.5419	0.5342
1917	0.9846	0.9545	0.9848	0.479	0.5078	0.5078	1	1	1	1	1	1	1	0.4848	0.4935	0.5176	0.8333	0.8197	0.8545	0.2949	0.3051	0.266	0.5592	0.5677	0.5644	0.5526
1918	0.971	0.8904	0.9857	0.5155	0.5273	0.5212	1	0.9677	1	1	0.9524	1	1	0.4797	0.4918	0.4963	0.8475	0.8611	0.85	0.298	0.309	0.282	0.5629	0.578	0.5618	0.5714
1919	0.9714	0.8649	0.9859	0.5324	0.5559	0.5374	1	0.9333	1	1	0.9524	1	1	0.4675	0.4857	0.4889	0.85	0.8649	0.8548	0.2984	0.3125	0.289	0.5588	0.5795	0.5604	0.5789
1920	0.9857	0.8919	0.9859	0.5207	0.54	0.5275	1	0.9677	1	1	0.9556	1	1	0.4526	0.4719	0.4786	0.8525	0.8592	0.8571	0.2914	0.3123	0.282	0.5283	0.5723	0.5575	0.5617
1921	0.9385	0.8333	0.9697	0.5615	0.5874	0.5833	1	0.92	1	1	0.9524	1	1	0.4627	0.4646	0.4493	0.8507	0.859	0.8286	0.2918	0.2984	0.2871	0.5635	0.5707	0.5544	0.5659
1922	0.8519	0.7727	0.8909	0.5573	0.6107	0.5642	0.9375	0.9	0.9375	0.9714	0.925	1	1	0.472	0.4861	0.4528	0.8209	0.8205	0.7606	0.3035	0.2949	0.2925	0.5891	0.5854	0.5753	0.5784
1923	0.8519	0.7576	0.8909	0.5542	0.6055	0.5531	0.9375	0.9048	0.9375	0.9714	0.925	1	1	0.4588	0.4748	0.4554	0.8209	0.8312	0.7606	0.3013	0.3045	0.288	0.5808	0.5792	0.5714	0.575
1924	0.8182	0.75	0.8889	0.521	0.6084	0.5301	1	0.9286	1	1	0.9444	1	1	0.4733	0.495	0.4708	0.8235	0.8077	0.7838	0.3028	0.3028	0.3119	0.5905	0.5991	0.5787	0.5981
1925	0.7353	0.7667	0.8529	0.5061	0.6217	0.4976	0.9231	0.9118	1	0.9583	0.8919	1	1	0.4591	0.4954	0.4721	0.8125	0.7333	0.7857	0.319	0.319	0.3314	0.5778	0.5905	0.5823	0.5844
1926	0.8909	0.7576	0.8929	0.5538	0.6086	0.5611	0.9333	0.913	0.9333	0.973	0.9286	1	1	0.4601	0.509	0.4706	0.807	0.8406	0.8088	0.2913	0.2977	0.2774	0.567	0.5714	0.5674	0.5714
1927	0.8333	0.75	0.8966	0.5396	0.608	0.5545	0.9375	0.9143	0.9375	0.9459	0.9111	0.9737	0.9474	0.4564	0.512	0.4795	0.8438	0.8608	0.7867	0.2839	0.2968	0.2765	0.5874	0.6	0.5759	0.5981
1928	0.8387	0.7838	0.9104	0.5478	0.5667	0.562	0.9565	0.8378	0.9583	0.9787	0.9245	0.9796	0.9592	0.4568	0.509	0.4823	0.8413	0.8052	0.7606	0.2935	0.2945	0.2765	0.5838	0.5911	0.5662	0.58
1929	0.8966	0.8316	0.9222	0.5397	0.5812	0.5933	0.9744	0.8727	0.9762	0.9839	0.9254	0.9844	0.9688	0.4427	0.4829	0.4649	0.8028	0.75	0.7407	0.2876	0.2895	0.2792	0.5608	0.5641	0.554	0.5751
1930	0.9245	0.875	0.9259	0.5193	0.5676	0.5788	0.9811	0.8788	0.9821	0.9875	0.9405	0.9877	0.9753	0.4274	0.48	0.4468	0.7568	0.7582	0.75	0.2733	0.29	0.2739	0.547	0.5722	0.555	0.5784
1931	0.9196	0.8718	0.9204	0.5341	0.5797	0.5791	0.9833	0.8889	0.9841	0.9877	0.9419	0.988	0.9759	0.4339	0.4812	0.4615	0.8	0.7742	0.75	0.2761	0.2929	0.2633	0.5341	0.5611	0.5385	0.5698
1932	0.9385	0.8797	0.9323	0.5249	0.5863	0.5643	0.9846	0.8356	0.9851	0.9886	0.9239	0.9775	0.9659	0.4089	0.4798	0.4627	0.8554	0.8041	0.7835	0.2872	0.3074	0.2525	0.5444	0.5882	0.5608	0.5965
1933	0.9241	0.8851	0.9195	0.5244	0.577	0.5638	0.9737	0.8235	0.987	0.9785	0.9278	0.9895	0.957	0.4126	0.518	0.4762	0.8506	0.8137	0.7921	0.2847	0.3153	0.2593	0.5273	0.6331	0.5745	0.614
1934	0.8571	0.7836	0.8841	0.5697	0.5881	0.6125	0.9398	0.7091	0.9535	0.963	0.7983	0.9633	0.9358	0.4922	0.572	0.5231	0.8526	0.8197	0.7778	0.29	0.3256	0.273	0.5812	0.6768	0.6343	0.6462
1935	0.8361	0.7109	0.8901	0.6103	0.6176	0.6285	0.8972	0.6519	0.9196	0.9568	0.7215	0.9648	0.9085	0.5123	0.5979	0.5272	0.8279	0.7826	0.7926	0.3029	0.3311	0.2913	0.6376	0.6849	0.6614	0.6838
1936	0.7952	0.7	0.8894	0.5975	0.6081	0.6196	0.8583	0.5936	0.8507	0.9108	0.6789	0.9379	0.8875	0.5311	0.6337	0.5331	0.7823	0.7772	0.7722	0.3052	0.3333	0.2958	0.644	0.702	0.6569	0.6944
1937	0.7284	0.6318	0.8506	0.625	0.6017	0.6479	0.7898	0.5823	0.7941	0.837	0.6266	0.8895	0.8042	0.5369	0.6451	0.5159	0.7676	0.7581	0.72	0.3003	0.3441	0.3019	0.6678	0.6952	0.6109	0.6918
1938	0.6848	0.6012	0.8229	0.6258	0.6192	0.6723	0.7204	0.5547	0.6834	0.7751	0.6007	0.8676	0.7626	0.5272	0.627	0.5	0.7633	0.7373	0.6787	0.2962	0.3494	0.3094	0.6591	0.6817	0.5823	0.6645
1939	0.7761	0.6556	0.8593	0.5486	0.6243	0.6246	0.7384	0.5	0.6944	0.8295	0.6246	0.8826	0.8022	0.552	0.6754	0.4959	0.7359	0.7108	0.6582	0.3094	0.3443	0.2945	0.6419	0.6734	0.5788	0.6532
1940	0.8075	0.7377	0.8898	0.5724	0.6667	0.6266	0.7518	0.535	0.6725	0.84	0.6847	0.8944	0.8317	0.5695	0.6959	0.5263	0.7071	0.7004	0.6599	0.3177	0.3344	0.3146	0.6679	0.6953	0.6041	0.6643
1941	0.8645	0.8359	0.8942	0.5436	0.6641	0.6314	0.7774	0.6413	0.6933	0.8889	0.7563	0.898	0.8713	0.6	0.743	0.5777	0.7273	0.7236	0.7143	0.314	0.3208	0.3231	0.688	0.7738	0.6367	0.7092
1942	0.9242	0.9121	0.927	0.5499	0.6372	0.6382	0.8738	0.8232	0.7508	0.9441	0.9128	0.9134	0.9472	0.5571	0.7413	0.592	0.75	0.7521	0.7523	0.3018	0.3088	0.3077	0.6761	0.7798	0.6453	0.7056
1943	0.9362	0.9364	0.9593	0.56	0.6317	0.6416	0.9221	0.8954	0.7882	0.9694	0.9307	0.9248	0.9666	0.5241	0.7086	0.5663	0.7598	0.7767	0.757	0.28	0.2836	0.28	0.6497	0.7889	0.6327	0.7045
1944	0.9604	0.9683	0.9683	0.5098	0.5655	0.5731	0.9647	0.9297	0.8429	0.9859	0.9662	0.938	0.9831	0.4701	0.6667	0.5783	0.829	0.839	0.8029	0.2364	0.2364	0.2394	0.6554	0.8176	0.6258	0.7267
1945	0.9915	0.9887	0.9859	0.3972	0.4466	0.4547	0.9789	0.9754	0.9018	0.9911	0.9792	0.9673	0.9911	0.4643	0.6737	0.5755	0.8387	0.8497	0.9624	0.2151	0.2151	0.2183	0.6423	0.816	0.7176	0.7561
1946	0.9886	0.9886	0.9773	0.3394	0.3832	0.3878	0.9786	0.9786	0.8964	0.9853	0.9794	0.9589	0.9882	0.5	0.6744	0.6471	0.8387	0.8482	0.9511	0.2183	0.2151	0.2183	0.719	0.8051	0.7769	0.822
1947	0.9884	0.9855	0.9797	0.3128	0.3659	0.3666	0.9813	0.9813	0.903	0.9879	0.9849	0.9608	0.9879	0.4896	0.6456	0.6748	0.8297	0.8571	0.9503	0.2183	0.2151	0.2222	0.7117	0.8165	0.8136	0.8364
1948	0.9797	0.9855	0.9797	0.3002	0.343	0.3526	0.9698	0.9811	0.8906	0.9793	0.9852	0.9527	0.9882	0.5313	0.6709	0.6911	0.8261	0.8639	0.956	0.2151	0.216	0.2191	0.7522	0.8364	0.8417	0.8559
1949	0.9636	0.972	0.9692	0.3063	0.3512	0.3498	0.9492	0.9763	0.8169	0.9723	0.9778	0.9252	0.9806	0.5577	0.6782	0.6535	0.8263	0.8462	0.8636	0.2183	0.2191	0.2222	0.76	0.8462	0.7985	0.8629
1950	0.9544	0.9705	0.9705	0.3	0.3326	0.3404	0.9327	0.9776	0.8109	0.9684	0.9763	0.9134	0.9737	0.5741	0.6667	0.6462	0.802	0.8473	0.9158	0.2183	0.2191	0.2222	0.7132	0.8537	0.8296	0.8571
1951	0.9356	0.9665	0.9716	0.3091	0.3313	0.3503	0.8988	0.9624	0.7659	0.9523	0.9749	0.8878	0.9673	0.648	0.7308	0.6897	0.7664	0.8505	0.852	0.2183	0.2191	0.2262	0.7434	0.8686	0.8	0.8483
1952	0.9503	0.9738	0.9738	0.2457	0.25	0.2803	0.9206	0.9706	0.8235	0.9524	0.9774	0.9098	0.9749	0.5922	0.7253	0.6833	0.7585	0.8413	0.9423	0.2056	0.2065	0.2137	0.7353	0.8468	0.8647	0.8605
1953	0.962	0.981	0.981	0.1832	0.1762	0.2128	0.9448	0.9816	0.8589	0.964	0.9846	0.941	0.9794	0.6667	0.7324	0.7	0.7843	0.8365	0.9356	0.2024	0.2033	0.2105	0.7642	0.8142	0.8609	0.8649
1954	0.9653	0.9855	0.9855	0.157	0.1329	0.1697	0.9592	0.9875	0.906	0.9714	0.9922	0.9661	0.987	0.6585	0.7121	0.6923	0.7839	0.8235	0.93	0.1992	0.2	0.2073	0.7523	0.8037	0.8611	0.8447
1955	0.981	1	0.9924	0.1198	0.1027	0.1481	0.9752	0.9965	0.9681	0.9824	0.9971	0.9912	0.9941	0.5972	0.6441	0.6494	0.8508	0.95	0.9235	0.2041	0.2	0.2041	0.7849	0.875	0.8526	0.8556
1956	0.9742	1	0.9926	0.1136	0.1002	0.144	0.961	0.9968	0.9675	0.9775	0.9972	0.9859	0.9944	0.5882	0.6333	0.6579	0.8297	0.9389	0.9011	0.2041	0.1967	0.2041	0.7935	0.8372	0.8152	0.8523
1957	0.9667	1	0.99	0.1134	0.1059	0.146	0.9384	0.9972	0.9552	0.9668	0.9974	0.9821	0.9949	0.6429	0.7067	0.7033	0.7796	0.8503	0.9027	0.2041	0.1967	0.2041	0.7843	0.7917	0.82	0.8367
1958	0.9541	0.9934	0.9902	0.1157	0.0961	0.1538	0.878	0.9973	0.9523	0.9352	0.995	0.9775	0.99	0.6796	0.7579	0.7297	0.7396	0.849	0.901	0.2008	0.1934	0.1942	0.75	0.7982	0.8142	0.8108
1959	0.9588	1	0.9925	0.124	0.1022	0.1585	0.8926	0.9972	0.9697	0.9424	0.9974	0.9816	0.9921	0.6415	0.73	0.6991	0.9121	0.913	0.8865	0.2008	0.1975	0.1942	0.8349	0.8318	0.7838	0.8455
1960	0.9707	1	1	0.1379	0.1084	0.151	0.9318	0.997	0.9852	0.9684	0.9971	0.9885	0.9942	0.4851	0.64	0.5727	0.9023	0.908	0.8678	0.2008	0.2008	0.1942	0.7961	0.8155	0.7333	0.8173
1961	0.9707	1	1	0.1437	0.1184	0.1568	0.9134	0.997	0.9821	0.965	0.9971	0.9854	0.9971	0.5285	0.6471	0.6061	0.9081	0.9135	0.8723	0.2073	0.2114	0.2041	0.7983	0.822	0.7603	0.825
1962	0.9709	1	1	0.1506	0.1281	0.1708	0.8832	0.997	0.9701	0.9532	0.9971	0.9824	0.9941	0.554	0.6642	0.6093	0.898	0.9188	0.8693	0.2073	0.2105	0.2008	0.7969	0.8346	0.7778	0.8372
1963	0.9612	1	1	0.1373	0.1294	0.1705	0.8323	0.9938	0.9689	0.9247	0.994	0.9789	0.994	0.5563	0.6842	0.5879	0.8905	0.9146	0.8663	0.2105	0.2137	0.2073	0.7917	0.8521	0.7755	0.8472
1964	0.9628	1	1	0.1435	0.1371	0.1709	0.7788	0.9872	0.9679	0.904	0.9907	0.9845	0.9907	0.5429	0.6933	0.5843	0.8676	0.902	0.8544	0.2065	0.2169	0.2097	0.7582	0.8467	0.7403	0.8289
1965	0.958	0.9916	0.9958	0.1552	0.1507	0.1953	0.6975	0.9841	0.9522	0.8615	0.9877	0.9784	0.9846	0.5026	0.68	0.5729	0.8773	0.905	0.8649	0.2519	0.2595	0.249	0.7717	0.8571	0.7807	0.8315
1966	0.9498	0.9884	0.9961	0.1745	0.1674	0.2124	0.6677	0.9649	0.9489	0.8471	0.9755	0.9755	0.9724	0.4897	0.6872	0.5744	0.8636	0.905	0.8643	0.2697	0.2717	0.2707	0.7684	0.8548	0.7632	0.8138
1967	0.9846	0.9846	0.8472	0.3712	0.4146	0.4133	0.9714	0.9429	0.7368	1	0.9714	0.8649	1	0.698	0.6942	0.7321	0.814	0.7805	0.7455	0.2062	0.214	0.214	0.764	0.7778	0.7624	0.7791
1968	0.9853	0.9853	0.8701	0.377	0.419	0.4188	0.9722	0.9444	0.7436	1	0.9714	0.8378	1	0.6831	0.6724	0.7365	0.814	0.8095	0.7679	0.2062	0.214	0.2179	0.7529	0.7391	0.7576	0.7683
1969	0.9865	0.9865	0.881	0.3945	0.4257	0.4323	0.975	0.95	0.7381	1	0.9744	0.8571	1	0.6691	0.6518	0.7321	0.8182	0.8095	0.7719	0.2062	0.214	0.2179	0.7529	0.7465	0.7647	0.7711
1970	0.9881	0.9881	0.883	0.3989	0.4214	0.4348	0.9767	0.9535	0.7609	1	0.9778	0.8723	1	0.6397	0.6429	0.7278	0.82	0.8125	0.7879	0.2062	0.2101	0.2179	0.7059	0.726	0.7308	0.7294
1971	0.9633	0.945	0.877	0.4252	0.47	0.4658	0.9836	0.9672	0.8	0.9841	0.9524	0.8971	0.9841	0.6478	0.6619	0.701	0.8167	0.8305	0.7857	0.2281	0.2319	0.2146	0.7321	0.7624	0.7266	0.7456
1972	0.9262	0.928	0.8231	0.4299	0.4644	0.5116	0.9367	0.95	0.7701	0.9756	0.9643	0.8478	0.9762	0.6292	0.6625	0.6955	0.8169	0.8611	0.73	0.236	0.2434	0.2247	0.6992	0.7563	0.7	0.7109
1973	0.9435	0.9113	0.8462	0.4294	0.4514	0.4984	0.9506	0.963	0.7976	0.9884	0.9535	0.871	0.9767	0.6118	0.6536	0.6872	0.8261	0.8571	0.75	0.2331	0.2406	0.2293	0.6942	0.7627	0.6923	0.7087
1974	0.936	0.9127	0.8425	0.429	0.458	0.49	0.9302	0.9419	0.809	0.9778	0.9333	0.8763	0.9667	0.6207	0.6306	0.7	0.84	0.8553	0.729	0.236	0.2434	0.2313	0.6984	0.7459	0.6933	0.7
1975	0.937	0.9141	0.8503	0.4255	0.4646	0.4752	0.9684	0.9368	0.8469	0.9895	0.9263	0.9109	0.9684	0.6105	0.609	0.6898	0.8442	0.859	0.75	0.2331	0.2434	0.2276	0.6929	0.7236	0.689	0.6923
1976	0.9365	0.9134	0.8621	0.4132	0.4609	0.4669	0.96	0.93	0.8627	0.9792	0.9375	0.9208	0.9583	0.593	0.5963	0.6818	0.8421	0.8608	0.7404	0.236	0.2463	0.2268	0.6797	0.6992	0.6923	0.6769
1977	0.9297	0.907	0.8707	0.4065	0.4554	0.4615	0.9574	0.8936	0.8542	0.9688	0.9375	0.92	0.9583	0.6175	0.6095	0.6856	0.8421	0.8608	0.7451	0.2481	0.2519	0.2243	0.6744	0.6935	0.6727	0.6769
1978	0.8824	0.8633	0.9044	0.5101	0.5166	0.5323	0.9605	0.8846	0.9868	0.9684	0.9583	0.9681	0.9681	0.562	0.5912	0.5461	0.8315	0.7925	0.7882	0.2984	0.3092	0.2857	0.6276	0.6505	0.6135	0.6281
1979	0.874	0.8626	0.9048	0.5133	0.5258	0.5365	0.971	0.8873	0.9855	0.9767	0.954	0.9762	0.9762	0.5401	0.5636	0.5256	0.814	0.7647	0.8	0.2984	0.3016	0.2857	0.6281	0.6377	0.6172	0.6238
1980	0.8807	0.8393	0.9725	0.5083	0.5209	0.5273	0.9821	0.9286	0.9821	0.9706	0.9571	1	1	0.5139	0.532	0.5221	0.859	0.7865	0.7922	0.2947	0.3123	0.282	0.5747	0.5843	0.5829	0.5829
1981	0.9263	0.8351	0.9789	0.5099	0.5208	0.5256	0.98	0.92	1	0.9828	0.95	1	1	0.51	0.5282	0.5257	0.8451	0.7831	0.7971	0.2924	0.31	0.2796	0.5706	0.5747	0.5792	0.5814
1982	0.9643	0.931	0.9762	0.4803	0.5157	0.5016	1	0.9474	1	1	0.9783	1	1	0.4957	0.5254	0.5194	0.8281	0.8056	0.8689	0.2901	0.3038	0.2635	0.557	0.5679	0.5629	0.5605
1983	0.9863	0.9324	0.9726	0.4768	0.511	0.4951	1	0.9394	1	1	1	1	1	0.4871	0.5107	0.5176	0.8305	0.8209	0.8621	0.2935	0.3038	0.261	0.549	0.566	0.5644	0.5584
1984	0.9859	0.9306	0.9718	0.4853	0.5078	0.5063	1	1	1	1	1	1	1	0.4829	0.4979	0.5135	0.8393	0.8125	0.8393	0.2925	0.3061	0.2601	0.5613	0.566	0.5697	0.5641
1985	0.9846	0.9545	0.9846	0.4739	0.4984	0.4905	1	1	1	1	1	1	1	0.4893	0.4979	0.5233	0.82	0.8103	0.8627	0.2949	0.3085	0.266	0.5592	0.5677	0.559	0.5556
1986	0.9851	0.9265	0.9701	0.4953	0.5107	0.5015	1	0.9688	1	1	1	1	1	0.477	0.4873	0.5076	0.8333	0.8254	0.8519	0.2967	0.3087	0.2724	0.539	0.5478	0.5689	0.5455
1987	0.9275	0.8082	0.971	0.5398	0.5791	0.5549	1	0.9333	1	1	0.9545	1	1	0.4755	0.4886	0.4681	0.8333	0.7903	0.8302	0.2987	0.3007	0.2903	0.5674	0.5761	0.543	0.5674
1988	0.9365	0.831	0.9841	0.5609	0.5917	0.5676	1	0.92	1	1	0.9487	1	1	0.4947	0.5018	0.4781	0.7931	0.7576	0.7759	0.2913	0.2987	0.293	0.5781	0.5918	0.5714	0.5876
1989	0.9355	0.8143	0.9677	0.5694	0.5929	0.5638	1	0.9091	1	1	0.9474	1	1	0.4876	0.4982	0.468	0.8226	0.7826	0.7778	0.2958	0.3032	0.2921	0.5897	0.6	0.5604	0.5939
1990	0.9385	0.8356	0.9848	0.5562	0.5845	0.5676	1	0.92	1	1	0.9524	1	1	0.4514	0.4612	0.4368	0.8551	0.8608	0.831	0.2922	0.3007	0.2885	0.5753	0.5668	0.5556	0.5775
1991	0.8704	0.806	0.9286	0.5663	0.6117	0.5671	1	0.8824	0.9333	0.9714	0.9487	1	1	0.4716	0.4801	0.4381	0.8209	0.8289	0.7746	0.3035	0.2949	0.2947	0.5808	0.5879	0.5674	0.5657
1992	0.7419	0.7692	0.8276	0.5361	0.6178	0.507	1	0.8966	1	1	0.9375	1	1	0.462	0.497	0.4622	0.7903	0.7027	0.7941	0.3232	0.3232	0.3333	0.5913	0.6034	0.5833	0.5897
1993	0.7429	0.7846	0.8333	0.4832	0.6053	0.4779	0.9091	0.9512	1	1	0.925	1	1	0.457	0.4824	0.4777	0.8226	0.7215	0.7971	0.3363	0.3383	0.3295	0.5732	0.5794	0.5902	0.5806
1994	0.7353	0.7742	0.8571	0.5146	0.6232	0.4964	0.9231	0.9118	1	1	0.8947	1	1	0.4591	0.4922	0.4737	0.8182	0.7436	0.8082	0.319	0.319	0.3314	0.5778	0.6017	0.5823	0.5844
1995	0.7872	0.7727	0.8776	0.5309	0.6161	0.5348	1	0.9474	1	1	0.9333	1	1	0.4623	0.5	0.4729	0.8116	0.8571	0.825	0.2997	0.306	0.3003	0.5814	0.6018	0.5875	0.5909
1996	0.8	0.7403	0.8846	0.5123	0.6253	0.537	0.9444	0.9318	1	0.9706	0.8776	1	1	0.4628	0.5226	0.4838	0.8	0.8095	0.8333	0.2997	0.3091	0.3003	0.5826	0.6116	0.5902	0.5856
1997	0.791	0.7284	0.9014	0.5652	0.6216	0.5672	0.9091	0.9167	0.9615	0.9556	0.8333	0.9792	0.9592	0.4712	0.5268	0.4893	0.8553	0.8404	0.7738	0.2885	0.3013	0.2803	0.6047	0.6143	0.5941	0.6091
[truncated: 9,464 more rows]
